# Supplementary material for: Comprehensive analysis of DNA polymerase III α subunits and their homologs in bacterial genomes
Source: Nucleic Acids Res. 2013 Oct 6;42(3):1393–413. doi: 10.1093/nar/gkt900 (PMC3919608; doi:10.1093/nar/gkt900)
Supplement: Supplementary Data [file supp_gkt900_nar-02152-survey-d-2013-File015.xls]

## Sheet: TableS1_Representative_pol_info
Amino acid sequence (with all changes)	NCBI GI (only the N-terminal one, if merged)	Accession id (only the N-terminal one, if merged)	Comments on sequence changes	Genome (NCBI name)	Organism		GROUP	DISTRIBUTION		Domain Architecture (unannotated terminals are marked 'ntx' and 'ctx')	Length of unannotated N-terminal sequence (ntx) (>=50)	Length of unannotated C-terminal sequence (ctx) (>=50)		Phylum	Class		Oxygen Requirement ('-1' - no data)	In Plasmid	Genome GC% (with plasmids)	Genome Size (with plasmids)	pI (full sequence)	pI (core sequence, PHP+Pol3+HhH)	Total sequence length	Core sequence length (PHP+Pol3+HhH; E. coli 6-889)		PHP metal-binding site residues (concatenated)	Count of "canonical" PHP metal-binding site residues (HHDHEHC[D/N]H)	Beta-clamp binding motif (predicted)	Beta-clamp binding motif address in sequence	C-terminal motif found in DnaE2
MSFVGLHIHSDYSLLDGASQLPDLVSRAVELNMPAIALTDHGVMYGAIGLIKTCKKQGIKPIVGNEMYVINGDITKQERRPRYHQVVLAKNKKGYQNLVKLTTISSLHGVQGRGIFSRPCINKDLLEEHHEGLIVTSACLGGEIPQAIMKEKPDIARRIAKWYKELFGDDYYLEIQDHGSQEDRVVNVELVRIAQELDIKVIATNDSHFISCYDVESHDALLCIQTGKLITEDKRLRYSGTEYLKTADEMALMFRDHLTDDVIADAIATTLEVAEKIEAYDIFRDPQSPDYEVPDGYTAETYLEEVTWDGLLERCNCKERSEVTDTYKERLEYELEMLQQMGFSTYFLVVWDYIKYARDNNIPVGPGRGSAAGSLVAYALGITNIDPVHHGLLFERFLN…	158335662	YP_001516834.1	Merged with gi158333930; removed intein from merge site	Acaryochloris_marina_MBIC11017_uid58167	Acaryochloris marina MBIC11017		E1	E1		PHP+Pol3+HhH+OB+CTD	0	0		Cyanobacteria	Synechococcophycidae		Aerobe		46.9559	8361599	5.09	5.12	1165	887		HHDHEHCDH	9	QGNLF	920-924
MSYADFIHLRVHSAYSLSQGAIRVPDIAGLAKEMYMPAVGIADSGNLFGALEFSQYCTKSGIQPIIGSQIGLPARNDKPGAPAEPVVLLAQNEAGLANLQFLSSAGFQNSDPADPFVSLDLLCEKAEGLLLLTGGSRGPLFQMLAEGQTEDAEKWLARVHEAFGDRLIVELHRHGLAIEKAVEPGVLTLADRFGLPLVATNECFFPTPEMYEAQDALLCIAQGRTMAEKDRFRVTPEHWFKPPEMMRALFADLPDACDNTLEIARRCAIKVETRKPLLPVCPKVREGATEDETLRAMAWEGLERRMSGMKLDAETIEKYKERLRFELDIISKMGFPGYFMIVADFIQWAKAHGIPVGPGRGSGAGSLAAWALTITDIDPIPFNLLFERFLNPERVSMPD…	384119742	YP_005502366.1		Acetobacter_pasteurianus_IFO_3283_01_42C_uid158377	Acetobacter pasteurianus IFO 3283-01-42C		E1	E1		PHP+Pol3+HhH+OB+CTD	0	0		Proteobacteria	Alphaproteobacteria		Aerobe		53.1435	3247995	5.97	5.86	1139	874		RHQSQPGEF	1	QIGLF	910-914
MVETMEKQFTHLHVHSEYSLLDGFGRINELVKAVAESGMDSIAITDHGVLFGAIDFYKACLKEAIHPVIGCEVYVAPRGLAKKDPVYDKERAHLILLAENNIGYKNLMKIVSKGFIDGFYYKPRVDHDCLRENREGIICLSACIAGEIPQLILKNDIDGAEERCLIYQDIFGKDNFFLEIQDHRLREEALVNERMMQLSKKLGIPLVATNDVHYVRKEDSENHDILLCIQTAATVQEDKRMRFPNNEFYLKNCEEMSKLFADVPEAIENSNRIAERCQVTFDLEKTHLPQFELPPNENAKEYLKTLCRQGMAAKYQNLSKDLDERLEYELETIHNMGFDDYFLIVWDFIKYAKDRQIMVGPGRGSAAGSLVAYCLGITTIDPIKYQLLFERFLNPERVT…	379011139	YP_005268951.1		Acetobacterium_woodii_DSM_1030_uid88073	Acetobacterium woodii DSM 1030		E1	PC+E1		PHP+Pol3+HhH+OB+CTD	0	0		Firmicutes	Clostridia		Anaerobe		39.3381	4044777	5.76	5.62	1186	882		HHDHEHCDH	9	QMSLL	921-925
MSIITRRQERYQKIIADYHLITESIKINSSKEELIFKFSTPQKQTDTEFINREMQEIFDYAQSLQVEVAPLKYKNGEQLLATDSQGVSQLLMGINQKIANILLINTLMAENNTFYVRGRSTGELDGEALAIFASRFKRLIAEHYGVAAELVVRFTDTESVTEKSQQDLEKRLANIKPVTSNNNANSTSSAKLPKAEKPGDVVFGKKITKPAEWLKFVDFSINGESEGKSLVIRGWVFGINTRALKNNKTLLTFNITDNTNSITCKIFTDKEEIVESIKEGNWYLLEGKINYDDYSQEMMFYPRNINLSKETIRTDDAPIKRIELHLHSQFSSMDAVSKVDKIMKQASDFGHDTIGITDHGVLQAYPEMMELGRKKKIKVLYGVEGYLVEDQLNMVFGDQ…	379012379	YP_005270191.1		Acetobacterium_woodii_DSM_1030_uid88073	Acetobacterium woodii DSM 1030		PC	PC+E1		ntx+OB+EXO+PHP+Pol3+HhH	228	0		Firmicutes	Clostridia		Anaerobe		39.3381	4044777	5.66	5.59	1420	883		HHDHEHCDH	9	QITFF	1416-1420
MLRVYIEAAKENIIQQELATELLTASDVDLSAQIKFKKIVLEPETKRLEIYGQAAKFLKEEGLTGTIAEIIERKIDPIQQVNCYFNYFRADLSLEERLENKWSGIVTTVADEFPMTKGWLLEAKWELVDKQQLIVQVKNKMGIEKLQAKKCDVLISDLIADRLNQEVTVEFELGDFSKEVKALSKQQQQENEDYVNNLMAAVDSQMENQTGSSDGNNSNNRSESKIIMGKKIKSEVTDIEDLQSEERSVTIQGEVINLEIRELKSGRNLVIFAITDTTDSITAKVFEDKDGKVASNISEGDWLRVRGRAQIDKYTQELTVMPRDVSRFQPEIKEDQAEEKRVELHLHTQMSAMDSVVELEDVIERAADWEHQALAITDHGVVQSFPEAYNIADDLDLKL…	302392350	YP_003828170.1		Acetohalobium_arabaticum_DSM_5501_uid51423	Acetohalobium arabaticum DSM 5501		PC	PC+E1		NTD+OB+EXO+PHP+Pol3+HhH	0	0		Firmicutes	Clostridia		Anaerobe		36.6313	2469596	4.63	4.67	1440	883		HHDHEHCDH	9	QLSFF	1435-1439
MSGFVHLHCHTEYSLLDGAARIGELVTQAADYGMPALAITDHGNMYGAVEFYKAAKDAGIKPIIGSEVYVAPESRFNQKHNRADSPYHLVLLAKNNQGYRNLLKLVSKGYLEGFYYKPQIDLELLRKYNEGLICLSGCLAGRIARGLLNEQQQQVKEMISTYQDIFGENDFYLELQDQGLRKEKIINHSLIELGEEMDVPLVATNDVHYLNQEDAQAHDVLLCIQTGKLLTTEDRMKFPNDEFYLKSGQEMADIFSEVPQAIENTVEIAKRCNVELDFDQTYLPYYDVPEEKNLSSYLRELCLKGARKRYGEVTDEVQERLDYELEIINEMGYPAYFLIVWDFIEYAKEKGIMVGPGRGSAAGSLVSYVLGITDIDPLEHGLIFERFLNPQRVSMPDID…	302392623	YP_003828443.1		Acetohalobium_arabaticum_DSM_5501_uid51423	Acetohalobium arabaticum DSM 5501		E1	PC+E1		PHP+Pol3+HhH+OB+CTD	0	0		Firmicutes	Clostridia		Anaerobe		36.6313	2469596	4.83	4.8	1129	868		HHDHEHCDH	9	QQSFG	902-906
MTNLIGSLYTQSSYSILKSTLHLETIFKHAKQENLDFVAITDDNNLHGLYKALVLSKKYQIPLILGFQKTFKVLGYDLDLLIYAQNDEALKSLIELNSLTARTPDIPFESCVQLLNKLIIVLPSTQSFIYQHYEMSERIYEVISSLHKSLKNFYLGLGNATDFEVDKITPILKKIALNEDLKYLPTYQQSYEDEENKTTYDIVNTIKDSQFKSLNVSMHLLSKNELVKKYEQEKNIFKNVDAVFGRVNYTYLDNTQSLPVFPTKDNVESHIYLYALAHKGLEKRLENSGVRKSTDYIQRLNEELEVIHQMGYDDYFLIVYDFVRFAKTNDILVGPGRGSAAGSLVAYCLGITEVDPIQYDLLFERFLNIDRKSMPDIDLDFPDVKRDLVIDYVKEKYGL…	162447106	YP_001620238.1		Acholeplasma_laidlawii_PG_8A_uid58901	Acholeplasma laidlawii PG-8A		E3	PC+E3		PHP+Pol3+HhH+OB	0	0		Tenericutes	Mollicutes		Facultative		31.9278	1496992	6.22	6.09	982	821		YQKDQDSQS	0
MSTKFDLFLQQAQLNTHPLSTAYLNSVTVKVREKTLIFDITFDELMLPSEMSLFTNQLQTLFLKKDVVSRVDYQFTFKQADLSAHYKTYYEALIHKASEIFQPVLIFKNYTVEYENNIYTILIEKDSRGLKKYLPELKKYFKKHGLDVDFTLKVNEDLIPVAEQVRQTIESQKESMERLVKTADAVILDKKTTFNRKSSPSAVAISEIPKSAYELDKYQNEKGDVNFLIEGEVFKTEVRELKNTNLLTMSIFDKDDAITVKRFVRAPKDVALAKEVKVGDIIQVSGRAEYDTFQKEVTIMATAFYQIERPKKFERIDKAKEKRVEFHIHTKASPMDAVTSITDYVETLESWGHKAFAITDRNGLYAYPELHKAIKGKKIKPIYGVQLDYVDDEAFWVAK…	162447117	YP_001620249.1		Acholeplasma_laidlawii_PG_8A_uid58901	Acholeplasma laidlawii PG-8A		PC	PC+E3		NTD+OB+EXO+PHP+Pol3+HhH	0	0		Tenericutes	Mollicutes		Facultative		31.9278	1496992	5.71	5.79	1504	935		HHDRQYTNH	5	DHGLF	1496-1500
MSEEAVTTPPPFVHLRVHSEFSVVDGLVRIPDLIKRVAKLGQPAVALTDLSNLFGLIKFYKGARGAGIKPIAGCDVWLSNDDDPAKPFRLLLLVRNHQGYLNLCELLSKAFLTNQGKGRAEIRREWLQGQEGLIALSGGRGGDVGQALDAGNAVSALALARQWAHLFPGSYYIELQRAGMDGDEAYTQAALRLASEAGLPVVATHPVQFLDEFEFQAHEARVCIAEGEILANPRRVRRFSKEQYLLSSEEMARRFADVPSALANTVEIAKRCNLSLVLGKPRLPNFPTPEGVGLDDYLVQLSEEGLEKRMEFLFPDAAERESKREQYYERLRWECKTIIQMGFPGYFLIVQDFINWGKNNGVPVGPGRGSGAGSLVAYALGITDLDPIRYDLLFERFLN…	311105199	YP_003978052.1		Achromobacter_xylosoxidans_A8_uid59899	Achromobacter xylosoxidans A8		E1	E1+E2		PHP+Pol3+HhH+OB+CTD	0	0		Proteobacteria	Betaproteobacteria		Aerobe		65.779	7359146	5.75	5.87	1164	889		RHDLDRGPQ	2	QASLF	929-933
MRMDDDDTPGILAQLPGYAELQCQSNFSFLQGASHPEELIDRAAELGYAALAITDECSLAGVVRAHVEARARKLPLIIGATFQLRAAPDAAPLGLTLLAQTREGYGNLSELITLARTRAPKGEYRLAPEDLTDPPAGYAHLRHLPECLAILSPAYGTDADRMAEQARWLARVFPHRAWVGLTLLHRSRDDLHRAAVEQAAQAAELPLVALGQVQMHLRSRKPLHDTLTGIRTRQPVSQCGYELSGNAEQHLRTRMRLANLYPPQAMAQTLAVARRCAFSLDELRYEYPDEIIPRGHTPATYLRQETLAGAARRFPLGTPDSVTTQIEKELALITDLHYEAYFLTVYDIVQFARGQGILCQGRGSAANSAVCYCLGITEVDPVRGNNLFERFISKERNEP…	311106704	YP_003979557.1		Achromobacter_xylosoxidans_A8_uid59899	Achromobacter xylosoxidans A8		E2	E1+E2		PHP+Pol3+HhH+OB	0	0		Proteobacteria	Betaproteobacteria		Aerobe		65.779	7359146	8.16	8.21	1074	879		QQQETGAQQ	0	SRDLL	915-919	QSRNFH
MNQFVHLHTHTQYSLLDGSCRIPELVQYAKELGMPALAITDHGVMYGVIEFYQECEKAGIKPIIGCEVYITSGSHLDKSLETRSKLYHLILLAENRTGYQNLMKLVSIGEVEGFYYKPRIDKDVLRRYSEGLICLSACIAGEVPRHILRGELETAEKTMLEYLDIFGRDHYYLEIQNHGLPEEATVRQELRRLAQKHGIKLVATNDLHYIRKEDASGQDILLCIQTNTRYLDPQRMRFNNDSYYLKSREEMEELFPEDQEALDNTLEIAERCNVQLEFGHLLLPEFPLPPGETMDGYLRKLCEEGFPSRYPEDDGTARKRMEYELGIIRQMGYSGYFLIVWDFINYSRRHDIPVGPGRGSAAGSIVAYLTGITSIDPLKYNLIFERFLNPERVSMPDID…	284047929	YP_003398268.1		Acidaminococcus_fermentans_DSM_20731_uid43471	Acidaminococcus fermentans DSM 20731		E1	PC+E1		PHP+Pol3+HhH+OB+CTD	0	0		Firmicutes	Negativicutes		Anaerobe		55.8427	2329769	6	5.86	1138	877		HHDHEHCDH	9	QLGLF	911-915
MSASCYKIVPNRHVFLDFMITLDLSPEQRHCVETFPIRYVEVDEARNTWKIFYDAAATALEQQELAAAAKKLAAACSVAQVAFVNVHADQVAAPCLEDEEVPLPPEPEEPPEEEQAQDDFFQSEEYLRALEAVEASRGGGKLTDGVVFGRKITKKARTMAEVVEEENNVVVEGTVVGFEVRELRTGAVMLTIKLSDDTEGLFAKIRFGERNEGNDPKKNQKECADLQAKIPEGSLVKIQGNITVDKYANSELVMVGVKGIMKEPVELREDRAEVKRVELHCHTKMSKMDGLTPIKELVDTAVRWGHKALALTDHGVVQAFPFAYDEAKDLAKKNGWELKLIYGVEGYLCHSREDKKNYHIILLAKNVEGLRNLYRLVSLSHLQYFGGKPKRPRMTKGLL…	284048706	YP_003399045.1		Acidaminococcus_fermentans_DSM_20731_uid43471	Acidaminococcus fermentans DSM 20731		PC	PC+E1		NTD+OB+PHP+Pol3+HhH	0	0		Firmicutes	Negativicutes		Anaerobe		55.8427	2329769	5.43	5.81	1191	899		HHDHEHCDH	9	QIELF	1187-1191
MHSESYRIIPDRHNFLSFLQTLELSPEQNACIRKIPLDYVEINERTNTWKISYGVETNPLEEQNLMAVAKKIAAACCVEEVSFINEKARDVYPPCEEDKPRDSVDVAFSLPEMPEMEIIPLPEEPPELLDENEEPMDAAAEMTFQSKAYQNALRALQQQGNQKSGGKDVVYGRKITKKPRTMDEIVEEENGVVVEGDVVGFEERELRTNAVILSILLRDETNGLLAKIRFGSFKEENDLVKNKKEAEALQKKIPKGSHVLIQGNVEVDRYENSELVMTIVKGIMLLPKKAREDKSEVKRIELHCHTKMSKMDGLTPIEELVDTAAKWGHKALAITDHGVVQAYPFAYDEAVKFKDFKLIFGVEGYLCHSKEDKKNYHIILLAKSFAGLRNLYRLVSLSH…	352684973	YP_004896958.1		Acidaminococcus_intestini_RyC_MR95_uid74445	Acidaminococcus intestini RyC-MR95		PC	PC+E1		NTD+OB+PHP+Pol3+HhH	0	0		Firmicutes	Negativicutes		Anaerobe		50.0206	2487765	5.5	5.95	1210	895		HHDHEHCDH	9	QIELF	1206-1210
MLRDFAASSCFFIDKESFMDQFVHLHTHTQFSLLDGACRIPDLVSYAKELGMPALAITDHGVMYGAIEFYQECVKQGIKPIIGCEVYITSGSHTVKNMEARGKLYHLILLAENRTGYQNLMKLVSIGQVEGFYYKPRIDKQDLRKYHEGLICLSACVAGEVARHIVRGEKETAEKVMLEYLDIFGRDHYYLEIQNHGLPEEKAVADELHHLARKYNVKLVATNDLHYVHQDDAKGQDILLCIQTNARYLDPQRMRFNNDSYYLKSRSEMEALFPDDAEALDNTLEIADRCDLTLEFGHLLLPEFPLPEGETSMDAYLKKLCVKGFQERYPKDDGSAQKRMDYELGIIRQMGYSGYFLIVWDFINYCRTHDIPVGPGRGSAAGSIVAYLTGITDIDPLKY…	352685030	YP_004897015.1		Acidaminococcus_intestini_RyC_MR95_uid74445	Acidaminococcus intestini RyC-MR95		E1	PC+E1		PHP+Pol3+HhH+OB+CTD	0	0		Firmicutes	Negativicutes		Anaerobe		50.0206	2487765	5.81	5.71	1156	878		HHDHEHCDH	9	QLSLF	930-934
MVARGELRVSEAVVELHAHSSFSFLDGVVDPEDLVEAAAVAGYRALALTDHNGLYGVPRFLEAARRVGVVPLVGAELTLATTTPRAGATDPEGEHLVVLAASPEGYRALSRVIATGHMRTGEKGRFDLTIDDLAEAAPSGGWFVLAGWRKSPPGRALAHAGPSAAERSVRSLWERFGDALVLELVDTLDPADTVRNDVLAAIGAHHGLPVVATQAVHAIDVRTQRAAVVAAAIRARRTLGELDGYLPGAGPPVLRPARALRARFGRYPGVVDAAVELAARCAFNVDLVAPGLPRDVVAMGVDDDEALVALVAERAPRRYGPRAAPRIPGAWEQIDHELDVIRSLGFAGYFLVVTDIVDFCVREGIYCQGRGSAANSAVCYALGITNVDPVALGLLFERF…	256372382	YP_003110206.1		Acidimicrobium_ferrooxidans_DSM_10331_uid59215	Acidimicrobium ferrooxidans DSM 10331		E2	E1+E2		PHP+Pol3+HhH+OB	0	0		Actinobacteria	Actinobacteria		Aerobe		68.2893	2158157	6.31	6.05	1053	868		HHDHEHWAH	7	RHRML	899-903	GSRDFQ
MRSFVHLHTHTEYSMLDGASRINDLLRAAAADGQPALAITDHGNLYGALEFYKAATRTGVRPIIGLEAYMAGGSRFERPQRRGRLDDTGGESERGEKLYYHLTLLAENETGYHNLIQLSSRAFLEGYYYKPRIDFELLEEHREGLIALTGCLGGLVLQHLLRGDEEGARTVAGTLREILGPDNVFVELQDHGLAEQRRTNPQLLELAKHLGLRTVATNDSHYTHREDHETHDALLCVQTGATINDQNRFRFEGSEHYLKSAEEMRERFREVPEACDATLDIAERCSLELTFGQPALPEIDIPVRITGATYDERAGEYLAELVWQGARARYGNDLDETTSERIRYELSVIESMGFPGYFLVVWDLIRHAREAHIRVGPGRGSAAGSVVAYCLGITQIDPL…	256372403	YP_003110227.1		Acidimicrobium_ferrooxidans_DSM_10331_uid59215	Acidimicrobium ferrooxidans DSM 10331		E1	E1+E2		PHP+Pol3+HhH+OB+CTD	0	0		Actinobacteria	Actinobacteria		Aerobe		68.2893	2158157	5.21	5.26	1189	916		HHDHEHCDH	9	LGSLF	950-954
MSTDTAYVELHCTSHFSFLRGASSCDELFAQAAHLGLEALAITDRNTLAGIVRAHVAAKANDMRLIVGCRLDLTDGTALLVYPTDRPAYARLSRLLSLGKQRGGKAQCRLDWSDLVAYAEGLIGVLVPGEADDACVRNLRRLAQSFGDRAYLALTLRRRPNDALRLFELSNLAARAKVPTVVTNDVLFHARDRRILQDVVTCIRHGCTIDDAGFRRERHADRYLKPPAEMHRLFSRYPEALARTQEIADRCLFSLDELRYQYPDENVLPGLTTQEALTQLTWEGAAQRYPAGVPAEVVTILRHELRLIETLDYAPYFLTVNSIVRFARSQGILCQGRGSAANSAVCFVLGITSIDPERNDLLFERFISEERREPPDIDVDFEHERREIVMQWVFDTYGR…	148243808	YP_001220047.1		Acidiphilium_cryptum_JF_5_uid58447	Acidiphilium cryptum JF-5		E2	E1+E2		PHP+Pol3+HhH+OB+ctx	0	57		Proteobacteria	Alphaproteobacteria		Aerobe	Yes	67.0953	3963080	6.64	6.46	1082	848		HTRRRAGDL	2	ALPLF	875-879	KSRDFR
MPHADFVHLRVHSAYSLSEGAIKPDKIATLARDNAMPAVAITDTSNLFGSIEFSQACMGKGVQPIVGCQIGLARTDLPRLPPDPLVLLAKDATGFANLSKLSSRSFLDTEPGLRPQISLDTLRDHHEGLFLLTGGRFGPVGRLLGDGQRPEAARLLAALAETFPDRLAVELERHDLPTERAVEPGLITLADEAGLPLVATNECFFATETMHEAHDALLCIAEGRVLSEAERRRVTPHHWFKPAAEMRRRFADLPDACDNTLAIARRCAIAAPTRKPLLPICPKVRDGATEAETLRAMAEEGLALRLAAMNADAATAAKYRERLALELGIIEQMGFPGYFLIVADFIQWAKSQGIPVGPGRGSGAGSLAAWALLITDIDPIPFNLLFERFLNPERVSMPD…	148261382	YP_001235509.1		Acidiphilium_cryptum_JF_5_uid58447	Acidiphilium cryptum JF-5		E1	E1+E2		PHP+Pol3+HhH+OB+CTD	0	0		Proteobacteria	Alphaproteobacteria		Aerobe		67.0953	3963080	6.09	6.1	1139	874		RHETQPGEF	1	QINLF	910-914
MPAYAELAAASAFSFLEGASHPQELVDQALYLGHAALGIADRNTVAGVVRAHVAAKQGGLRLLVGSRLGFEDGPDVIAYPRDREGWGRLCRLLSLGKGRAAKGGCRLRLDDLEDHAAGMALIVMPPPWPDAAFAASLDRISGFGAPVWLGAARRYAPDDAARLEALAALAGRRRRLVAVNDVLYHAPSRRPLQDVMRCIRHGCTIAEAGLRLEPHGERYLKPADEMARLFRGHEAAIAAQAEILDAVGFTLGDIRYEYPDEPVPPGRTPDAHLADLAWAGAAIRYPGGVPVAIAATIRRELDLIARLGYARYFLTVNDIVGFARRQGILCQGRGSAANSAVCYALGITAVDPAEIDLLFERFVSAERGEPPDIDVDFEHERREEVIQYIYGRYGRARAA…	326404073	YP_004284155.1		Acidiphilium_multivorum_AIU301_uid63345	Acidiphilium multivorum AIU301		E2	E1+E2		PHP+Pol3+HhH+OB	0	0		Proteobacteria	Alphaproteobacteria		Aerobe		66.9703	4214744	6.8	6.73	1037	832		AAERRDPDL	1	SFPLL	856-860	RSRDFH
MPHADFVHLRVHSAYSLSEGAIKPDKIATLARDNAMPAVAITDTSNLFGSIEFSQACMGKGVQPIVGCQIGLARTDLPRLPPDPLVLLAKDATGFANLSKLSSRSFLDTEPGLRPQISLDTLRDHHEGLFLLTGGRFGPVGRLLGDGQRPEAARLLAALAETFPDRLAVELERHDLPTERAVEPGLITLADEAGLPLVATNECFFATETMHEAHDALLCIAEGRVLSEAERRRVTPHHWFKPAAEMRRRFADLPDACDNTLAIARRCAIAAPTRKPLLPICPKVRDGATEAETLRAMAEEGLALRLAAMNADAATAAKYRERLALELGIIEQMGFPGYFLIVADFIQWAKSQGIPVGPGRGSGAGSLAAWALLITDIDPIPFNLLFERFLNPERVSMPD…	326404871	YP_004284953.1		Acidiphilium_multivorum_AIU301_uid63345	Acidiphilium multivorum AIU301		E1	E1+E2		PHP+Pol3+HhH+OB+CTD	0	0		Proteobacteria	Alphaproteobacteria		Aerobe		66.9703	4214744	6.15	6.18	1139	874		RHETQPGEF	1	QINLF	910-914
MSTTGFVHLHVHSEYSLEDGIIPIKALIRRCVDWGMPAIAVTDHGNLFALVKFYQAAREAGVKAIIGSEVWLCPPDQPEDPSSLVLLCRDRTGFRNLSRLLSRGYLEGLRHGRPQLQHDWLQGHTEGLIALSAAARGDVGRALLQHQPDVARQWAERYAQWFPEAFYLELQRNGEPGQEALLAATVDLAYALDLPVVATNNAHFLDAEDFKAFDARRCIAAGYTLDDERRPRRFNPEHRLASPAEMLERFRDLPEACLQTVEIAKRCTVELTLGRYALPDYPTPDGSPIDVYFQKAAEQGLAERLEALGIDGAAATPYRERLLREVDVIRQMGFPGYFLIVADFIQWAKDHDVPVGPGRGSGAGSLVAYALRITDLDPIAYGLLFERFLNVERVSMPDF…	340781600	YP_004748207.1		Acidithiobacillus_caldus_SM_1_uid70791	Acidithiobacillus caldus SM-1		E1	E1+E2		PHP+Pol3+HhH+OB+CTD	0	0		Proteobacteria	Gammaproteobacteria		-1		60.9556	3237599	5.71	5.83	1166	876		HHDHESANH	7	QISLL	912-916
MATLPETETHPAYVELCCQSNLSFLQATATVEALVERAAQLGYAGLAITEECSLISAPRAHVAAREAGLKLILGSRFRLADGQELVLLVQDARGYAALAQLIGLARGRAGKGDYRLEWADLFPCPGLLAILLPDWGRAGEPPAILAELSRHWGRERLRLGLVLHYRGDHSQRLAGLRRWMEGTGIRGLACGAVTMARRHERFLLDVLTAIRLGRPLSELGWALAANGEAHLRSRAQLDTLYPQNLLAETLAVAASCTFSLDSLRYRYPPGTCPLERSPEEHLRFLAKAGLGLRYPDGIPGKVARQLEEELRIVHELGYGPYFLTVHEIVQFAKSRGILCQGRGSAANSVLCYALGITEVDPTRGNLLFSRFLSRERGEPPDIDVDFEHERREEVIQFVF…	340782462	YP_004749069.1	Extended N-terminal, according to TBLASTN results	Acidithiobacillus_caldus_SM_1_uid70791	Acidithiobacillus caldus SM-1		E2	E1+E2		PHP+Pol3+HhH+OB	0	0		Proteobacteria	Gammaproteobacteria		-1		60.9556	3237599	9	8.68	1023	817		CQQEREDAT	0	PLPLA	868-872	SSRDFC
MSTPRFVHLHVHSEYSLEDGIIPVKALARRCAERGMPAVAITDHGNLFALVKFYNAARSQGIKPLIGSEIWVHDATDLERPAGLILLCMNKTGYGNLSRLLSRAYLEGSRHGRPQIDAVWLEGASDGLIALSAAGQGEIGRALQRNPQQAESRARYYAKLFPERFYLEVQRNGEAGQEALVQATVVLAGKLDLPLVATNNAHFLDAADFAAFDARQCISAGFTLDDPRRPRRFTPEHRLPDPEEMRGRFADLPEACDNTIEIARRCNMELVLGQYALPDYPIPTGQSADEYLHDAAQKGLQERLQELHIAGNATLPYHERLLREVGVIQQMGFPGYFLIVADFIQWAKNNGVPVGPGRGSGAGSLVAYALRITDLDPIGNGLLFERFLNPERVSMPDFD…	344199468	YP_004783794.1		Acidithiobacillus_ferrivorans_SS3_uid67387	Acidithiobacillus ferrivorans SS3		E1	E1		PHP+Pol3+HhH+OB+CTD	0	0		Proteobacteria	Gammaproteobacteria		-1		56.5943	3207552	5.67	5.58	1166	875		HHDHEGANH	7	QESLF	911-915
MRTPQFVHLHVHSEYSLEDGIIPVKALARRCAERGMPAVAITDHGNLFALVKFYNAARGQGVKPLIGSEVWVHDVAEPERPVSLVLLCMDKTGYRNLSRLLSRAYLEGSRHGRPQIDVAWLEGSSDGLIALSAAGQGEIGRALQRHPQQAESRARYYARLFPERFYLEVQRNGEAEQEALVQATVALAEKLDLPLVATNNAHFLDAADFAAFDARQCISAGFTLDDPRRPRRFTPEHRLPDPEEMRERFADLPEACDNTVEIARRCNMELVLGHYALPDYPIPANQSVDEYLHDAAQKGLQERLQELRITGDATLPYHERLLREVGVIQQMGFPGYFLIVADFIQWAKNNGVPVGPGRGSGAGSLVAYALRITDLDPIGNGLLFERFLNPERVSMPDFD…	218665927	YP_002425889.1		Acidithiobacillus_ferrooxidans_ATCC_23270_uid57649	Acidithiobacillus ferrooxidans ATCC 23270		E1	E1+E2		PHP+Pol3+HhH+OB+CTD	0	0		Proteobacteria	Gammaproteobacteria		Obligate aerobe		58.7725	2982397	5.69	5.64	1166	875		HHDHESANH	7	QESLF	911-915
MPEYAELHCLSALSFLRGASAVEDLLDRAQALGYRALAITEECSLGSAARAHSHACNIGFPLILGSEIALTDGPRIVLLVQEHDGYVALSRFITRARGRAGKGHYQARMADLPELVGCLAIILPDSQSLRFDVAGAIAVRDCLGAENVWLGAELLRGGDDAAQLREVLEQGRALNIPCLACGDVHMDRRSRRFLQDVLTAIRLRRPLADLGWALARNGERHLRPRSVLAEIYPPELLVETLRVAERCQFSLDSLVYRYPDGACPADQQRDDYLAELARQGLQRRYPQGVATVVATQLEAELALVRELDYAGYFLTVHDIVRFAKGRGILCQGRGSAANSVICYALGITEVDPSRMQLLFARFISRDRREPPDIDVDFEHERREEVIQYVFQHYGRDHAA…	218667676	YP_002426285.1		Acidithiobacillus_ferrooxidans_ATCC_23270_uid57649	Acidithiobacillus ferrooxidans ATCC 23270		E2	E1+E2		PHP+Pol3+HhH+OB	0	0		Proteobacteria	Gammaproteobacteria		Obligate aerobe		58.7725	2982397	7.05	6.97	1015	835		HLREERDDH	4			RSRDFY
MTERYVELHAASAFSFLEGGSNPESLTERAAALQMPAMALLDRNGLYGAARFHTSAQRHGVQANIGAEVAVPEFGARLTPPAWLPHLWPTEPVRLPLLCATRKGYQNLCQLISRYKLREPSKQEGAARVNELEQFAEGLICLTGGSEGPLAAALMQGGEAAGQKLLHRLTAIFGHQHVYVELQRHHDREQEWRNQAALRIAHKLRLPMVATNGVRYASERDREVLDLFTAIRHHTPLDRAGHLLSANSLRHLRSAREMAALFRDIPAAIENTIELSSRLAFQLSDLGYEFPRYPVPAGDCMDSFLRKRVQEGVALRYNSRHNHDLLARVHKQVERELSLIARLGFAGYFLIVWDIIRFCKQHDILVQGRGSAANSVVCYALEITAVDPVGMDLLFERFL…	225873142	YP_002754601.1		Acidobacterium_capsulatum_ATCC_51196_uid59127	Acidobacterium capsulatum ATCC 51196		E2	E1+E2+E2		PHP+Pol3+HhH+OB	0	0		Acidobacteria	Acidobacteria		Aerobe		60.497	4127356	8.76	8.82	1072	886		HAERERGGR	2	EGPLF	912-916	RSHDFH
MTDRYVELHAASAFSFLQAASQPEKLTDRAAEIAMPALALLDHNGLYGAARFHTAAQRNNIRAHIGAEIAVSSFGPRWLPPAWLPHQCKSEPTRIPLLCESREGYQNLCQLITRFKMREETKESGAATFDDLSEYASGLVCLTGGDEGPLAAALSSGGEAAGREAVEELTRIFGRGSVYVELQRHQDREEEWRNQAALRIARSLNLPVIATNGVRHATPYEREVLDLFTAIRNHIELDQAGRLLATNSQRHLRTASEMTALFRDIPGAVENTLVLSSRLGFQLHDLGYEFPRYPVPDGDTMDSFLRKRVEEGVLRRYAPKNDRGLMERAKKQVEHELTLIAKLGFAGYFLIVWDIIRFCQQHDILVQGRGSAANSVVCYCLEITAVDPVGMDLLFERFL…	225874743	YP_002756202.1		Acidobacterium_capsulatum_ATCC_51196_uid59127	Acidobacterium capsulatum ATCC 51196		E2	E1+E2+E2		PHP+Pol3+HhH+OB	0	0		Acidobacteria	Acidobacteria		Aerobe		60.497	4127356	6.83	6.88	1071	886		HAQHERGGR	3	EGPLL	912-916	SSHDFH
MAEFTHLHLHTDYSLLDGACDVEKLVGHVASIGQTSVAITDHGNIYGAVHFFEAAKKKGIKPILGCELYICQKEDHRADPQGDDYNHLLVLAESEEGYRNLVRITSEASLHGFYRKPRISKKYLAEHAAGLIGFSGCLAGEFCQNLMADNYQAARATAAQYQDIFGRGNFFLEIQDQGLELEKKIHADMFRLEKDLDIPLVATNDSHYLCEDDHHAHDVLLCVQTAGSIHDPKRFKFDSDQFYVKSAAEMERLFPHAPEVVSRTMQFAERCNLKLNKVDNPFPEFAVPPGHTIDSYFEHVCREGFKKRLDTAIRHLQDRGILRSPISDYEARLEREIGIIKQMKFSGYFLIVWDFIRYAKDHDIPVGPGRGSAAGSLVGYVMEITDIDPLQNVLLFERF…	225875019	YP_002756478.1		Acidobacterium_capsulatum_ATCC_51196_uid59127	Acidobacterium capsulatum ATCC 51196		E1	E1+E2+E2		PHP+Pol3+HhH+OB+CTD	0	0		Acidobacteria	Acidobacteria		Aerobe		60.497	4127356	5.59	5.85	1173	888		HHDHEHCDH	9	QSGLF	921-925
MTEGYVELHGRSAFSFLEGASMPEAMAEQAASLGMPALGILDRDGLYGAPRLYMTAKKLGLRSHIGAEISTAEFGNQVLPEDWQPHTIPERPVRLSLLCESQTGYRNLSQLITGYKLQQKSKGEGIAPYRMIEERAEGLVCLTGGDEGPLAAALARGGLDEGRKALQSLVRTFGQENVYVELQRHRIREQEARNQAAITLARELHLPLLATNGPNMATAFEREVLDLMTAIRHGCTLDEAGLLLQRNTNRQMIGATEMLTLFRDLPYAVAETVELSSRLQFVMKDMGYQFPLYPIPEDETMDTFLHKRTMEGVANRYGCKTSVKLRKKAERQVERELALIAKLGLAGYFLIVWDIVEFCRKNGMLVQGRGSAANSAVCYSLGITAVDPVGMDLLFERFL…	322433250	YP_004210471.1		Acidobacterium_MP5ACTX9_uid50551	Granulicella tundricola MP5ACTX9		E2	E1+E2		PHP+Pol3+HhH+OB	0	0		Acidobacteria	Acidobacteria		Aerobe	Yes	59.9765	5503984	6.49	6.7	1069	886		HRERERGGN	2	AGPLL	912-916	QSHDWH
MGAEFTHLHLHTDYSLLDGACDVDKLVAHVDKIGQKSVAMTDHGNIFGAVHFFNSAKKKGIKPILGCELYICQAEDHRAKGDGDKYNHLLVLAENQEGYRNLVRLTSEAALHGFYRKPRVSKNFLAKHTEGLIGFSGCLAGEVSQHLMAGDYDKAKTTAGGFEEMFGRGNFFLEVQDHKLAPDKAVIEAMFRMEKDLDIPLIATNDSHYIEDQDARAHEVLLCVQTAGSMNDPKRFKFDTEEFYIKTAEEMARFFPDHPEVLSRTMQFPERCNLELNKVDNPFPDFPVPAGETLESYFEQVCREGLKKRFETNVAHLERTGKLRKNKTDYEARLNREIDCIKAMKFPGYFMIVWDFIRYAREQGIPVGPGRGSAAGSLVAYCMEITDVDPLQNELLFER…	322435813	YP_004218025.1		Acidobacterium_MP5ACTX9_uid50551	Granulicella tundricola MP5ACTX9		E1	E1+E2		PHP+Pol3+HhH+OB+CTD	0	0		Acidobacteria	Acidobacteria		Aerobe		59.9765	5503984	5.83	5.84	1176	889		HHDHEHCDH	9	QHGLF	923-927
MGWHNPSVSWPELERRLAGRPARAVEPADAEAPTSRRRPPYRPKELPKQPDETVRYAELHCHSNFSFLDGASHPEELVEEAARLGLETLALTDHDGFYGVVRFAEAAAELGVRTVFGAELSLSLVEPRAGAVDPDAVHLLVLARDPEGYRRLAVAMSAAHLRGGGKGRPQYDETELAHTAGGHWLILTGCRKGRVRRALAAEGPDGAVREIDRLVEMFGRENVAVELTDDGQPLDSAANDVLAAAAVRCGLPVVATTNAHYATPDRGRLAAALAAVRARKSLDEIAGWLPAAPVRHLRSGVEMAQRFARYPGAVANAARLGAACAFDVRLIAPRLPDFPVPPGHTEMSYLRELAMRGAAEKYGPPHQRPDVYRQLDYELDVIEQLGFPGYFLVVWEIVE…	117928203	YP_872754.1		Acidothermus_cellulolyticus_11B_uid58501	Acidothermus cellulolyticus 11B		E2	E1+E2		ntx+PHP+Pol3+HhH+OB	57	0		Actinobacteria	Actinobacteria		Aerobe		66.9074	2443540	7.37	6.53	1090	860		HHDHEHCNH	9			SARDFR
MPVRLTPVRWPREVRSVGGSGDRSFVHLHVHTEYSMLDGAARIKDLLAETVAMGAPAIAMTDHGNVYGAYDFYKQARACGINPIIGMEGYLAPGSRFDRRRVSLATAGPGDENAGEMYTHITLLAENTDGMHNLFRLSSLASLEGFYYKPRMDRELLATYAKGIIATTGCPSSEVNRLLQQGKYAAARQAAAEYRDIFGAENFYCELMDHGLEIERRVRDDLLRLARELRLPLLATNDLHYTYAQDWEAHEVLLCVQTGKTLADPNRFKFDAKEFYLKTPAQMRELFRDLPEACDNTLAIAERVHVEFAEGANLMPRFPVPPGETEESWLVKEVEAGLHRRFPSGVPDAYRERAEYELTVICQMGFPGYFLVVADLVRYAKENGIRVGPGRGSAAGSMV…	117928262	YP_872813.1		Acidothermus_cellulolyticus_11B_uid58501	Acidothermus cellulolyticus 11B		E1	E1+E2		PHP+Pol3+HhH+OB+CTD	0	0		Actinobacteria	Actinobacteria		Aerobe		66.9074	2443540	5.62	5.62	1190	898		HHDHEHCDH	9	QFDLF	953-957
MFVHLRLHTEFSVVDGTTRIDEVAKAASKDGQPALAITDLHNLFGAIKFYKEARGKGVKPVLGAEVSIEPETAGNPPGRILLLAQGRQGYLNLCEMLARAWTRNVVKNVPLCTWEWLEELGGDLIALSGAQAGPVGQAFTRGDDAGAARVALRLAGLFPHRFYLELQRAGRPEDESQVVAAVQLAARLNLPVVATQPTQFLTADDYEAHEARVCIAEGEILANPRRVRRFTREQYFKSSAQMEALFADVPTAIANTLEIARRCSLTLVLGKPRLPDFPTPNGMPIDEYFRYASFEGLEERLKHLFRNEAERDKQRPRYVERLEFELNTILKMGFPGYFLIVGDFIQWAKENGCPVGPGRGSGAGSLVAYALKITDLDPLQYNLLFERFLNPERVSMPDF…	326316817	YP_004234489.1		Acidovorax_avenae_ATCC_19860_uid42497	Acidovorax avenae subsp. avenae ATCC 19860		E1	E1+E2		PHP+Pol3+HhH+OB+CTD	0	0		Proteobacteria	Betaproteobacteria		Aerobe		68.821	5482170	5.66	6.02	1181	900		RHDLERAPQ	3	QGGLF	930-934
MSAKPLPAPEEGGGAASGLPGYAELHCLSNFSFQRGASHPFELVQRAAELGYAALALTDECSVAGVVRAHTAARQCGLKLIVGSEFACGDVRLVALARNETGWGNLCEFISDARRIAPKGEYRVHAGSDFARLQGCEVLVAPRRDRLSALDPGGIEATVAQACAPLRAQGIHPWLAVELHTAPDDAAWLEALEHAGRALDLPLVAAGDVHMHVLQRKPLQDVVTAVRLGRPVSECGFALQAHGERRLRPRMRLAGFYPPALLAATLEVAARCTFSLDEIRYRYPRETVPEGMTPGEALAAYTEAGARERYPQGVPPEVREQIAKELELIAHCRYEMYFLTVHDIVREARRRGILCQGRGSAANSAVCYCLGITAVDPTKTRLLFERFISKERDEPPDID…	326317329	YP_004235001.1		Acidovorax_avenae_ATCC_19860_uid42497	Acidovorax avenae subsp. avenae ATCC 19860		E2	E1+E2		PHP+Pol3+HhH+OB	0	0		Proteobacteria	Betaproteobacteria		Aerobe		68.821	5482170	6.73	6.33	1076	866		HLREERRDH	4	APALL	906-910	GSRDFH
MNRRPRTIPDYVELRCVSNFTFLRGASDPEELVRRAQELGYSGLALADECSMAGVVRAHVAAKAAGLRLILGAQFCVQPRTAEEARFTVVVLARNLNGYGNLCEFITKLRRSSAKGEYHLTQGQITGAELADCLALLCPDRPSTDAQLEAAGTWALQQFRGRCWIGVDQVRQLDDEAWLHRMRTLAELTALPLVAVGDVHMHVRSRKPLQDVLTATRIGKPLTECGHALHRSAERHLRTRLRLAQTFPADLLAETLNVAARCSFSIDELKYQYPDEVVPRGHTAASFLRQVTYEGAGRRWPEGISPTVQAQIEHELELICELRYEHYFLTVYDIVAFARSRHILCQGRGSAANSVVCYCLGVTEVDPARMSVLFERFISRERNEPPDIDVDFEHQRREE…	120609220	YP_968898.1	Extened C-terminal, according to TBLASTN results (the extended region is annotated as a pseudogene); the result sequence is >80% identical to gi120611396 of the same genome	Acidovorax_citrulli_AAC00_1_uid58429	Acidovorax citrulli AAC00-1		E2	E1+E2+E2+E2		PHP+Pol3+HhH+OB	0	0		Proteobacteria	Betaproteobacteria		Aerobe		68.5323	5352772	8.2	7.39	1043	856		RVREQTDDH	2	APELL	885-889	ESRDFK
MSAEPLPEPAEGAAAASGLPGYAELHCLSNFSFQRGASHPIELVERAAELGYAALALTDECSVAGVVRAHTAARRCGLKLIVGSEFACGDVRLVALARDETGWGNLCEFISDARRIAPKGEYRVHAGSDFARLRGCEVLVAPRRDRLSALEPRGVGLAVAQACAPLRAQGIHPWVAVELHTAPDDAAWLEALERAGRALDLPLVAAGDVHMHVLQRKPLQDVVTAVRLGRPVSECGFALQAHGERRLRPRMRLAGIYPPALLAATLEVAARCTFSLDEIRYRYPRENVPDGMTPGEALAAYTEAGARERYPQGVPPEVRAQIAKELELIAHCRYEMYFLTVHDIVREARRRGILCQGRGSAANSAVCFCLGITAVDPTKTQLLFERFISKERDEPPDID…	120611340	YP_971018.1		Acidovorax_citrulli_AAC00_1_uid58429	Acidovorax citrulli AAC00-1		E2	E1+E2+E2+E2		PHP+Pol3+HhH+OB	0	0		Proteobacteria	Betaproteobacteria		Aerobe		68.5323	5352772	7.07	6.76	1076	866		HLREERRDH	4	APALL	906-910	GSRDFH
MSADETPSRSAGVPAYAELRCASSFSFLIGASHPHELVERAAQLGYTALALTDECSLAGIVRAHVAAKQCGLQLLVGAQFKVAPDGGMPPCTLTVLACDLEGYGNLCAFITRLRRAAQKGTYELAARDLSGKDLAGCVVICSPERMSAAIQLQTLAEWLLRHFMGRCWIGVEMLRQIDDEAWLARLRATSEASALPLVATGDVHFHVRSRKPLQDTMTAVRLGRPLAECGLDLQPNAERHLRTRLRLAQTYPAELLEETLRVAARCDFSLDELRYNYPAEVVPPGETPASHLRRLTYEGAARRWPAGIPPKVQEIVEHELSLIEDLRYEHYFLTVADIVDFARSRGILCQGRGSAANSAVCYCLHVTEVDPARMSVLFERFLSRERNEPPDIDIDFENA…	120611396	YP_971074.1		Acidovorax_citrulli_AAC00_1_uid58429	Acidovorax citrulli AAC00-1		E2	E1+E2+E2+E2		PHP+Pol3+HhH+OB	0	0		Proteobacteria	Betaproteobacteria		Aerobe		68.5323	5352772	5.96	5.83	1044	854		RAIEQTEDH	2	APALL	888-892	SSRDFM
MGRIPTIRPMFVHLRLHTEFSVVDGTARIDEVAKAASKDGQPALAITDLHNLFGAIKFYKEARGKGVKPVLGAEVSIEPETAGGPPGRILLLAQGRQGYLNLCEMLARAWTRNVVKNVPLCTWEWLQELGGDLIALSGAQAGPVGQAFTRGDEAGAARVALRLAGIFPHRFYLELQRAGRPEDESQVVAAVQLAARLNLPVVATQPTQFLTADDYEAHEARVCIAEGEILANPRRVRRFTREQYFKSSAQMEALFADVPTAIANTLEIAKRCSLTLVLGKPRLPDFPTPNGMPIEEYFRYASFEGLEERLKHLFPNEAEREKQRPRYVERLEFELGTILKMGFPGYFLIVGDFIQWAKQNGCPVGPGRGSGAGSLVAYALKITDLDPLQYNLLFERFLN…	120611898	YP_971576.1		Acidovorax_citrulli_AAC00_1_uid58429	Acidovorax citrulli AAC00-1		E1	E1+E2+E2+E2		PHP+Pol3+HhH+OB+CTD	0	0		Proteobacteria	Betaproteobacteria		Aerobe		68.5323	5352772	5.79	6.1	1190	900		RHDLERAPQ	3	QGGLF	939-943
MMLPAYAELHALSNFSFQRGASHPQELVQRAHKLGYSALALTDECSVAGVVRAHGAAQALGLPLIVGSEFCWGDVRIVALARDVQGWGDLCEFITAARQRAGKGGYRVDAQSPWALLQGCEVLLAPRREAFVDASDLIAVSACLESVRGLFASNCWLAVELHTAPDDGLWLRTLTQAGAQLGLPLVAAGDVHMHSRAAKPLQDVLTAVRLGRSVAACGFALQPHAEKRLRPRSRLAGLYPPALLAATLQVAARCTFSLNEIKYRYPLETVQPGMTASQTLACLTWEGARVRYPDGVPEAVVTQVEKELALIAECGYEMYFLTVHDIVRYARSQGILCQGRGSAANSAVCYCLGITAVDPQKTRLLFERFISRERSEPPDIDVDFEHDRRETVIQYIYDK…	222110960	YP_002553224.1		Acidovorax_ebreus_TPSY_uid59233	Acidovorax ebreus TPSY		E2	E1+E2		PHP+Pol3+HhH+OB	0	0		Proteobacteria	Betaproteobacteria		Facultative		66.834	3796573	8.3	6.92	1061	870		HLREERRDH	4	APPLL	894-898	GSRDFH
MFVHLRLHTEFSVVDGTTRIDEVVKAAAKDGQPALAITDLNNLFGAIKFYKEGRGKGVKPILGAEIYLEGEAAGAPSRMVLLVQNRTGYLNLSELLARAWTRNIVRNQALCTWEWLQELGDGLIALAGAQAGPVGQALMKGDDAGAAQLALRLAGIFPHRFYLEVQRAGRPDDEAHVTAAVQLAARLALPVVATHPVQFATPDDYEAHEARVCIAEGEILANPRRVRRFTREQYFKSSAEMEALFADVPSALANTVEVAKRCNVSLVLGKPQLPNFPIPGGMTMEQYFRHASHEGLEERLLHLYPDTAERDRQRPRYQERLEFELGTILKMGFPGYFLIVGDFIQWAKKNGCPVGPGRGSGAGSLVAYALKITDLDPLQYNLLFERFLNPERVSMPDFD…	222111091	YP_002553355.1		Acidovorax_ebreus_TPSY_uid59233	Acidovorax ebreus TPSY		E1	E1+E2		PHP+Pol3+HhH+OB+CTD	0	0		Proteobacteria	Betaproteobacteria		Facultative		66.834	3796573	5.71	6.08	1179	900		RHDLERAPQ	3	QGGLF	930-934
MQFVHLGIHTEFSITESIVRIPDLIKAAVQDDMPALALTDLSNLHAAVKFYTSCLKKGIKPILGSVVRLNDPEHRITLLAMTNDGWKGLTEIVSRGHIEGQQLSIPCVQKEWILEQHQDIIVLLGQHSDVGKMLCSSNPQKAEPLLQAWQEKFGNRVYIALTRTQRAGEEDYMVEAVKLAAKYNIGVVAHNDVHFIERDDFDAHEARVCIADGYVLADHRRPRIYSSEQYFKTASEMEELFSDIPSAIENTYYIAQRCNVSLQLGTYFLPDYPIPDGFTIDTYFEHLSKEGLEERLNHLYPIETRDQDWPEIRKPYDERIEYEVGIILKMGFPGYFLIVMDFIQWAKSNGVPVGPGRGSGAGSLVAYSLKITDLDPLRYDLLFERFLNPERVSMPDFDV…	50085210	YP_046720.1		Acinetobacter_ADP1_uid61597	Acinetobacter sp. ADP1		E1	E1		PHP+Pol3+HhH+OB+CTD	0	0		Proteobacteria	Gammaproteobacteria		Aerobe		40.4296	3598621	5.3	5.26	1187	878		GHELVRQDH	3	IMDLF	911-915
MQFVHLGIYTEFSITESIVRIPDLVKTAVKDEMPALALTDLSNLHAAVKFYNSCLKKGIKPILGSTIRLNDAQHRATLLAMSDIGWKGLTEIVSRGFIEGQQLSIPCVQKEWVLEQHQDIIVLLGQHSDVGQMLCSSNPQKAEPLLEEWIEKFGNRVYLALTRTDRPGEEDFIQEAAKLAAKYNVGVVAHNDVHFIEKEDFEAHEARVCIADGYVLADDRRPRLYSPEQYFKTSDEMIELFSDIPSAIENTYQIAKRCNVTLKLGTYFLPEYPIPDGFTIDTYFEHLSKEGLEERLNYLYPVEKRGEDWPEIRKPYDERIDYEVGIILKMGFPGYFLIVMDFIQWAKNNGVPVGPGRGSGAGSLVAYSLKITDLDPLRYDLLFERFLNPERVSMPDFDV…	169796248	YP_001714041.1		Acinetobacter_baumannii_AYE_uid61637	Acinetobacter baumannii AYE		E1	E1		PHP+Pol3+HhH+OB+CTD	0	0		Proteobacteria	Gammaproteobacteria		Aerobe		39.3159	4048735	5.28	5.19	1187	878		GYELTRQDH	2	IMDLF	911-915
MTQQRFVHLKVHSDFSMINGLAKVKPLVKAAVANNMVAMALTDFSNFCGLVKFYGEALGSGLKPIIGADIFVRPEPDSEDFFELTLLAKNNTGYHNITLLLSKAYQQGYVEFPLVEKAWLAELNEGIIVLSGGRNGDVGKALLKENQAEADELVGFYQQYFPNHYYLALCRTGRADEERYIQQAVPFSQKHQLPLVAVNDVVFLKEDDFDAHEIRVAIHDSYTLDDPKRPKKYSPQQYFRSEQEMCALFADLPQAVENTVQIAMRCNVTVRLGEYFLPNFPTGDLSTEDFLVKKSREGLEERLEFLFPDPEERKNKRSVYDERLQVELDVINQMGFPGYFLIVMEFIQWSKDNDIPVGPGRGSGAGSLVAYALKITDLDPLAFDLLFERFLNPERVSMP…	126208577	YP_001053802.1		Actinobacillus_pleuropneumoniae_serovar_5b_L20_uid58789	Actinobacillus pleuropneumoniae serovar 5b str. L20		E1	E1		PHP+Pol3+HhH+OB+CTD	0	0		Proteobacteria	Gammaproteobacteria		Facultative		41.2995	2274482	5.22	5.11	1158	883		KHNFDEGDV	2	QSDMF	919-923
MTQPRFVHLRTHSDFSMIDGIAKVKPLVKACVREDMVAMGLTDFTNFCGLVKFYGEALSAGIKPIVGADVLVSSALCGDERFELTLLAKNNEGYKNITLLLSKAYQRGYDDLPYIDRDWLIEHKEGLIILSGGRRGDIGQKLLKDKFADAESALGFYQKFFPNHFYISLARVGHYDEERYIRAAMDLAKKHRIPLVATNDVVFLKTEDFEAHEIRVAIHDGYTLDDPKRPQLYTPQQYFRSEQEMCELFADIPTALENTLLIAQRCNVTIRLGQYFLPQFPTGELSTEDYLVKRAKDGLEERLEFLFPDPKVRSENRRKYDERLETELGVINQMGFPGYFLIVMEFIQWSKDNGVPVGPGRGSGAGSLVAYALKITDLDPLEFDLLFERFLNPERVSMP…	152979519	YP_001345148.1		Actinobacillus_succinogenes_130Z_uid58247	Actinobacillus succinogenes 130Z		E1	E1		PHP+Pol3+HhH+OB+CTD	0	0		Proteobacteria	Gammaproteobacteria		Facultative		44.9186	2319663	5.6	5.53	1158	883		RHDFDEGDV	3	QADMF	919-923
MGFHNPDVPWAQLERALSGGGPAVVDPLAIDGDGGDSPAWSRKREPYRAAPGLVRAESTTPYAELHCHTNFSFLDGASHPEELAEEAARLGLSGLAVTDHDGFYGVVRFSQAARELNLPTIFGAELSLELTKPQNGEPDPEGAHLLALAHGHEGYARLARVISQAHLRGGEKGKPDYGSLEQVAEVLKDHVLVLTGCRKGTVPLALAAHGPERAAYELDRLVDLFGAPNVAVELSDHADPGDGDRNDYLFALARSRRLEVVATNNVHYATPSRRRLATALAAVRARRSLDDMDGWLPASGAAHLRSGDEMARRFADYPGAVANAAMYGEDLAFSLDLVAPRLPDYPVPPGHTEMSWLRELTMRGARERYGTDNRRAYEQLEYELKMIEELGFPGYFLIV…	383776672	YP_005461238.1		Actinoplanes_missouriensis_431_uid158169	Actinoplanes missouriensis 431		E2	E1+E2		ntx+PHP+Pol3+HhH+OB	63	0		Actinobacteria	Actinobacteria		Aerobe		70.8231	8773466	5.65	5.53	1109	873		HHDHEHCNH	9			ASRDFR
MSDSFVHLHVHTEYSMLDGAARIKDLLAEAKRLGMPAAAITDHGNMHGAYDFYKQAKSADLIPVIGVEAYVAPESRLTKSRIKWGRPEQKSDDISGNGAYTHMTMWARNAVGLKNLFRLNSRGSIEGQLGKYPRMDFDIIAEHAEGIMGTTGCPSGAVQTRLRLGQFDEALKSAAMYQEALGKDNYFLEIMDHGLSIEKRVRDGLLEIGRKLGIKPLVTNDSHYVYESQSEAHDVLLCVQTGSNIADPNRFRFDGNGYFVKSADQMRAVDSSEAWQEGCRNTLLVAEKVDTDGMFTFKNLMPRFPIPDGFTEEEYFRHTAFEGLRRRFPDGIPDTHVKQAEYELGVIIQMGFPAYFLVVADFIQWAKNNGIAVGPGRGSAAGSLVAYAMGITDLDPLPH…	383776708	YP_005461274.1		Actinoplanes_missouriensis_431_uid158169	Actinoplanes missouriensis 431		E1	E1+E2		PHP+Pol3+HhH+OB+CTD	0	0		Actinobacteria	Actinobacteria		Aerobe		70.8231	8773466	5.47	5.76	1177	904		HHDHEHCDH	9	QFDLF	939-943
MSFHNPARPWADLVRDLDGRRNGGADRGGDGPKPAGKPGLWAAPGPEQVADPLVVDGDGGDAPAWTRKREPYRAAPGLVRSDAEVAYAELHCHTNFSFLDGASHPEELAEEAARLGLTGLAVTDHDGFYGVVRFSQAARELRLPTIFGAELSLGLTRPQNGEPDPEGTHLLALANGHDGYARLARVISQAQIRGGEKGKPEYESLEQIAEILHDHVLVLTGCRKGTVRQALATEGMDAAAWELDRLADLFGRSNVAVELTDHGHPYDGDFNDALCTLARERRLEVVATGNVHYATPARRRLATALAAVRARRGLDEMDGWLPAAGTAHLRSGAEMARRFRDYPGAVANAAMYGEGLSFDLNLVAPRLPDYDVPPGHTEMSWLRELTMRGARVRYGEHHP…	386846692	YP_006264705.1		Actinoplanes_SE50_110_uid162333	Actinoplanes sp. SE50/110		E2	E1+E2		ntx+PHP+Pol3+HhH+OB	88	0		Actinobacteria	Actinobacteria		Aerobe		71.3172	9239851	5.81	5.63	1134	873		HHDHEHCNH	9			ASRDFR
MSDSFVHLHVHTEYSMLDGAARVKELISEAKRLGMPAAAITDHGNMHGAYEMYTQSKAAGITPLIGVEAYVAPDSRLNKSRIKWGRPEQKSDDISGNGAYTHMTMWARNAVGLKNLFRLNSRASIEGQLGKYPRMDFDIIAEHAEGIMGTTGCPSGAVQTRLRLGQFDEALKSAAMYQEALGKDYYFLEIMDHGLSIEKRVRDGLLEIGRKLNIPPLVTNDSHYTFEAQAEAHDVLLCVQTGSNIADPNRFRFDGNGYFVKSAEQMRAVDSSEAWQQGCRNTLLVAEKVDIEGMFTFKNLMPRFPIPDGFSEEEYFRHVAFEGLRKRFPAGIPDTHVTQAEYELGVIISMGFPAYFLVVADFIQWAKNNGIAVGPGRGSAAGSLIAYAMGITDLDPLPH…	386846728	YP_006264741.1		Actinoplanes_SE50_110_uid162333	Actinoplanes sp. SE50/110		E1	E1+E2		PHP+Pol3+HhH+OB+CTD	0	0		Actinobacteria	Actinobacteria		Aerobe		71.3172	9239851	5.65	5.84	1176	904		HHDHEHCDH	9	QFDLF	939-943
MSDSFAHLHVHTEYSMLDGAAKLKDMFAECERLGMTAAAITDHGNMYGAYDFFRQATAAGVKPVIGIEAYMAPESRFNKKRVTWGDPGQKADDVSASGAYTHQTIWARTVDGLHNLMKCSSRASTEGQLGKWPRMDAELLAEHSKGLMATTGCPSGEVQTRLRLGHEKEAIEAAGKWREIYGADNFFVELMDHGIELERRVRDGLVDIARKLDIPFVVTNDSHYTYAEDREAHEALLCVQTGKTLQDPSRFKFDGTGYYLKSPQEMYAIDSSDAWQEGCRNTLLVAEKVDTTDMFAFQNLMPRYPVPEGMTEADYFREQVWEGMRRRFPEGVDEVHTKQVEFEIGVILQMGFPSYFLVVADFINWAKENGIRVGPGRGSAAGALIAYAMGITDLDPLAH…	256379743	YP_003103403.1		Actinosynnema_mirum_DSM_43827_uid58951	Actinosynnema mirum DSM 43827		E1	E1		PHP+Pol3+HhH+OB+CTD	0	0		Actinobacteria	Actinobacteria		Aerobe		73.7089	8248144	5.45	5.48	1176	906		HHDHEHCDH	9	QFDLF	941-945
MTVSEATGVPLVATGQVQMHVRSRKPVHDTLTAIRLGKSVQECGFARATNAERHLRQLVTLANLYPPAALEQTLEVMLQCQFNLKELKYEYPGGICPENLSATAYLHQETYAGAQRRFKKEIPDSVTRQLEYELQLIAELQYEAYFLTVYDIVKFARAQGILCQGRGSAANSAVCYCLGITEVNPVLGNNLFERFISKERNEPPDIDVDFEHQRREEVIQYIYKKYGRDRAALTAVVITYRVKSVLRDTGKALGVDPIIIEAVARSYHYWDGRANLMARMQESGLDCTSSVAMQWVYLAEKIMGFPRHLSQHPGGFVMSQGPLCRLVPIENAAMENRSVVQWDKDDLDALGILKVDVLALGMLSVIRRALDFVALQYGRPFFRMQDIPLEDSDTYDMIC…	389871405	YP_006378824.1		Advenella_kashmirensis_WT001_uid80859	Advenella kashmirensis WT001		E2	E1+E2		ntx+Pol3+HhH	103	0		Proteobacteria	Betaproteobacteria		-1		54.7763	4423879	8.45	8.45	775	722		-------QQ	0	DKDIL	741-745
MTSVDASPIFVHLRTHSEFSVVDGTARISELVAAAAAYSQPAIALTDLSNLFGLIKFYKAARGKGIKPIAGCDVWLANEQDRDKPFRALLLVQNRQGYLALCEVLSRAWTANQYKGRAELQREWLENQPGLIMLSGGMAGDVGQALLAGRVDQAEALARRWAAWFPRSYFIELQRTGPQADERYVQLAMQLAARLDLPVVATHPVQFTRPEDFRMHEARVCISDGELLGNKSRTRRFSEDQYVLSSAQMASKFADVPSAIANTVEIARRCSLTLSLGKPHLPDFPTPDNSSLDEYLVKLSEEGLEIRLKQLYPDDQEREKARPAYQDRLKLECKTIIGMGFPGYFLIVADFINWGKQNGVPVGPGRGSGAGSLVAYALGITDLDPLRYDLLFERFLNPE…	389872655	YP_006380074.1	Extended N-terminal, according to TBLASTN results	Advenella_kashmirensis_WT001_uid80859	Advenella kashmirensis WT001		E1	E1+E2		PHP+Pol3+HhH+OB+CTD	0	0		Proteobacteria	Betaproteobacteria		-1		54.7763	4423879	5.64	5.7	1174	878		RHDLDRGPQ	2	QVSLF	927-931
MFLIFDTETTGLPKRYNAPVSDSDNWPRCIQIAWQLHDEMGDMIEHQDYLVQPEGFNIPFDAEKIHGISTELATSEGISLEEMIEKFKIALSKTKFIVGQNLGFDVNIMGAEFFRLGIENPLPNFPVLDTCTETTAQLCQIPGGRGGKSKLPTLTELHEYLFSEPFAEAHNATADVEATTRCFLELVRRQIFTKEELDVQPDYFENFSEENPKIIQLIGLKHINLKKASEKIRKQMQAVSEKEEISSEEIKENIATLEDAPFVHLHNHSQFSILQSTSSTIDLVNAAVENNMSAVAITDTGNMMGAFHFVQAVSNYNKTLADLPKNDEEETSPEPLKAIVGCEFFVCEDHLNKNHKDNGYQIVMLAKNKSGYHNLAKMASIAYTEGFYYVPRIDKNIVE…	390954343	YP_006418101.1		Aequorivita_sublithincola_DSM_14238_uid168181	Aequorivita sublithincola DSM 14238		E1	E1+E2+E2		EXO+PHP+Pol3+HhH+OB+CTD	0	0		Bacteroidetes	Flavobacteriia		-1		36.1913	3520671	5.31	5.5	1476	935		HHQTEQSNY	4	QVSLF	1234-1238
MFINCHTYYSLRYGTLKISDLLNLGQQKGAISMALTDINSTSACLEFVRISSDYNVKPILGVDFRNGAKQQFILLAENNGGFQNINEYLSEFLHQRNSTENVEIPSKAKQLLNTFVIYPFASFESETLLENEFIGVKIEDINRLKFSPWKNRQEKLVMLQTVTFQNKKGFNTHRLLRAIDNNTLLSKLPISEQSSEVDIFISEEKLKKSFEEFPQLIKNTEALLKRCNISFNFSKETTCNQKSYTTNEDLDFRLLKKLAYGGINYRYKRPGERVMVRMEKELGIIKEKGFVSYFLINWKILKYARSKNYFYVGRGSGANSIIAYLLRITDVDPVELDLYFERFINLYRKNPPDFDIDFSWQDRDDITDFIFKTFKNTALIAVYNTFKFKASVRELGKVF…	390955287	YP_006419045.1		Aequorivita_sublithincola_DSM_14238_uid168181	Aequorivita sublithincola DSM 14238		E2	E1+E2+E2		PHP+Pol3+HhH+OB	0	0		Bacteroidetes	Flavobacteriia		-1		36.1913	3520671	8.82	8.78	996	812		NHYIDQFTT	1	VYTLF	838-842
MYLNCHSYYSLRYGTFSESTLLELAKENGITQLALTDINSTSACLSFIKQAQEHNIHSVVGVDVRNGVDQLYILIAKNNEGFSEINTFISEHLHIKKLFPDVAPKFENCYCIYPFEKAMEIKSHTFSEYEFIGISIKNLNRLPFSPFNKMMDKLVIHQTVSFRNQSDYNAHRLLRTIDLNTLLSKLPLSEQGDKTDVLLAPELVKVKYQEYPELLFNTDKLLKSCKVNFYFDEHRVNQNQIIYGEDKDSDYTILEELCYNKIKERYKNPKMEVYERVEKELAAIKQMDFVSYFLINNDILDYARSKDYPYIGRGSGANSVVAYIIGITNVDPIELDLYFERFINVYRSSPPDFDIDFSWKDRDDITDYIFRRFKNTALMGTYVTFQYRAVIRELGKVFG…	390955810	YP_006419568.1		Aequorivita_sublithincola_DSM_14238_uid168181	Aequorivita sublithincola DSM 14238		E2	E1+E2+E2		PHP+Pol3+HhH+OB	0	0		Bacteroidetes	Flavobacteriia		-1		36.1913	3520671	6.29	6.27	996	812		NHYIDLFTS	1	YPVLF	838-842
MLSNEEMFQTLLRQMHWQSDDENIKQGSIEEVIVHQVSRCYQFNIRFPERLPFSAYQLFYAQLTNTFQAIAKVKLKVIISQVSTASDQEVSAYWPVILECLNLSDGMAQQVLYANPPKINQGKMFLYVENDPIREYVETNYVQAILDCYQRHGFDKLSLKVIVDQDRANERQEQYQSRRQALEKEEQEKAKLVQERSEQAPSNAKQVKSPDQIRIGRSIPSDQVQMMKSYTEEQRRAVMEGVVFDVEIRELRTGRCILVLKMSDYTSAFIVQKFSNTDADIAIFNSIKEGMWLRVRGDIQMDDRFARDLVVNARDLEAIEKEPRQDTMPEDQKRVELHLHTNMSALDATNSVTDFVKQAAAWGHKAIAVTDHGNVQAFPEASQAAKDTGVKLIYGMEAY…	326803581	YP_004321399.1		Aerococcus_urinae_ACS_120_V_Col10a_uid64757	Aerococcus urinae ACS-120-V-Col10a		PC	PC+E3		NTD+OB+EXO+PHP+Pol3+HhH	0	0		Firmicutes	Bacilli		Anaerobe		41.8829	2080974	5.17	5.2	1437	883		HHDHEHCDH	9	QLSLF	1431-1435
MFTPLNVNTSYTLLKSPMPVKDYVEAAKALDYQNLAISDVNVMYGVIDFYNYCKHYDINPLIGMTVSIQRPDQRDQEEWLIYAKNDQGYRSLMRLSSLIKSQEPIDYQAVRDFIFNNHRNWITIIEANNGPHMHFLKQQREEEAAAFLDKLREIFKASDLYMGVDESYLYHQAALEDLAKESQIPLIAQSKLAYLSKNDVFTQDVLAAIEVNQPLDNYREKAGAEGQFFLRSLASYQESYQNKGLAKAFDQVSEAFDGVHLDIQFDQALLPKYPIESGQSSKEFLKDLAYQGLSKRVGNEQSYRERLDYELSIIDQMGFNDYFLIVWDVMDYAHKKHIMTGPGRGSAAGSLVAYCLFITDVDPIRNHLLFERFLNPERQSMPDIDLDFPDDKRQDILNY…	326803733	YP_004321551.1		Aerococcus_urinae_ACS_120_V_Col10a_uid64757	Aerococcus urinae ACS-120-V-Col10a		E3	PC+E3		PHP+Pol3+HhH+OB+CTD	0	0		Firmicutes	Bacilli		Anaerobe		41.8829	2080974	6.49	6.25	1124	858		NNKVTEAKA	0	QLSLF	890-894
MAEPRFIHLRVHSDFSMVDGLQKINPIVGAAAANNMPALALTDQMNMCGLVRFYGAAHGKGVKPIVGADFWVQSDELGDEQFRLTLLAMDNDGYQNITLLISRGYQRGHVQGRPVIDKAWLAEHAKGVIVLSGGREGDVGKFLLKGNRQMTEQCLAFYQTHFPDAYYLELLRTGRPDEEVYLHMAVAIATEFALPVVATNEVVFLTADDFDAHEIRVAIHDGYTLMDKRRPRRYSPQQYLRSQEEMAELFADIPEALENTVEIAKRCNVTVRLGEYFLPNFPTGDMTTEDFLVMKSKEGLEERLEFLFPDPAVRAERRPEYDERLDIELKVINQMGFPGYFLIVMEFIQWSKDNGIPVGPGRGSGAGSLVAYALKITDLDPLEFDLLFERFLNPERVSM…	117618855	YP_855729.1		Aeromonas_hydrophila_ATCC_7966_uid58617	Aeromonas hydrophila subsp. hydrophila ATCC 7966		E1	E1		PHP+Pol3+HhH+OB+CTD	0	0		Proteobacteria	Gammaproteobacteria		Facultative		61.5484	4744448	5.2	5.09	1159	884		RHDQDRGEV	2	QVDMF	920-924
MSQPRFVHLQVHSDFSMIDGIAKVKPLVKACVENNMVAMALTDFTNFCGLVRFYGEALSSGVKPIIGADVLVQSDLCGEERFRLTLLAKNNEGYKNITLLLSKAYERGYADVPYIDQQWLVEHRTGVIVLSGGVNGDVGKKLLRSNTDELKSAVDFYREFFPDHFYLTLTRTGRPDEEEYIQAALTLAEQTDLPVVATNDVCFLQEDDFEAHEIRVAIHDGYTLEDPKRPKNYTGQQYFRSEQEMCDLFADVPSALENTLLIAQRCNVTIRLGEYFLPQFPTGDLSTEDYLVKRAKEGLEERLKVLFPDEKVRTERRPEYDERLQVELDVINQMGFPGYFLIVMEFIQWSKDNNIPVGPGRGSGAGSLVAYALKITDLDPLEFDLLFERFLNPERVSMP…	251791881	YP_003006601.1		Aggregatibacter_aphrophilus_NJ8700_uid59407	Aggregatibacter aphrophilus NJ8700		E1	E1		PHP+Pol3+HhH+OB+CTD	0	0		Proteobacteria	Gammaproteobacteria		Facultative		42.231	2313035	5.11	5.05	1158	883		QHDFDRGDC	3	QTDMF	919-923
MGETVTRGETSGETLKTPGFVHLRVHSAYSLLEGALPLKKIMSKAVADGQPAIAITDTNNLFVALEFSEKARDEGLQPIIGCQVSIDMQDAVDDRRNHNSHLAKLPAIVLLAADAGGYERLVDLISRAYLEGESGGQSVHITRAWLEEASNAGLIVLTGASGGPVDMALKDGHTAQARERLLALKSLFGDKLYIELQRQSGFDRVHERRMIGLAYEHDIPLVATNEAFFPSRADYEAHDALMAVAHNAIVSDDSRFRLTPDHYMKSREEMAELFADLPEALENTVEIAMRCSYVLKKRGPILPRFTGASDDPEAAQRAEAEELRRQAVEGLDLRLAALGMAPGYAEQEYRDRLDFELGVIERMGFPGYFLIVADFIKWAKQQDIPVGPGRGSGAGSLVA…	325292654	YP_004278518.1		Agrobacterium_H13_3_uid63403	Agrobacterium sp. H13-3		E1	E1+E2+E2		PHP+Pol3+HhH+OB+CTD	0	0		Proteobacteria	Alphaproteobacteria		-1		58.5411	5573770	5.63	5.49	1166	886		RHETQAAEF	1	QSDMF	936-940
MSYAELQVTTHFSFLRGASSAQELFDTAKLLGISAIGVVDRNSLAGIVRALEASRATGLRLVVGCRLDLADGMSLLVYPMDRPAYSRLTRLITLGKSRGGKNNCILHWDDVMAYSEGMIGILVPDLPDATCAAQLRKLAHVFGDRAYVSLCLRRRPNDQMRLHEISNMAARFRVKTVVTNDVLFHEPGRRQLQDIVTCIRHNTTIDDVGFERERHADRYLKPPEEMARLFPRYPEALARSMEIVRRCKFSLEELTYQYPEEAIVPGKDAQASLEHYVWECAPDRYPEGLPPDVLKTVRHELDLIRTMKYAPYFLTVFSIVRFARSQGILCQGRGSAANSAVCYILGITSIDPSTNDLLFERFVSQERDEPPDIDVDFEHERREEVIQWIYKTYRHDKAA…	325168586	YP_004280376.1		Agrobacterium_H13_3_uid63403	Agrobacterium sp. H13-3		E2	E1+E2+E2		PHP+Pol3+HhH+OB+ctx	0	65		Proteobacteria	Alphaproteobacteria		-1	Yes	58.5411	5573770	6.97	7.1	1085	847		QTRRRSDDL	1	PLPLF	870-874	KSRNFQ
MSTPRYAELQVTTHFSFLRGASSCDELFEQAKNLGIEALGIVDRNSLAAIPRAYEAADNHGIRLVIGCRLDLDDDLSVLVYPMDRPAYGRLCRLLSVGKKRGGKGKCRLTWDDLVAYGEGLIVVLLADLADDLCALRLRRLKAAFADRAYMALSLRRRPNDQMRLFELSNMAAAADVPTVVTNDVLFHVPERRMLQDVVTCIRHNCTIDEAGFRRERHADRYMKPPQEMHRLFARYPEALARSLEIAKRCTFSLKELVYQYPEERSLPGLTAQQALEKLVWEAAAGRYPDGLPEKVEKALHHELGLIGRLEYAPYFLTVNAIVQFARGENILCQGRGSAANSVVCYVLGITAIDPLKVDLLFERFVSEERREPPDIDVDFEHQRREEVIQWVYNTYGRD…	332716011	YP_004443477.1		Agrobacterium_H13_3_uid63403	Agrobacterium sp. H13-3		E2	E1+E2+E2		PHP+Pol3+HhH+OB+ctx	0	63		Proteobacteria	Alphaproteobacteria		-1		58.5411	5573770	7.02	6.75	1091	852		QTRRRSDDL	1	PLPLF	878-882	ISRNFH
MDFIVRYADNAADSFGHAEGHKMAGMTSSGATSAPVGDTPEFVHLRVHSAYSLLEGALPLKKILAKAAGDNQPAIAVTDTNNLFVALEFSQKAMDEGLQPIIGCQVSIDMEDGVEGEKRGPQQALAKLPSIVLFAATERGYERLVDLVSRAYLGGEGNQAVHITASWLEEIGTEGMIALTGSLGGPVDMALKEGHAPQALSRLLALKRLFGDRLYIELQRHGTYDRRHEQKMIALAYEHELPLVATNEAFFPTRDDYDAHDALMAVAHNAIVSDDTRFRLTPDHYLKSRADMAKLFANLPEALENTVEIARRCSFVLKTRKPILPRFTGAADDEEEADRAESAELRAQAIEGLDQRLASLGMAPGYVEKDYRERLEFELSVIERMKFPGYFLIVADFIK…	222085600	YP_002544130.1		Agrobacterium_radiobacter_K84_uid58269	Agrobacterium radiobacter K84		E1	E1+E2+E2		PHP+Pol3+HhH+OB+CTD	0	0		Proteobacteria	Alphaproteobacteria		Aerobe		59.8742	7273300	5.74	5.67	1187	886		RHETQSSEF	1	QHDMF	958-962
MSGHPSFSGSAPFFEIGARSNFSFLEGASHPEEMVLGAKIAGLAGLGLADRNSVAGVVKAHVIAKQHGYRFQPGARLVFSDGTPDILAFPQNRQGWAHLCRLLSAGNLRGEKGVCILNESNLLEWGDEMMLALVPDAASVETPEGQAKLEECLARLWMRFGRKLHMVLSPAYDGRDRLVFATLSILALRNGVRLIASNEPLYHATERKPLADIVVSIREHVPIAEAGFKLAANAERYLKGGAEMARLFRDYPKAIANTQKFFNRLSFSLDELKHNYPDESVPGETVSETLERLAREGAKRRYPDKIPEKVAKQIDYELALIRERQYEPYFLTVHRIMEYARSRNILCQGRGSAANSTVCYCLGITEVNPEITTLLFERFISTEREEPPDIDVDFEHEKR…	222087893	YP_002546431.1		Agrobacterium_radiobacter_K84_uid58269	Agrobacterium radiobacter K84		E2	E1+E2+E2		PHP+Pol3+HhH+OB+ctx	0	75		Proteobacteria	Alphaproteobacteria		Aerobe		59.8742	7273300	7.65	7.4	1133	877		GRERRDDEL	0	KLPLF	913-917	RGRNFH
MSYAELQVTTHFSFLRGASSAQELFETAKALGIEVLGVVDRNSLAGIVRALEASRATGLRLVVGCRLDLADGMSVLVYPTDRAAYSRLTRLITLGKSRGGKNNCILHWDDVVAYNDGMIGILVPDLPDDTCGIQLRKMAEVFGDRAYVSLCLRRRQNDQLRLHEISNLAARFKVRPVVTNDVLFHEPGRRQLQDIVTCIRTRTTIDEVGFERERHADRYLKPPEEMQRLFPRYRQALARTMEIVRRCTFSLEELTYQYPEEAIVPGKDAQASLEHYVWQCVPDRYPEGLPPDVLKVVRHELDLIRTMKYAPYFLTVFSIVRYARSQGILCQGRGSAANSAVCYILGITSIDPSTNDLLFERFVSQERDEPPDIDVDFEHERREEVIQWIYRTYTREKAA…	222108967	YP_002551233.1		Agrobacterium_radiobacter_K84_uid58269	Agrobacterium radiobacter K84		E2	E1+E2+E2		PHP+Pol3+HhH+OB+ctx	0	67		Proteobacteria	Alphaproteobacteria		Aerobe	Yes	59.8742	7273300	7.32	7.6	1087	847		QTRRRSDDL	1	PLPLF	870-874	KSRNFH
MGDTVVRGETSGETLKTPGFVHLRVHSAYSLLEGALPLKKIMSKAVGDGQPAIAITDTNNLFVALEFSEKARDEGLQPIIGCQLSIDMQDAAEDRRNHNSHLQKLPAIVLLAANAEGYERLVDLVSRAYLDGEGGSHSVHITRAWLEEASNAGLIALTGASGGPVDMALKEGHAAQAKERLLTLKSLFGDRLYIELQRQSGYDRSHERRLIGLAYEHDIPLVATNEAFFPSKADYEAHDALMAVAHNAIVSDDSRFRLTPDHYLKSRDEMTALFADLPEALENTVEIALRCSYVLKKRGPILPRFTGASDDPEAAERAETEELRRQAVEGLDQRLSALGMAPGYTEQDYRERLDFELGVISRMKFPGYFLIVADFIKWAKQQDIPVGPGRGSGAGSLVA…	15888619	NP_354300.1		Agrobacterium_tumefaciens_C58_uid57865	Agrobacterium tumefaciens str. C58		E1	E1+E2+E2+E2		PHP+Pol3+HhH+OB+CTD	0	0		Proteobacteria	Alphaproteobacteria		Aerobe		59.0411	5674258	5.73	5.61	1167	886		RHETQAAEF	1	QSDMF	936-940
MSAPRYAELQVTTHFSFLRGASSCDELFEQAKNLGIEALGVVDRNSLAAIPRAYEAANNHGVRLVIGCRLDLDDDLSVLVYPMDRAAYGRLCRLLSVGKKRGGKGKCRLSWDDLVAYGEGLIVVLLADLADDLCALRLRRLKAAFADRAYMALSLRRRPNDQMRLFELSGMAQAAGVPTVVTNDVLFHVPERRMLQDVVTCIRHNCTIDEAGFRRERHADRYMKPPEEMHRLFARYPEALSRSLEIAKRCKFSLKELVYQYPEERSLPGLTAQQALEKMVWEAVPGRYPNGLPEKVEKALHHELDVVGRLQYASYFLTVNAIVRYARSKDILCQGRGSAANSVICFVLGITAIDPALFSNLVFERFVSENRGEPPDIDVDFEHQRREEVIQWVYDTYGR…	15891704	NP_357376.1		Agrobacterium_tumefaciens_C58_uid57865	Agrobacterium tumefaciens str. C58		E2	E1+E2+E2+E2		PHP+Pol3+HhH+OB+ctx	0	62		Proteobacteria	Alphaproteobacteria		Aerobe		59.0411	5674258	8.11	7.59	1091	853		QTRRRSDDL	1	PLPLF	879-883	ISRNFH
MSYAELQVTTHFSFLRGASSAQELFETAKALGIQAIGVVDRNSLAGIVRALEASRATDIRLVVGCRLDLTDGMSLLVYPTDRAAYSRLTRLITLGKSRGGKNNCILHWDDVIAYSRGMIGVLVPDLPDATCAAQLRRIAEAFGDRAYVSLCLRRRQNDQMRLHEISNLAARFKVKTVVTNDVLFHEPGRRQLQDIVTCIRHNTTIDDVGFERERHADRYLKPPEEMERLFSRYSEALARTLEIVRRCKFSLEELTYQYPEEAIVPGKDAQASLEHYVWECAPDRYPEGLPQDVLKTVRHELDLIRTMKYAPYFLTVFSIVRFARSQGILCQGRGSAANSAVCYILGITSIDPSTNDLLFERFVSQERDEPPDIDVDFEHERREEVIQWIYKTYTKDKAA…	16119329	NP_396035.1		Agrobacterium_tumefaciens_C58_uid57865	Agrobacterium tumefaciens str. C58		E2	E1+E2+E2+E2		PHP+Pol3+HhH+OB+ctx	0	65		Proteobacteria	Alphaproteobacteria		Aerobe	Yes	59.0411	5674258	6.69	6.71	1085	847		QTRRRSDDL	1	PLPLF	870-874	KSRNFQ
MSYAELQVTTHFSFLRGASSAQELFETAKALGIEALGVVDRNSLAGIVRALEASRATGLRLVIGCRLDLADGMSVLVYPTDRAAYSRLTRLITLGKSRGGKNNCLLHWDDVVAYTDGMIGILVPDLPDDLCGIQLRKMAELFGDRAYVSLCLRRRQNDQLRLHEISNLATRFKVRTVVTNDVLFHEPGRRQLQDIVTCIRTRTTIDEVGFERERHADRYLKPPEEMERLFPRYRQALARTMEIVRRCTFSLEELTYQYPEEAIVPGKDAQASLEHYVWQCVPDRYPEGLPPDVLKVVRHELDLIRTMKYAPYFLTVFSIVRYARSQGILCQGRGSAANSAVCYILGITSIDPSTNDLLFERFVSQERDEPPDIDVDFEHERREEVIQWIYRTYTREKAA…	16119907	NP_396612.1		Agrobacterium_tumefaciens_C58_uid57865	Agrobacterium tumefaciens str. C58		E2	E1+E2+E2+E2		PHP+Pol3+HhH+OB+ctx	0	67		Proteobacteria	Alphaproteobacteria		Aerobe	Yes	59.0411	5674258	6.94	7.05	1087	847		QTRRRSDDL	1	PLPLF	870-874	KSRNFH
MVAIFSAQRRQASRMDAMSDMGASGQAVVNAGPGFVHLRVHSAYSLLEGALPLKKILSKVASDQQPAIAITDTNNLFIALEFSQKALSDGLQPIIGCQLSIDMEDANEEKRGNSSLAKYPAIVLLAADPAGYERLVDLVSRAYLQGDNTQSVHITASWLEEIGTDGLIALTGATGGPVDLPVKDGHHAQALSRLQTLKSLFGDRLYIELQRHQGYDRVHESRMIALAYDHDIPLVATNEAFFPSRDDYDAHDALMAVAHNAIVSDDRRFRLTPDHYLKSRKEMQTLFRDLPEALENTVEIASRCSFVLDTRNPILPRFTGGSDDPEEAERAEAGELRRQAIEGLDDRLAKLGMAPGYDEKEYRDRLDFELGVIERMKFPGYFLIVADFIKWAKSQDIPV…	222148298	YP_002549255.1		Agrobacterium_vitis_S4_uid58249	Agrobacterium vitis S4		E1	E1+E2		PHP+Pol3+HhH+OB+CTD	0	0		Proteobacteria	Alphaproteobacteria		Aerobe		57.4707	6320946	5.58	5.37	1179	884		RHETQAAEF	1	QSDMF	949-953
MRYAELQVTTHFSFLRGASSAIELFETAKSLGIDAIGVVDRNSLAGIVRALEASRATGVRLVVGCRLDLQDGMSILVYPTDRTAYSRLARLITLGKGRGGKDNCILMLDDIAQYGEGLLGILVPDLADDTCAVQLRKMAEVFGDLAYLSLCLRRRPNDQLRLHELSNMATRFKVKTVVTNDVLFHEPGRRQLQDIVTCIRNNTTIDTVGFERERHADRYLKPPEEMERLFPRYRQALRRTMEIVDRCKFSLEELTYQYPEEAIVPRKTAQESLEHYVWQCVPDRYPQGLPPKTLQIIRHELDLIHKMKYAPYFLTVFSIVRFARAKGILCQGRGSAANSAVCYILGVTSIDPETNNLLFERFVSQERDEPPDIDVDFEHERREEVIQWIYKTYGKEKAA…	222148691	YP_002549648.1		Agrobacterium_vitis_S4_uid58249	Agrobacterium vitis S4		E2	E1+E2		PHP+Pol3+HhH+OB+ctx	0	77		Proteobacteria	Alphaproteobacteria		Aerobe		57.4707	6320946	7.97	7.32	1097	847		QTRRRSDDL	1	PLPLF	870-874	KPRDFR
MPGSFVHLHNHTEYSLLDGAVHIKDLIAECSRMGMPAVAVTDHGNLFGAIELVMETNSLNKSVAAWNKEHPEGPQKQEVKPIFGCEVYLSPTPISVKKQLPGRRKYTHLLLLAENETGWQNLVKLVSRSHLEGFYYKPRVDMETLREFHEGLICCTACIAGPLNEWLLNDQPEKAEEALLALKDIFGDDNIFVELQDHGMEEQKKCLPELVRIARKTNTPIVATNDVHFLRKEDHDMHDVLICIGTNEKLASPKRMRYSTEVYLKSPEEMREVFKDYPEAVENTLKIAERCNVAIKLDSTSTEKYPEFGTPDGSSREEYLRKVCYKGLEERYGKERVAADKELRDRLDYELGIINQLKFPSYFLITADFINWAKDHDIPVGPGRGSAAGSLVAYAMKIT…	187734882	YP_001876994.1		Akkermansia_muciniphila_ATCC_BAA_835_uid58985	Akkermansia muciniphila ATCC BAA-835		E1	E1		PHP+Pol3+HhH+OB+CTD	0	0		Verrucomicrobia	Verrucomicrobiae		Anaerobe		55.7624	2664102	5.73	5.52	1174	902		HHDHEHCDH	9	QGSLF	937-941
MTDPRFVHLRLHTDYSLVDGIVRVKELTKTCVNEQIPAVAVTDDSNLFALIKFYQNAMNAGIKPLMGADLWVQGTHIDEPAYLSFLVLNEVGYQNLTLLISRAWQTNQDRGRALVKPEWLAELNEGLIVLSAASQGEVGQLLLAGKHEQAQQYARWLVSTYGDRFYLEVQRTSRPGDEDCLHASVALAEQLGLPVVATNDVRFLRREDFEAHESRVCIHDGNTLDDPRRPKKYSEEQYLKSADEMAQLFSDLPEALENTVEIARRCTLDIRLGENFLPDFPIPEGMTIEQYFEKVSHDGLEERLKVLLDSDDPEYALKRKDYDDRLRFELDIINQMGFPGYFLIVADFIQWAKDNEVPVGPGRGSGAGSLVAYALKITDLDPIGYDLLFERFLNPERVS…	110834019	YP_692878.1		Alcanivorax_borkumensis_SK2_uid58169	Alcanivorax borkumensis SK2		E1	E1		PHP+Pol3+HhH+OB+CTD	0	0		Proteobacteria	Gammaproteobacteria		Aerobe		54.7278	3120143	4.89	4.92	1166	890		RHDDDYADR	3	IMDMF	931-935
MFVHLRLHTEFSVVDGTTRIDEAVKAAAKDGQPALAVTDLNNLFGAVKFYKEGRGKGVKPIVGAEVCLEGDAGAPPSRMVLLVQNRQGYLNLSELLTRAWTRNVVKNLPLCTWDWLAELNEGLIVLAGAQAGPVGQALMKGDDDGAAAVALRLAGIFPHRFYIEIQRAGRADDEAHVTTAVQLAARLQLPVVATHPVQFATADGYEAHEARVCIAEGEILANQRRVRRFTREQYFKSGAEMQALFADVPSAIANTLEIAKRCNLTLVLGKPQLPDFPTPGGMAIEEYFRVASYDGLKERLLHLFPDEAERERQRLRYEERLEFELGTILKMGFPGYFLIVGDFIQWAKNNGCPVGPGRGSGAGSLVAYALKITDLDPLQYNLLFERFLNPERVSMPDFD…	319763344	YP_004127281.1		Alicycliphilus_denitrificans_BC_uid49953	Alicycliphilus denitrificans BC		E1	E1		PHP+Pol3+HhH+OB+CTD	0	0		Proteobacteria	Betaproteobacteria		Facultative		67.9687	4835713	5.58	5.82	1182	900		RHDLERAPQ	3	QGGLF	930-934
MFVHLHCHSPYSFLDGASSIEALVAQAAAQGMPALALTDRNTIAGQPEFHRLAAAYGVKPIAGAELTMEDGSQLVVLAEHATGFRHLCELLTRMHVDARDRADPRLREADLFERSEGLLILSGGLRGFVQRALARRAYGDARRFVERYRNVFGDRFYLEWTADGLPGCARRMRDLLDLAEATGVPAVAATEVRAASPEEVAVHDVLTCIRVGCDLQTPHPERPFNRLGYLHDEAEAMRRFAQDPRAMARTVEIAERCSPVFPAEGPLFPEYRDASGRGGVELLEQLVWQGARKRYGKVSPELQMRLEHEFAIIRDLGYADYFLVVWDIVRYARSRGIRCAGRGSAADSVVAYCLYLTDVDALNRNLLFERFLSRERAERPDIDIDFASDRRDEVIDYVY…	258511002	YP_003184436.1		Alicyclobacillus_acidocaldarius_DSM_446_uid59199	Alicyclobacillus acidocaldarius subsp. acidocaldarius DSM 446		E2	PC+E3+E2		PHP+Pol3+HhH+OB	0	0		Firmicutes	Bacilli		Aerobe		61.8921	3205686	6.82	6.45	1039	855		HHDREQGER	4	ALALF	881-885
MAIAEHAVRERALARVRSVRVRRATQEIRVYVESPFATSGSDVDAFSSFYRDLAEIHELCASAFGSSCAWNIEVAPADVVSASEAERAMRALAAVYEERSHVSGKWLSQARLTVEAVDEPKRFRARIRVPSQPIADQLKQKGVAEWLASEARRAFGLDVAVLVEVDETACEDVLAAGEKLKQEAEARWRRQLAEEAKSAKEQPKEPDGRNDTGAAQGVEPLVVGQMYDEPAPIPLRDIVDEMRRATVVGEVFGVERRTLPSGRTLIQFAITDHTDSISAKIFVQSERDLQATSHLADGVWVKIQGQVQFDPYAKEMVFMVQSMRPHDAPRRIDTAEVKRVELHAHTTMSALDGVVSAAALVKRAAEWGHDAIAITDHGVCQAYPEAYQAAKKHGVRLVL…	258511408	YP_003184842.1		Alicyclobacillus_acidocaldarius_DSM_446_uid59199	Alicyclobacillus acidocaldarius subsp. acidocaldarius DSM 446		PC	PC+E3+E2		NTD+OB+EXO+PHP+Pol3+HhH	0	0		Firmicutes	Bacilli		Aerobe		61.8921	3205686	5.53	5.67	1440	884		HHDHEHCDH	9	QLSLF	1436-1440
MDFVHLHVHSAFSFRESLLRVEDIVRAAKACEMPAVAITDTNAMYGALSFYRLARAEGISPILGMQVSLAVGEEEAAPGRAAEWLDTVVVLAMGMEGYRRLTRLATSARWKRPVPHVTLRELAESSDGLVVLCGGPESRLFDFLARGEAEAAERRLLQVAGAVPVGQLFVEVQDHGLRREREGLPSLIQLAKRYDVPLVATHDVRYLAREDASWHRAYAQLARADAAERFATDEFHFATKAEMADRFANLPEALGRTAEIAEMCALDLPLHQVRMPRYATKDGRPADEVLREAARAGAARRYGALSPEVEERLERELDVICRMGYADYFLVVADFIRHAHQQGISTGPGRGSAAGSLVAYALRITDVDPIRHKLLFERFLNPARVSLPDIDTDFEFERR…	258512318	YP_003185752.1		Alicyclobacillus_acidocaldarius_DSM_446_uid59199	Alicyclobacillus acidocaldarius subsp. acidocaldarius DSM 446		E3	PC+E3+E2		PHP+Pol3+HhH+CTD	0	0		Firmicutes	Bacilli		Aerobe		61.8921	3205686	6.14	6.07	992	862		HHETQTGDR	3	ALDLF	895-899
MPDFVHLHVHTQYSILDGAAAIKPLIKRAKALGMNAIAITDHGNMYGVKNFHDTATDAGVKPILGCEVYVVKNRFEKDKDEKAGDHLILLAKNLEGYHNLCKMVSYSFTEGFYYKPRIDKQLIEQYHEGLICCSACLGGEVPQAIMHNDIEEAERVVQWFKNIFGEDYYLELQLHPSGDPQKDADVYENQLRVNKVILELAAKYGVKYICSNDVHFILAEDAVAHDHLICLNTGRDLDDPNRMRYTFQEYLKSPEEMAALFPDHPEALATTLEIADKCEDYKLTHAPLMPNFPPPEDFPIALGELRESFVKKIEDEEMLAKIGACATVPELEELVAGDKELSDRLMVAKQYCYLKDLTYKGAHMRYGDVLDEKTEERIKYELSTIEWMGFPGYFLIVWD…	390948305	YP_006412065.1		Alistipes_finegoldii_DSM_17242_uid168180	Alistipes finegoldii DSM 17242		E1	E1		PHP+Pol3+HhH+OB+CTD	0	0		Bacteroidetes	Bacteroidia		-1		56.6457	3734239	5.48	5.36	1218	936		HHDHEHCDH	9	QQSLF	981-985
MPIDYAELHCLSCFSFLRGASQPAELVQRAAELGYRALALTDACSVAGAVRAHQAAKETDLHLIHGSEIRIHQGPLLVLLAPCRRAWAELCALISLGRSQARKGDYRLEREQLEGTLPHCLALWVPDDAPHDAEQGRWFARHFGDRGHVAVALHHGPDDEARLQRLLALADRFRLPAVAAGGVLMHRRGRRALQDTLSALRHRRTLAAMGTALECSGERHLRSLHSLARLYPPALLRRSVHLADQCRFSLDKLRYEYPAELVPAGETPASYLRRLTLEGARRHWPQGMPDKVAHQVDHELALIAEMGYEPFFLTVHDVVAFARRRGILCQGRGSSANSAVCFCLGITAVDPARQSLLFERFISKERGEPPDIDVDFEHERREEVIQYIYRKYGRHRAAL…	114320331	YP_742014.1		Alkalilimnicola_ehrlichii_MLHE_1_uid58467	Alkalilimnicola ehrlichii MLHE-1		E2	E1+E2		PHP+Pol3+HhH+OB	0	0		Proteobacteria	Gammaproteobacteria		Anaerobe		67.5313	3275944	9.14	9.21	1025	844		HLRAELDGL	2	GLPVF	867-871	RSRDFH
MSAQSGFVHLNVHSEFSLSDGILRIPELVDAVAGQGMPAVAITDQGNLFGMVKFYKAALAAGVKPIVGAEIRVEDEEAERDHSALTLLCRDLDGYAALSRLLSLSYQQGRTVDDTPVVQRAWLEADHEGLIVLSGGKDGDVGKALLAGNTRRAESLARWYAGHFPDAYFLELQRTGRPGDEDHLHAAVALATELALPVVATNAVRFLAADDYDAHEVRVCIHDGYTLDDPKRPRRYTNQQYLRSPAEMGALFSDLPEALENTVEIARRCSLDLTLGENVLPDFPIPEGLTIEEFLHQEALRGLEQRLEERGLAEGETEEGVRETYRQRLDWELGIINQMGFPGYFLIVADFIRWAKEHDIPVGPGRGSGAGSLVAYALAITDLDPLRYDLLFERFLNPE…	114321000	YP_742683.1		Alkalilimnicola_ehrlichii_MLHE_1_uid58467	Alkalilimnicola ehrlichii MLHE-1		E1	E1+E2		PHP+Pol3+HhH+OB+CTD	0	0		Proteobacteria	Gammaproteobacteria		Anaerobe		67.5313	3275944	5.1	5.08	1182	887		NHDQEAGAR	3	QEDLF	924-928
MYATKEMSLHDFLTRLNINCDKLNGDFQVQDLKFYKKSRKLILGLKSHEIINSEELDHILREVEEALKIPNPIKIEYKYTGNPQTAQEFIAQDWNNIIYFLKNMIPSIKGTLNETSYILKDGDLRITVSDSFTLKKAKERNVHIQIEDHLKNWFGLNIKCVLELDEKSAFHVDDYESQKEKESMQFVQEINKASQNSEMVTSNKGKRVTVVDDDSILIGRKFSGEIIKLTDLKNELGTVIVEGEVFNLECRELKGGKKLLSLQITDYSNSITVKIFERKKQVKDLEELFHKGQYIRVKGDMTFDKFMRENVLMASDVVNMPQEKGRWDNAPEKRIEFHMHTKMSSMDGVSSTSELVKRAADWGHEAIAITDHGVVQAFPEAMDAGKKHGIKVIYGMEGY…	150390440	YP_001320489.1		Alkaliphilus_metalliredigens_QYMF_uid58171	Alkaliphilus metalliredigens QYMF		PC	PC+E1		NTD+OB+EXO+PHP+Pol3+HhH	0	0		Firmicutes	Clostridia		Anaerobe		36.822	4929566	5.61	5.66	1432	883		HHDHEHCDH	9	QLSLF	1428-1432
MSFVHLHVHTQYSLLDGFATINQTLDRVKELGMDALAITDHGSMFGVVDFYKAAKKKGIKPIIGCEVYTAARGMTDKDPVKDKSQGHLVLLAKNNVGYQNLIKLVSESYLHGFYYKPRVDYNEIAKHTEGLIALSACLAGEVQRLILQNQYEKAKEKALMLEEMFGKGNFYLELQDHKLPEQQQVNEELIKMNQETGIPLVATNDVHYTDQEDAEAHDILLCIQTGKILNDEKRLKFPNDQFYLKTQKEMAKLFDYAPEALANTVKIAEMCQVDFDFDTIHLPNYDVAPGKTKQGYLRELCYEGLQYRYKEITQELKERLEYELGIIEQMGYMEYFLIVWDFIKYAKDQGIAVGPGRGSAAGSIVAYTLGITDIDPIRYNLIFERFLNPERVSMPDIDI…	150391763	YP_001321812.1		Alkaliphilus_metalliredigens_QYMF_uid58171	Alkaliphilus metalliredigens QYMF		E1	PC+E1		PHP+Pol3+HhH+OB+CTD	0	0		Firmicutes	Clostridia		Anaerobe		36.822	4929566	5.38	5.55	1155	880		HHDHEHCDH	9	QLGLF	913-917
MSNQFVHLHVHTEYSLLDGFTVINKAMERVKEMGMNAIAITDHGSMFGVVDFYKAAKKNGIKPIIGCEVYTAPRSMADKDPQKDKNQGHLVLLAKNEEGYQNIIKMVSNGFLEGFYYKPRIDYDELERHSKGIICLSACLAGDIQQLLLQDQYESAKALALRLNAMFEENSFYLELQDHNMAEQKKVNLGLIKLSRETGIPLVATNDAHYINKEDAKAHDILLCIQTGKIVEDQERMRFPNDEFYLKSPEEMMKIFDFAPEAISNTVKIAEQCNFDFDFNTIHLPEYHVPQDVNKEDYLRKLCFEGLNKRYTSVTEELESRLEGELSVIEKMGYVEYFLIVWDFIKYAKDNGIPVGPGRGSAAGSIVAYTLGITDVDPIKYNLIFERFLNPERISMPDI…	158319634	YP_001512141.1		Alkaliphilus_oremlandii_OhILAs_uid58495	Alkaliphilus oremlandii OhILAs		E1	PC+E1		PHP+Pol3+HhH+OB+CTD	0	0		Firmicutes	Clostridia		Anaerobe		36.2573	3123558	5.32	5.48	1164	880		HHDHEHCDH	9	QIDLF	915-919
MTPLGRLNFNYFLDCFGIEGNHLYESCFVEKLQYMKNSNRIFISFISKKILSHKEIERSLEQLTNVVQAKLKSKVDTHFTYDIEYTSLEELMNMNWSNILYILQKNIPSFNSIEGDIDKVIEGSTLKIILTSNIVAHKMKDRKIDLQIERYFVEQFNVGIKCYIDVDTKSKFVLEEYEKQKEHENSALVSQIKIQNPMDYGKAENVSTLKDKSFYSKTSSASVFLGKNFSGEITKLIDIRNDSGRVIVEGEIFDVEIKELNGGKKLAIINITDYTNSITAKVFERKNQTGQLEEIFTKGKLARFRGDVIYDTFIRENVIMLTDAMEIERVEKMDLAENKRIELHLHTQMSSMDGTSSITNIIKKAAKWGHKAIAVTDHGVVQAFPEAMDAGKKFGVKVI…	158320555	YP_001513062.1		Alkaliphilus_oremlandii_OhILAs_uid58495	Alkaliphilus oremlandii OhILAs		PC	PC+E1		NTD+OB+EXO+PHP+Pol3+HhH	0	0		Firmicutes	Clostridia		Anaerobe		36.2573	3123558	5.49	5.73	1441	883		HHDHEHCDH	9	QLSLF	1434-1438
MDPTFVHLHLHSEYSLVDGLVRIKPLVKTVAAAGMPAVAVTDQGNLFSLVRFYKAAVGAGVKPIAGADLWVRNPEDANHPHRLVLLAQDEPGYRNLTRLISRGFVEGQHLGVAQVERDWILEAHQGLIALSGGPRGDVAEALLKGRDAIAEQRLDAWLSVFEDRYYLELMRTGRALEGELIESSVDLAIRRGVPVVATNDVRFLAAGDFEAHEARVCIHQGRTLDDPRRPRDYSEEQYLRTPAEMAELFADLPEALENTVEIAKRCNLELKLGKNYLPVFPVPEGMTTDSFFAEQSRRGLEWRLERILDRDAPDYAERRRVYEERLETELAVIIQMGFPGYFLIVADFIQWAKDNGIPVGPGRGSGAGSLVAYALKITDLDPIEHELLFERFLNPERVS…	288940218	YP_003442458.1	Removed 2 inteins	Allochromatium_vinosum_DSM_180_uid46083	Allochromatium vinosum DSM 180		E1	E1		PHP+Pol3+HhH+OB+CTD	0	0		Proteobacteria	Gammaproteobacteria		Anaerobe		64.1861	3669074	5.6	5.36	1196	881		HHDQDRGDR	4	QVDLF	916-920
MKYSELFCQSHYSFLCGASSPAELVTTASFLGYEAIAITDECSMAGVVRAFDEITHQGLPIKLIVGSYFIFDKTLSFVLLCPNKAAYSELCRIITNARRRSEKGEYQLAEWDLRTIRHCKFIWLPSGEVNEDKYWAQWLQKHPNIDAFIGAQRLLDGRDHHRFAHYNHLQSTYAFPVIACTGALMHHADRLPLQHILHTTKVHTTVHEIGREALSNAERSLRTTHKIKKLYPEKWLANTHSLAQQFTFSLEELRYQYPAELVPEGYTPTSYLRERVEEGIKIRFPEGITSEIRQTIEKELRLIAEQEYEYFFLTIYDIVQFAKQQRILYQGRGSAANSVVCYCLEITAVDPRQISVLFERFISKERNEPPDIDVDFEHQRREEIIQYIYKKYGRERTAI…	332139446	YP_004425184.1		Alteromonas_macleodii__Deep_ecotype__uid58251	Alteromonas macleodii str. 'Deep ecotype'		E2	E1+E2		PHP+Pol3+HhH+OB	0	0		Proteobacteria	Gammaproteobacteria		Aerobe		44.8853	4448980	8.74	7.9	1029	846		FQCEYSSGL	0	RLPLF	867-871	NSRDFH
MSSPFIHLRVHSDFSMMDGLNKVKPILGKVAALEMPAVAITDQMNMCGLVKFYSEAHNLGIKPIIGTDFWVTNEAFGDEPFRLTLLAMNNEGYKNITILISKAYLRGHLAHRAVIDQAWLAEHAEGVIILSGAQHGDVGVGLMKNNAKLLDSALAFYESYFPDRFYLELIRTGRQGEEDYLHHAVELAEQRGLPVVATNEVCFIDREGFEAHEIRVCIHDGYTLDDNRRPKRYSEQQYLRTSEEMVELFSDIPEAIENTVEIAKRCNVTVRLNEYFLPQFPTGGMTTEDFLVKVSEEGLEERLEFLFPDEEVRKAKRPEYDDRLRIELEVINQMGFPGYFLIVMEFIQWSKDNGIPVGPGRGSGAGSLVAYALKITDLDPLEFDLLFERFLNPERVSMP…	332140484	YP_004426222.1		Alteromonas_macleodii__Deep_ecotype__uid58251	Alteromonas macleodii str. 'Deep ecotype'		E1	E1+E2		PHP+Pol3+HhH+OB+CTD	0	0		Proteobacteria	Gammaproteobacteria		Aerobe		44.8853	4448980	4.92	4.9	1154	880		RHDQDRAEC	2	QSDMF	915-919
MSSPFIHLRVHSDYSMMDGLNKVKPILGKVSEYNMPAVAITDQMNMCGLVKFYSGAHGLGIKPIIGTDFWVTNEAFGDEPFRLTLLAMNNEGYKNITVLISKAYLRGHVAHRAVIDQDWLIEHAEGVIILSGAQLGDVGVALTKNNTSLLAESLAFYKTHFPDRFYLELIRTGRPGEEDYLHRAVECAEREGLPVVATNEVCFINKEGFDAHEIRVCIHDGYTLDDTRRPKRYSDQQYLRTSEEMVELFSDIPEAIENTVEIAKRCNVTVRLDEYFLPQFPTGGMTTEDFLVKVSEEGLERRLAFLFPDEQVRAEKRPEYDDRLRIELEVINQMGFPGYFLIVMEFIQWSKDNNIPVGPGRGSGAGSLVAYALDITDLDPLEFDLLFERFLNPERVSMP…	333894172	YP_004468047.1	Extended N-terminal, according to TBLASTN results	Alteromonas_SN2_uid67349	Alteromonas sp. SN2		E1	E1+E2		PHP+Pol3+HhH+OB+CTD	0	0		Proteobacteria	Gammaproteobacteria		Aerobe		43.5068	4972148	5	4.93	1154	869		RHDQDRAEC	2	QSDMF	915-919
MYSELFCQSHYSFLTGASSPAQLVTTASFLGYEALAITDECSVAGVVRAYAEIKQQKLPIKLIVGSYFRFDDALSFVLLCPNKAAYTELCRIITNARRRSQKGEYQLAEWDLRTIRHCIFIWLPNTQEEKDNYWATWLTSQPNIKTYIGAQRLLDGYDHHRFATYTQLQEKFEFPVLACTGVLMHHVDNLPLQHVLHATQAHTQVSKLGRAALSNAERSLRTVSKLKKLFPEKWIANAIDVARGCLFSLAELRYQYPSELIPKGASPTTYLRERVEAGIKVRFPDGLSDVLRALIEKELSLIREQEYEYFFLTIYDIVQFAKSRKILYQGRGSAANSIVCYCLEITAVDPRQINVLFERFISKERNEPPDIDVDFEHQRREEIIQYIYEKYGRERTAIA…	333895181	YP_004469056.1		Alteromonas_SN2_uid67349	Alteromonas sp. SN2		E2	E1+E2		PHP+Pol3+HhH+OB	0	0		Proteobacteria	Gammaproteobacteria		Aerobe		43.5068	4972148	8.36	8.41	1023	846		FQTEYSNGL	0	DLPLF	866-870	PSRDFH
MTTRPFVHLHVHSEYSLLDGAIRCGELAERVASWGMPAVALTDHGAMYGAIEFYDRCLAAGIKPIVGCEVYVDPEGHTSREKKGRNFHLLLLAENQQGYNNLIKLVSIANTDGFYYRPRIDYDLLTQYSQGIIASSACLAGEIPSLILQGKENDALAKAHMYRDIMGEDNFFLEIMYNAIPEQAVVNRSLVQMARKNNFNLVATNDAHYLNKEDYDWHEILLCVQTGATINDPDRMSFSTNDFYLRSPEEMDSLFGAELPDALDNTLAIAERCSLKFDLGTRDYKLPSFDLPEGETLESNLEKEAMAGLKQRLHKDNVPEEYKKRLDYELKVIKKMGFAGYFLIVASIIRAAKDRDIPIGPGRGSAAGSLVAYSLRITELDPLKYNLLFERFLNPERVS…	294101731	YP_003553589.1		Aminobacterium_colombiense_DSM_12261_uid47083	Aminobacterium colombiense DSM 12261		E1	E1		PHP+Pol3+HhH+OB+CTD	0	0		Synergistetes	Synergistia		Obligate anaerobe		45.3069	1980592	5.41	5.49	1144	874		HHDHEHCDH	9	QCSLL	908-912
MDFVHLHLHTEYSLLDGAARIKDVVKRAKELGQNALAITDHGVMYGVVDFYKACQEVGIKPILGCEVYVAPRGMTDRTPKVDDNPYHLVLLAENEEGYRNLIELVSRAFLEGFYYKPRVDKYLLAQKAKGLIALSACLAGEVAAHLLAGDFKKAEEAAGEYRDIFGKDNFFLELQDHGLPEQKPVNEGLIKLASRLDIPLVATNDVHYVERADAEVQDLLLCIQTGKSVGDPDRLRFGSDQFYLKSALEMARLFPDHPDALRATVEIASRCEVKLSFGEYHLPEFPVPEGHTPASYLRELCYAGAKKRYGDPLPPEVEERLAYELQVIERMGYPPYFLIVWDVIHFARRNGIMVGPGRGSAAGSLVAYCLGITNIDPLKYGLLFERFLNPERVSLPDID…	260892340	YP_003238437.1		Ammonifex_degensii_KC4_uid41053	Ammonifex degensii KC4		E1	E1		PHP+Pol3+HhH+OB+CTD	0	0		Firmicutes	Clostridia		Anaerobe		59.4651	2157067	6.28	5.99	1139	872		HHDHEHCDH	9	QICLF	906-910
MGWNNPPVRWKDLARTLAGGMPPGDHGDSPAWGRHREGYQRPGDLPARRNDDGAETVRVPYAELHCHSNFSFLDGASHPEELVEEAARLELDAIALTDHDGMYGVVRFAEAARELGVDTVFGTELSFGLRSPQNGVPDPEGEHLLLLARGDQGYRALCRAITAGQIHHQAEKGRPSYDLGAVAEEVAGQCVVLTGCRKGAVRSALVAHGPAAAAEKLKELVDRFGRDNVYVELTDHRQPLDSTHNDLLTQLAGELGLPTVATTAAHYARPERAPLADALAAIRARRGIDELEGWLPAAGTAFLRSGAEMDALFRRYPGAVRRSALLGMECAFPLKLIAPELPPFDVPEGYTETTYLRELTKEGAEERFQGKPHEEQAKEQIKHELAIIEELGFPGYFLI…	384145966	YP_005528782.1		Amycolatopsis_mediterranei_S699_uid158689	Amycolatopsis mediterranei S699		E2	E1+E2+E2		ntx+PHP+Pol3+HhH+OB	62	0		Actinobacteria	Actinobacteria		Aerobe		71.2918	10236779	5.62	5.47	1103	869		HHDHEHCAH	8			KSRDFR
MSNDSFVHLHVHTEYSMLDGAAKIAPLFAEAARLGMPAVGMTDHGNMYGGDEFYQQSKKHGLKPIIGIEAYIAPESRFHKKPVFWGQSNQRGSDELGEGGDVSGAGAYTHMTMLAQNATGLRNLFKLSSLASMQGYYRKPRMDRELIAENHSGIIATTGCPSGEVQTRLRLGQKEAAIQAASDYKDIFGADNFFLELMDHGLPIERSVREGLLEVGRLLDLKPIATNDSHYVTKDQADTHSALLCVQAGKTLNDPTRFKFDGDGYYLKSAAEMREYWDKEVPGAADTTLMIAERVESYEDVYSHKDRLPFFEVPEGYDQGGWLREEVQRGLKWRFPDGVPDEYYNERIEIELDVIIGKGFPAYFLIVADLISYARKVGIRVGPGRGSAAGSLVAYVLGI…	384147325	YP_005530141.1		Amycolatopsis_mediterranei_S699_uid158689	Amycolatopsis mediterranei S699		E1	E1+E2+E2		PHP+Pol3+HhH+OB+CTD	0	0		Actinobacteria	Actinobacteria		Aerobe		71.2918	10236779	5.43	5.57	1195	917		HHDHEHCDH	9	QFDLF	953-957
MLAFNNPRVPWSEVERIASGRPPVPGDGNDAPAWSRKREGYAGAPLDLRNRRGRDDGGDRIRAPYAELHVHSNFSFLDGASHPETLVEEAARLELDALVLTDHDGMYGAVRFNDAARELGVRVGFGAELSLGLPAPQAGAPDPAGSHLLVIARQQTGYHRLCRVISRAQLAGGEKGRPVYDFDELAEELAGHVVVLTGCRKGAVRRALAERGPAAARAELARLVDRFGRSHVAVELIDHRLPRDDAANDLLAALAKDLRLPTVVSGNVHYARPEDAVVADAVAAVRARRSAEDLEGWRPPSGQAFLRSGMEQRRRFERRYPGAVGRAAVLGVEVAFDLNLVAPDLPPFPVPAGHDEMSFLIELTRQGAAKRYGPRDEHPKAYAQLDHELAVIEKLGFPG…	384152762	YP_005535578.1		Amycolatopsis_mediterranei_S699_uid158689	Amycolatopsis mediterranei S699		E2	E1+E2+E2		ntx+PHP+Pol3+HhH+OB	66	0		Actinobacteria	Actinobacteria		Aerobe		71.2918	10236779	6.23	6.07	1109	869		HHDHEHCNH	9			PSRDFR
MRGIAGLRGEVLVTDTGSFVHLHNHTEYSMLDGAAKVKPLFAEAQRLGMTAVGMTDHGNMFGASDFYNAAVKADIKPIIGIEAYVAPESRFNLKRVRWGDPSQKSDDVSGSGAYTHMTMVAANATGLRNLFTLSSLASIEGQLGKWPRMDAELIAEHSEGIIATTGCPSGELQTRLRLGHEREALEAAAKWQEIFGPENFFLELMDHGISIERRVREGLLEVGRKLGIPPIVTNDCHYVTVDQARSHEALLCVQTGKTLSDPTRFKFDGDGYYLKSAAEMRAAWDEEVPGACDNTLLIAERVESYKEVWTHRDRMPVFPVPDGETQATFLYKQVHEGLERRFPGAVPPEYTKRADYELDVINQMGFPAYFLVVGDLVRHAGEVGIRVGPGRGSAAGSLV…	333919047	YP_004492628.1		Amycolicicoccus_subflavus_DQS3_9A1_uid67253	Amycolicicoccus subflavus DQS3-9A1		E1	E1+E2		PHP+Pol3+HhH+OB+CTD	0	0		Actinobacteria	Actinobacteria		-1		62.2417	4863490	5.34	5.43	1191	906		HHDHEHCDH	9	QFDLF	955-959
MSWFNGPPTWSELERILSGRPGQQFPGDGNDSPAWSRKRSAYEPPELARTVSRVPYAELHAHTAFSFLDGASMPEEMVEQAARLGLKAIAVTDHDGLYGVVRFAEAALELDIGTVFGAELGLEAVNPRTGEPDPDGTHLLVLAKGQEGYRRLSRQIAEAHLAGGEKGKLRYDIDALANAAGEHWQVLTGCRKGSVRKALAQGGSEAAEQALIGLIERFGNVAVELTKTGLPDDDERNDLLYELAHKYRLPAVATTGAHFARPDRARLAAAMSAVRARRSLDDTAGWLPPAAHGFLRSGEEMAHLFSRYPGVVHTAADIGERCSFDLRLIAPKLPPFDVPEGHTEDTWLREITMRGAYDRYGPHHPKAYAQIEHELRIIKQLGFPGYFLVVHDIVSFCKR…	333921664	YP_004495245.1		Amycolicicoccus_subflavus_DQS3_9A1_uid67253	Amycolicicoccus subflavus DQS3-9A1		E2	E1+E2		ntx+PHP+Pol3+HhH+OB	57	0		Actinobacteria	Actinobacteria		-1		62.2417	4863490	6.09	6.01	1088	858		HHDHEHCGH	8			KSRDFH
MSDEFVHLHVHTEYSLLDGAIKIKDLVSKAKKWNMGSVAITDHGVMFGAIEFYFECQKQGVKPIIGCEVYVDPKGHTRREGQGGNYHLLLLAQDNEGYKNLVKLVSVANVDGFYYKPRVDYDLLARHSKGIIASSACLAGEIPSLILEDRYEEARKRAFMYRDIFGEGNFYLEVMSNGLAEQAIVNKSLVNLSRETGIPLLATNDAHYLESADAEWHEILLCVQTNSTINSKNRFQFGSKEFYLRSPEEMWQLFGKELPEALNNTVAISERCNVKLEFGKYMLPEYKVPEDETLESYLALKAKEGLLKRFGGGEIPPEYEKRMQYELAVINQMGFAGYFLIVQDFINAAKAKGIPVGPGRGSAAGSLVAYALRITEIDPIKYNLLFERFLNPERISMPD…	392407028	YP_006443636.1		Anaerobaculum_mobile_DSM_13181_uid168323	Anaerobaculum mobile DSM 13181		E1	E1		PHP+Pol3+HhH+OB+CTD	0	0		Synergistetes	Synergistia		-1		47.9681	2160700	5.41	5.91	1137	872		HHDHEHCDH	9	QQRLF	905-909
MRIDLHNLIDVKEGSFFVVEAIYFTKTNILSLEIESDSYNFTREEREKLYDYFSFVSLEINVRRKEVEDGNVSDNDERDALEETSPSNTQSEEKVIEEPPLSETERLIKEREARVQDAIDFTIQNREEEKKEEIHVDNINFGRKIKEDVIDIRDLYERKGVNSTLIGKVYGLDVFETKGGYFIYTFDLEDKTDAISCKIFANAKNNYKLETLGEGSEVMVEGVLNYDDFAHEDVFTVNGMVDAILGKRTDTALDKRIELEVHTKMTNLDGFVDNKDLVSTLKNWKMGAVGITDTATLQGLPDLYEALSKEGIRMLPGAELLLVEDELRVLTNLSDREVSEIKNIEEESFVVFDLETTGLSRYKDRITEIGACRVEGGKITEIYNELVNPEMVIPEKIIE…	257066105	YP_003152361.1		Anaerococcus_prevotii_DSM_20548_uid59219	Anaerococcus prevotii DSM 20548		PC	PC+E1		ntx+OB+EXO+PHP+Pol3+HhH	160	0		Firmicutes	Clostridia		Anaerobe		35.6389	1998633	4.94	5.26	1365	884		EHDTESSAR	3	QMSLF	1357-1361
MQGKFTHLHVHTEYSLLDGFSRIDLLLDRAKELGMDSLAITDHGQMYGVIEFYKQAKKRGIKPIIGCEVYVSENDHTIKEASNRRYYHLILLAKNMDGYKNLIKIVSEAYVNGFYYKPRVSFDFIKKYSEDIIALSACLNGEVSQRLIENDYESAKETAQRYEEAFGKGNFYLELQNHGIKEQNIVNRGLARIHEEEDIPLVATNDIHYINKEDAYYQDVLLCIQTGKLVKDEDRMKMPASEFYLKSYNEMKELFGAYQGAIENTQKIADQCNVEFTFHEPHLPYFTKVEEGLTDLEYLKKLVDQGLIKKYGSISEKIRSRADKEIKVIADMGYVDYFLIVWDFVRYARENDIAVGPGRGSAAGSIVSYALDITQIDPLKYKLIFERFLNPERVSMPDI…	257066179	YP_003152435.1		Anaerococcus_prevotii_DSM_20548_uid59219	Anaerococcus prevotii DSM 20548		E1	PC+E1		PHP+Pol3+HhH+OB+CTD	0	0		Firmicutes	Clostridia		Anaerobe		35.6389	1998633	5.97	5.77	1148	883		HHDHEHCDH	9	QLNLL	918-922
MSFAHLHVHTQYSLLDGFSNPKQLVARAKEMGMPAVAITDHGTMFGVIEFFQAATAAGIKPIIGLEAYMAARRMQDRDPKLDKSSFHLLLLAENQTGYQNLLKIASAAQLEGFYYNPRIDHDFLAEHHEGLICTTGCLSAEIPEALKEGDVERARKLADWYYEVFGAENFFFELQNHDIPELQAVNRQLIELGKRYNARFIATNDVHYINPEDARLQDVLLCIQTGNLLSEPKRFRMSVDTFYLRSPEEMSRLFADIPEALSNTLLIAERCNVDLTSKGYHLPRFPVPEGYTAETYLRELCEQGLRRRYGTRADDPVVRERLEYELRVIHQMGFDAYFLIVWDLTQYAQRNGIWYNARGSAAGSMVAYVLGITMVEPIEHGLIFERFLNPGRISMPDID…	320159593	YP_004172817.1		Anaerolinea_thermophila_UNI_1_uid62245	Anaerolinea thermophila UNI-1		E1	E1		PHP+Pol3+HhH+OB+CTD	0	0		Chloroflexi	Anaerolineae		-1		53.8497	3532378	5.23	5.48	1321	883		HHDHEHCDH	9	QLTFF	915-919
MSHAPRYAELRCKSCFSFLEGASHPEELVGRAAELGLSALALADVNGLYGIVRAHAEAKRQGLPLIVGAELVVAGLAPGRPARLVLLAQDREGYAGLCRLVTRAHCGEGWTGAPERRERDAVAVPFEAVAAGARGLFALYPGADGDAVARLKDAFGRRAALAVTRHRVAGEEARVLAARSAGRRLGVPVAVTNDVHTHARARQVLQDVLTCVRHGTTVDRAGRRLFPNAERTLKGPEELARLWSDFPEGLAAAADIADQCRFRMEEIRGEHPLPPVVVERGALAGGVEVATSSPAQAAREGARTATPSLSLRASLPAERPAAPEPEGPAASAPEGPASSEPGEPGLAGAGGGTGAAAGTDRDGALAGMSLLRELVREGARWRYGGEPPEDVARQLAREL…	220917436	YP_002492740.1		Anaeromyxobacter_dehalogenans_2CP_1_uid58989	Anaeromyxobacter dehalogenans 2CP-1		E2	E1+E2		PHP+Pol3+HhH+OB	0	0		Proteobacteria	Deltaproteobacteria		Anaerobe		74.7165	5029329	7.96	7.72	1142	959		RKEVERADH	3	GGDLF	985-989	RARDFH
MPDFVHLHLHTLYSLLDGAIRIKDLLKTVKAKGMSSVAVTDHGNLFGAVDFYKKAKEAGVKPILGMEAYVAGDKGRTDRSERIGRHLILLAKNAEGWANLRYLSSKAFTEGFYYDPRIDKQLLRDHSKGLVGLTACLAGEVPRLARQGDMDGARRVAREYRDIFEPGSFFLEVQSNGMREQLDVNAKLAQLGRDEGIPLVGTADAHYVSRQEAKAHEVLMCIASNKTFQDPKRLRHDTDGLFVAGPDEMAAALPDFREALDNTLRIAEMCNVELPLGKTFLPSFTLPEGMSEDDYIDKLAREGLDRRFREIDGKYPHDRDVYRQRLEMELGVIKKMGFPGYFLIVQDFINWAKEHHIPVGPGRGSGAGSIVAWSLRITDLDPLRWHLLFERFLNPERVS…	220918685	YP_002493989.1		Anaeromyxobacter_dehalogenans_2CP_1_uid58989	Anaeromyxobacter dehalogenans 2CP-1		E1	E1+E2		PHP+Pol3+HhH+OB+CTD	0	0		Proteobacteria	Deltaproteobacteria		Anaerobe		74.7165	5029329	6.28	6.37	1210	918		HHDHEHCDH	9	QASLF	952-956
MPRYAELRCRSCFSFLEGASHPEELVARASELGLSALALTDVNGLYGIVRAHGEAKRRGLPLLVGAELVVTGLATGRPARLVLLAQDREGYAGLCRLATRAHGAEDPARAAPRRPREEVAVALEAVAARARGLFALFPGADGDAAARLKEIFGARLALAVARHRVAGEEARVLAARAIGRRLGIRIAVTNDVHTHDRRRQVLQDVLTCVRHGTTVDRAGRRLFPNAERTLKAPEEMARLWGDFPEGLEAAAEIADGCRFRLEEIRGEHPLPPVVVDRATLAGGAATAMSSPAQDARAVAAVPNRSLRTTPTPAAESMAAHPERSDSASAEARSRGTTPTPTATPTATPTATPTATPTATPTPTATPTATPTATPTATPTATPVPPGKEAAHPERSDSAS…	153005061	YP_001379386.1		Anaeromyxobacter_Fw109_5_uid58755	Anaeromyxobacter sp. Fw109-5		E2	E1+E2		PHP+Pol3+HhH+OB	0	0		Proteobacteria	Deltaproteobacteria		Anaerobe		73.5314	5277990	8.37	8.22	1197	1017		RREVERADH	3	GGDLF	1040-1044	RAREFR
MPDFVHLHLHTLYSLLDGAIRIKDLLKTVQAKGMKTVAVTDHGNLFGAVDFYKKAKDAGVKPIMGMEAYVAGDKGRHDRSERVGRHLILLAKNAEGWANLRFLSSKAFTEGFYYDPRIDKQLLRDHSKGLVGLTACLAGEVPRLARQGDMDGARRVAREYRDIFEPGSFFLEVQSNGMREQLDVNAKLAQLGRDEGIPLVATADAHYVSRQDAKAHEVLMCIASNKTFQDPKRLRHETDGLFIQSPDDMVAALPEYREAIDNTIRIAEMCNVELQLGKSFLPRFQLPDGVSEEEWIEKLAKDGLDARFREIDGKYPHDRDAYRQRLEMELGVIKKMGFSGYFLIVQDFINWGKQHQIPVGPGRGSGAGSIVAWSLRITDLDPLRWNLLFERFLNPERVS…	153006392	YP_001380717.1		Anaeromyxobacter_Fw109_5_uid58755	Anaeromyxobacter sp. Fw109-5		E1	E1+E2		PHP+Pol3+HhH+OB+CTD	0	0		Proteobacteria	Deltaproteobacteria		Anaerobe		73.5314	5277990	6.1	6.2	1217	926		HHDHEHCDH	9	QASLF	960-964
MIDGLFVHLRTHSDYSLLEGMIKIESLVAMCVDQNMPAVALTDSGNLFGSLEFSDCAASFGVQPIVGCNIMVHDAGEDLGNILMLTKSHEGFVNLISLVSNGFKENQSGKANRVDVNSLLRQGSGLLLLTGGHDDILARALLGKSAGMGAINAILETFGNDVYVELQRHGLESQKEVEGLLIGFAYERNIPLVATNDVFFVRRGDFQAHDVLSCISDGTYIVQEGRRRLTEEHYFKTSKEMFELFSDIPEAVRNTPMIARRCAFIAEIRKPSLPHFPCSGGRTEAEELTECAKTGLEARLRAKNIDGDKKEQYHNRLQYELGIVISMDYSGYFLIVADFICWSKKNDIMVGPGRGSGAGSLIAWSLGITDLDPIEFGLIFERFLNPERVSMPDFDIDFC…	222474932	YP_002563347.1		Anaplasma_marginale_Florida_uid58577	Anaplasma marginale str. Florida		E1	E1		PHP+Pol3+HhH+OB+CTD	0	0		Proteobacteria	Alphaproteobacteria		Aerobe		49.7745	1202435	6.1	5.78	1127	861		RHESNNGDF	2	QFNLF	897-901
MDGIFVHLRTHSDYSLLEGMIKVESLVAMCVEQKMPAVALTDSGNLFGSLEFSDCAARAGLQPIIGCNIMVEESGNNLGNILLLAKSAEGFANLTNLISNGFNNSQLEKINRVNIDDLLKLNGGLIALTGGHDDILARALLNNGDDLRALDSILQVFKDNVYVELQRHGLNGQREVEELLIRFAYERNIPLVATNDVFFACRGDFQAHDILSCISTGAYVVQEDRHRLTPEHYFKTASEMYELFSDVPEAVLNTSLIAQRCSFIQEVRKPQLPHFPCFEGRTEAEELTECALAGLEIRLKSKGIGDDEEQRDLYLKRLKYELGVVISMEYSGYFLIVADFIRWSKQNDIMVGPGRGSGAGSLIAWSLGITDLDPIEFGLIFERFLNPDRVSMPDFDIDF…	88607188	YP_505564.1		Anaplasma_phagocytophilum_HZ_uid57951	Anaplasma phagocytophilum HZ		E1	E1		PHP+Pol3+HhH+OB+CTD	0	0		Proteobacteria	Alphaproteobacteria		Aerobe		41.6359	1471282	5.35	5.12	1127	863		RHESNNGDF	2	QFSLF	898-902
MGDTLSFIHLQVRSGYSLLSSTVKIEELVTRARELQFPAIALTDENVLYGVMPFYEACQAHGIKPIIGMMATIMDEHGHPDQLVLLAKNNDGYRQLVHIATAIQTNDGKGISLLDFSHHTSELIGMTSGVYGRVEQHLLNGEIEQAEAIVQTYAKLFQRGDFYINVQRHGLQEQEHLLSLLFEHSKRWDIPLVATNDVRYIYKEDTLAFECLLAMKHGKKMVDPNRPRLATNEYHLKSAHEMAALFSNGYEAVEETVRIAQRCHVTFESKRWFMPRYPVPSGKTADEYLQTWCWEQFTKRFPDRPKAYVARLQYELQIIQQMNFSDYFLIVADFVRFARERGILTGPGRGSAAGSIVAYILGITQVDPLQYGLLFERFLNPARLSLPDIDIDFPDDRRE…	212638343	YP_002314863.1		Anoxybacillus_flavithermus_WK1_uid59135	Anoxybacillus flavithermus WK1		E3	PC+E3		PHP+Pol3+HhH+OB+CTD	0	0		Firmicutes	Bacilli		Facultative		41.7768	2846746	6.75	6.77	1077	833		QRSEMQGDR	1
MREEQKERFFILLQQLQLTSSSIANDLAHGRINKVVVNKQTKCWHFYFQFPTILRANVYAEFRKRLIEQFRHIAHVQCTIEAEDQTFTPEDIVSYWPLFVETIQQNSPLLSLLTQQQPEVKGTKVIVQARNEAEAIALKKRFAPSFTETYASFGFPHLQLEADVKHDAQQFEQFLAQKQKEDEERALAALMEAMPKQEETNITEASGPLVIGYQIKDEEHIRSLDQIVEEERRVVVQGYVFDAEAKELKSGRTLLTLKMTDYTNSILVKMFSRDKEDAELMQRVKKGMWVKVRGSAQNDTFVRDLVLIANDLNEIKPNERQDTAEEKRVELHVHTQMSQMDAVASITKLVEQAKKWGHEAIAVTDHAVVQSFPEAYSAGKKYGVKILYGLEANIVDDGV…	212639526	YP_002316046.1		Anoxybacillus_flavithermus_WK1_uid59135	Anoxybacillus flavithermus WK1		PC	PC+E3		NTD+OB+EXO+PHP+Pol3+HhH	0	0		Firmicutes	Bacilli		Facultative		41.7768	2846746	5.53	5.64	1430	885		HHDHEHCNH	9	QLSLF	1426-1430
MSKDFVHLHLHTQFSLLDGAIKIDELVKKAKEYGYKAVGMSDHGNLFGSYKFYKALKAEGIKPIIGMEAYFTTGSRFDRKTKTSEDNITDKYNHHLILIAKDDKGLKNLMKLSTLAYKEGFYYKPRIDYELLEKYGEGLIALTACLKGVPTYYASINEVKKAEEWVKKFKDIFGDDLYLELQANNIPEQEVANRNLIEIAKKYDVKLIATQDAHYLNPEDRYAHTVLMALQMKKTIHELSSGNFKCSNEDLHFAPPEYMWKKFEGKFEGWEKALLNTLEVMEKTADSFEIFENSTYLLPKYDVPPDKTLEEYLRELAYKGLRQRIERGQAKDTKEYWERLEYELEVINKMGFAGYFLIVQDFINWAKKNDIPVGPGRGSAGGSLVAYAIGITDVDPIKH…	15606309	NP_213688.1		Aquifex_aeolicus_VF5_uid57765	Aquifex aeolicus VF5		E1	E1		PHP+Pol3+HhH+OB+CTD	0	0		Aquificae	Aquificae		Facultative		43.3016	1590791	6.03	7.37	1161	912		HHDHEHCDH	9	QNSLF	940-944
MAGKSFAHLHVHTDYSLLDGAAKINKLVAEVARLEQPAVAITDHGYLFGAYEMYKAATAAGIKPIIGLEAYMTPGTSRFDQTRQLWGTPAQRSDDVSARGAYTHMTLLSENNTGMHNLFRMNSLASLEGQMGKWPRMDRELLETYHDGLIGTAGCPSGEIQTRLRLGQWDEALKAAGELQDIFGKDNFYVEVMDHGLDIERRVQNDLLKIARMIGAPLIATNDSHYVKREDRDIQDAMLCINSGSTLMDPDRFKFDGDGYYIKSSEEMHRQFEDLPEAIDNTLVVAERCNVSFQTTADGISYMPEFPVPPGEDETSWFINQVEAGLLKRYNGTVPAHVRERADYEVGVITSMGFPGYFLVVSDYIKWAKKNGIRVGPGRGSGAGSMVAYALEITQLDPI…	297571263	YP_003697037.1		Arcanobacterium_haemolyticum_DSM_20595_uid49489	Arcanobacterium haemolyticum DSM 20595		E1	E1		PHP+Pol3+HhH+OB+CTD	0	0		Actinobacteria	Actinobacteria		Anaerobe		53.1332	1986154	5.4	5.43	1182	905		HHDHEHCDH	9	QFDLF	941-945
MSQIPQFTHLHLHTEYSLLDGANKIKPLAKKLKKLGMTSVAMTDHGNMFGAIAFYNAMRDEGIKPIIGMEAYIHNSEDISDKTNRQRYHLCLYAKNEIGYKNLMYLSSQAYINGFYYYPRINKKILKENSEGLVCSAACLQGEINWHLNTQSERNVKFGAKGYEEAKKIALEYKEIFGDDFYLEIMRHGISDQLFVDDQILKLSKETGIKVVATNDTHYLEQKDADAHEAFMCIAMNKLYDDPNRLRHSVHEFYLKSPEQIAKLYSDIPEAIETTQEIADKCNLTIKLGNPTPPNFKFTRQKSQEAGLTLPEPDNEYSLENDKILFIHECRIGLEDRLKIVPAEHHQEYRDRLEVEIEIINNMKFPGYMLIVWDFVIVAKRMGIPVGPGRGSAAGSLVA…	157738461	YP_001491145.1		Arcobacter_butzleri_RM4018_uid58557	Arcobacter butzleri RM4018		E1	E1		PHP+Pol3+HhH+OB+CTD	0	0		Proteobacteria	Epsilonproteobacteria		Aerobe		27.0452	2341251	5.53	5.85	1187	908		HHDHEHCDH	9	TGSLF	945-949
MSQIPEFTHLHLHTEYSLLDGANKIKDLAKKIKALGMKSVAMTDHGNMFGAIDFYKAMKAEGIKPIIGMEAYIHNSEELDDKSHRKRFHLCLYAKNQVGYKNLMFLTSQAYMHGFYYYPRINKKILRENSEGLVCSAACLQGEVNWHLNTQSERNVKNGAKGYEEAKRIALEYKEIFGDDFYLEIMRHGISDQHFIDDQILRISKETGIKVVATNDTHYLKQKDAQAHEAFMCIAMNKLYDDPNRLRHSVHEFYLKSSEQISKLYADIPETIAATQEIVEKCNLEIKLGDPTPPNFKFTREKSQEEGLTLPEPELEYSLENDKILFVHECWKGLEKRLEIVPQERHQEYKDRLQVEIDIINSMKFPGYMLIVWDFVIAAKQMKIPVGPGRGSAAGSLVA…	296274562	YP_003657193.1		Arcobacter_nitrofigilis_DSM_7299_uid49001	Arcobacter nitrofigilis DSM 7299		E1	E1		PHP+Pol3+HhH+OB+CTD	0	0		Proteobacteria	Epsilonproteobacteria		Microaerophilic		28.3609	3192235	5.59	5.92	1180	909		HHDHEHCDH	9	TGSLF	946-950
MDSAPPSPSPSPAPAYAELHCLTNFSFQRGASHPEELVARAAEAGYTALAITDECSLAGVVRAHQQLRRLARPLKLLIGSELRLVDGLRVVLLATDRAAYGRLARLITIGRRAATKGRYQLTCADLDRGIPGCLALVVPPDDRILDAAALVADARWVGERFPDAAWLAVELACGPDDGRRLEALLAIASAAGLPPVAATGALMHDPSRRALADVLAALRLRVTIAEAGRALAPNAERALHERAVLARRYPAELLAETLRIVARCHFRLDELRYEYPAELVPDGETPASWLRRLVEDGLRWRHGRPQDDLAPPKVRAQVEHELALIAELGFEAYFLTVEDLVRFARGRGILCQGRGSAANSVICWALGITEVDPELGIMLVERFISKERDEPPDIDVDFE…	56477171	YP_158760.1		Aromatoleum_aromaticum_EbN1_uid58231	Aromatoleum aromaticum EbN1		E2	E1+E2		PHP+Pol3+HhH+OB	0	0		Proteobacteria	Betaproteobacteria		Facultative		64.6976	4727255	8.48	7.05	1070	878		HLREERPGL	2	PEGVL	912-916	RSRDFQ
MTASHEPCFIHLRLHSEYSISDGIVQIDQAIARAAADAMPALGISDLANLFGMVKFYKGARGKGMKPVVGVDTWITNDADRDKPFRALLICRNRKGYGQLCELLTRAYLDNKYRSRAEMHRQWFADGAASDLLCLSGAMGGDIGQALVNGNPDVAERLAAEWAQLFPDAFYIELQRAGHPGTEAYIRQAVQLAGKLGLPVVATHPVQFLEPEDFKAHEARVCIAQGYVLADKRRPRDFTEEQYFKSQDEMCALFADIPEALENSVEIARRCSLTVQLGKNFLPQFPTPEGMTLDEFLVAEAKSGLEVRLAELYPAEAERERQRRTYEDRLKFETDTIVQMGFPGYFLIVADFINWAKENGVPVGPGRGSGAGSLVAYSLRITDLDPLAYALLFERFLNP…	56477932	YP_159521.1		Aromatoleum_aromaticum_EbN1_uid58231	Aromatoleum aromaticum EbN1		E1	E1+E2		PHP+Pol3+HhH+OB+CTD	0	0		Proteobacteria	Betaproteobacteria		Facultative		64.6976	4727255	5.39	5.32	1164	883		RHDLDRAPQ	2	QGGLF	924-928
MSFTHLNVSSSYSAHYGVSHPKQLAQAAKAQGAQMLALTDRDGLYGTVKHVAACMAEGLDPILGVNLAVLDTHGDTHGRIILLARGRCNGAGYAALCRAITLAHSTAHGVPGLRIEQLAHLAAAGNLVLLLGGESDVARAILKGSYTQARALLAGWKKRLGKMLRVEIATYLSSPGSRYSLGEAARLLRYAHERGIKAVLTNAVRYVDPDGAVTADILDSARALHSLKNLDSCQPNGQGWLKTPQQMRQLAKEIGQATEKSWAHQLLRETEALAEWAAVDPVADLGWKKPVIPEAKVIGLRRPAMQELTERVHGAVPGLLGAEKRSVVEKRLALELGVIDRLDFAGYFLTVAETVKLITGMGIRVAARGSGASSLVNYLLGISQVNPLAHDLVFERFLS…	308177546	YP_003916952.1		Arthrobacter_arilaitensis_Re117_uid53509	Arthrobacter arilaitensis Re117		E2	E1+E2		PHP+Pol3+HhH+OB+ctx	0	55		Actinobacteria	Actinobacteria		Aerobe		59.2718	3918192	7.34	7.55	1151	918		NSYRNRGAR	0	QLALDL	953-958
MSATRDGFVHLHTHTEYSMLDGAARLGELFAEANRQDMKALAITDHGYLFGAFDFWRQATGAGVKPIIGVEAYVTPGTARDDKTRVKWRTDESQKGDDVSGGGLYNHMTLLSYNNKGMDNLFKGSSRASLDSVFGKYPRWDRELLNEHHEGIIATTGCPSGEVQTKLRLGQYDAAKAAAAELQDLFGKENYFCEIMDHGLEIERRITKDLLRLAKELDIPLVATNDLHYTHESDAKAHEALLAINSGSTLDEPTYDQGGSRFAFSGTGYYLKSAREMRELFKELPEACDNTLAIADRVEVSFDTNANYMPKFPCPPGEDETSWLIKEVDKGLHYRYPNGIPEASRKQADYELDVIIKMGFPGYFLVVADFINWSKDHGIRVGPGRGSGAGSMVAYAMRI…	308177849	YP_003917255.1	Extended N-terminal, according to TBLASTN results	Arthrobacter_arilaitensis_Re117_uid53509	Arthrobacter arilaitensis Re117		E1	E1+E2		PHP+Pol3+HhH+OB+CTD	0	0		Actinobacteria	Actinobacteria		Aerobe		59.2718	3918192	5.26	5.28	1187	898		HHDHEHCDH	9	QFDLF	947-951
MSFTHLHVSTAFSAHYGVSWPDELAQTAAANGATALACTDRDGLYGTIKHLKACMDASIDPIVGVDLAVFDDDGDHRTQVGGRVVVLAHGNNNGAGYRALCRLISDAHARTSGKAGGAVPAAVTRGELASRTLDPKTLKPVLTVLIGPDSDVGLAMGGRKYLRPRTLFKQWIDAMPPGTMVAEVVSHLSAPGEPLSTAHAVRMLKLALEYNIPAILSNAVRYCAQDGAATADVLDSARTLKSLPELSTAPPLQPTGMLQPTGQGWLKTPQQMLQLGKEIMNAAGQGKADLTKLLANTEALADKCRINPVLDMGWKKPVVPEASIIGIDADPMLELTQRCEAGITRRFPGINGDAEKHLRSRLEHELGIIGRLGFASYFLTVAEVSRMILDMGVRVAARG…	119961680	YP_948048.1		Arthrobacter_aurescens_TC1_uid58109	Arthrobacter aurescens TC1		E2	E1+E2		PHP+Pol3+HhH+OB	0	0		Actinobacteria	Actinobacteria		Aerobe		62.4299	5226648	6.47	6.8	1172	944		HSYRDRPAR	1	QLAFAL	983-988
MVTSSNDSFVHLHTHTEYSMLDGAARLGELFDETERLGMPALATTDHGYLFGAFDFWRKATDKGIKPIIGVEAYVTPGTARGDKERVRWGDESQRKDDVSGGGSYTHMTLLSYNNVGMRNLFRASSIASLDSVFGKWPRLDRELLNTYSEGLIATTGCPSGEVQTKLRLGQYREAVEAAAEFRDIFGAENYFCELMDHGLDIERRVTGDLLRLAKELNLPLVATNDLHYTHEHDAKAHEALLAIQSGSTLLEPTYDNGGSRFAFSGSGYYLKSPQEMRELFRDHPEACDNTLLIAERCEVSFNTGANYMPRFPCPPGEDETSWLVKEVDTGLKYRYPQGIPDKVRKQADYELGVITSMGFPGYFLVVADFINWAKNNGIRVGPGRGSGAGSMVAYAMRI…	119962046	YP_947481.1		Arthrobacter_aurescens_TC1_uid58109	Arthrobacter aurescens TC1		E1	E1+E2		PHP+Pol3+HhH+OB+CTD	0	0		Actinobacteria	Actinobacteria		Aerobe		62.4299	5226648	5.18	5.36	1186	908		HHDHEHCDH	9	QFDLF	947-951
MAFVHLHNHTEHSSLDGLARIKSVAKRAAELGQTAMAITDHGSLAGAWRFTKACKAAGIKPIIGIEIYMSIGDRFERNSEIVDRNDDTTADADDGKGDTKEKRYEHLTLLARNEQGWKNLLALHNKAEESYWYKPRIDYKLLKEHGEGLIILSGCLAGPVAGPLSRAAATKTASEQAAAGALAAREANEEDEASKLDAEAQASLAKSAEFAAEARKNLDTLIDCVGKENVYLEIMYHSIEAEQSVLKPIGQLSREYEIPMVVTNDCHYEEEGDAHHHEGFLAVGSKKGLDDPARFKFNGSGYYVKSEAEMLDIKPGSKSWADACAMTQVIADRCDDQVIPTPHQRLPKYPLPEGFTDSNVYLKQLVKEGAIARYGSPLSQEVKDRLKTELDIIKDMGFP…	219883035	YP_002478199.1		Arthrobacter_chlorophenolicus_A6_uid58969	Arthrobacter chlorophenolicus A6		EX	E1+E2+EX		PHP+Pol3+HhH+OB+ctx	0	175		Actinobacteria	Actinobacteria		Aerobe	Yes	65.9585	4980870	5.12	5.11	1401	1037		THALMDKQS	1
MTSSNDSFVHLHTHTEYSMLDGAARLGELFDETERLGMPALATTDHGYLFGAFDFWQKAQAKGIKPIIGVEAYVTPGTARGDKTRVRWGEENQRKDDISGGGSYTHMTLLSYNNVGMRNLFRASSIASLDSVFGKWPRLDRELLNTYSEGLIATTGCPSGEVQTRLRLGQYREAVEAAAEFRDIFGAENYFCELMDHGLDIERRVTGDLLRLAKELNLPLVATNDLHYTHEHDAKAHEALLAIQSGSTLLEPTYDNGGSRFAFSGSGYYLKSPQEMRELFRDHPEACDNTLLIAERCEVSFNTNANFMPRFPCPPGEDETSWLVKEVDKGLQYRYPKGIPDEVRKQADYELGVITSMGFPGYFLVVADFINWAKNNGIRVGPGRGSGAGSMVAYAMRIT…	220912350	YP_002487659.1		Arthrobacter_chlorophenolicus_A6_uid58969	Arthrobacter chlorophenolicus A6		E1	E1+E2+EX		PHP+Pol3+HhH+OB+CTD	0	0		Actinobacteria	Actinobacteria		Aerobe		65.9585	4980870	5.12	5.29	1185	908		HHDHEHCDH	9	QFDLF	946-950
MSFTHLHVSTAFSAHYGVSWPEELAQAAAADGASALACTDRDGLYGTIKHLKACMAAGLDPIVGVDLAVLDDDGDRRTEVAGRVVVLAKGHNNGAGYRALCRLISDAHARTSGKAGGTVPVAVTRAELASRTLDPQTLKPVLLVLIGPDSDVGRAMGGRRYLRPRTLFKQWLDAMPAGTVVAEIVSQLSTPGSPLSTAHAVRMLRLAEEHRVPAVLTNAVRYCGADGAPTADVLDSARTLKSLPELAGEPLLQPTGQGWLKTSNQMRRLAQEVISAAGYGAADLTQLLAQTEALADACRIDPAGDMGWKQPVVPEASIIGINQDPALELVQRCHAGIGRRFPGITGTAEQAMLTRLEHELTIIRNLNFSSYFLTVAEVSRMIQDMGVRAAARGSGASSL…	220912798	YP_002488107.1		Arthrobacter_chlorophenolicus_A6_uid58969	Arthrobacter chlorophenolicus A6		E2	E1+E2+EX		PHP+Pol3+HhH+OB	0	0		Actinobacteria	Actinobacteria		Aerobe		65.9585	4980870	6.54	6.52	1161	939		HSYRDRPAR	1	QLSFPL	978-983
MTSSNDSFVHLHTHTEYSMLDGAARLGELFDETERLGMPALATTDHGYLFGAFDFWRKATDKGIKPIIGVEAYVTPGTARGDKSRVRWGEESQRKDDVSGGGSYTHMTLLSYNNVGMRNLFRASSIASLDSVFGKWPRLDRELLNTYSEGLIATTGCPSGEVQTRLRLGQYREALEAAAEFRDIFGAENYFCELMDHGLDIERRVTGDLLRLAKDLNLPLVATNDLHYTHEHDAKAHEALLAIQSGSTLLEPTYDNGGSRFAFSGSGYYLKSPQEMRELFRDHPEACDNTLLIAERCEVSFNTGANYMPRFPCPEGEDETSWLVKEVDKGLHYRYPQGIPDKVRKQADYELEVITSMGFPGYFLVVADFINWAKNNGIRVGPGRGSGAGSMVAYAMRIT…	116670142	YP_831075.1		Arthrobacter_FB24_uid58141	Arthrobacter sp. FB24		E1	E1+E2		PHP+Pol3+HhH+OB+CTD	0	0		Actinobacteria	Actinobacteria		Aerobe		65.3885	5070478	5.17	5.36	1185	908		HHDHEHCDH	9	QFDLF	946-950
MSFTHLHVSTAFSAHYGVSWPDELAQAAAADGAKALACTDRDGLYGTVKHLKACMSAGLDPVVGVDLAVFDDDGDLRTQLAGRVVVLAHGHNDGAGYRALCRLISDAHARTSGKAGGVVPVAVTRAEIASRALHPETLEPVLTVLVGPDSDVGRAMGGRRYLRPRTLFKQWLDGMPKGTVAAEVVSHLSAPGEALSTAHAVRMLKLAAEHGVPAVLTNAVRYCAEDGAATADVLDSARTLKSLPELTAEPLLQPNGRGWLKTSAQMLELGQEIIHAAGYGATDLTRLLGQTEALADRCRMDPVTDMGWKRPVVPEASVIGIAGDPLVELTLRCEAGIGRRFPGISGKPEAEMRARLEHELRIIANLGFASYFLTVAEVSRMILDMGVRAAARGSGASSL…	116670865	YP_831798.1		Arthrobacter_FB24_uid58141	Arthrobacter sp. FB24		E2	E1+E2		PHP+Pol3+HhH+OB	0	0		Actinobacteria	Actinobacteria		Aerobe		65.3885	5070478	6.44	6.49	1166	939		HSYRDRPAR	1	QLSLPL	978-983
MTSSNDSFVHLHTHTEYSMLDGAARLGELFDETERLGMPALATTDHGYLFGAFDFWKKATDKGIKPIIGVEAYVTPGTARGDKSRVRWGEEHQRKDDISGGGSYTHMTLLSYNNAGMRNLFRASSIASLDAVFGKWPRLDRELLNTYSEGLIATTGCPSGEIQTRLRLGQYREALEAAAEFRDIFGAENYFCELMDHGLDIERRVTGDLLRLAKDLNLPLVATNDLHYTHEHDAKAHEALLAIQSGSTLLEPTYDNGGSRFAFSGSGYYLKSPQEMRELFRDHPDACDNTLLIAERCEVSFNTGANYMPRFPCPPGEDETSWLVKEVAKGLEYRYPGGVPDNVRAQADYELGVITSMGFPGYFLVVADFINWAKNNGIRVGPGRGSGAGSMVAYAMRIT…	325962960	YP_004240866.1		Arthrobacter_phenanthrenivorans_Sphe3_uid63629	Arthrobacter phenanthrenivorans Sphe3		E1	E1+E2		PHP+Pol3+HhH+OB+CTD	0	0		Actinobacteria	Actinobacteria		Aerobe		65.3669	4535320	5.09	5.25	1185	908		HHDHEHCDH	9	QFDLF	946-950
MSFTHLHVSTAFSAHYGVSWPEELAQAAAADGATALACTDRDGLYGTIKHLKACMAAGIDPIVGVDLTVFDDDGDHRTQVAGRVVVLARGNNNGAGYRALCRLISDAHARTSGKSGGAVPVAVTRAELASRTLDPQTLKPVLAVLVGPHSDVGRAMGGRRYLRPRTLFKQWLDAMPAGTLVAEIVSQLSMPGTPLSTAHAVRMLKLAEEHQVPAVLTNAVRYCAADGAPTADVLDSARTLKSLPELAEEPLLQPTGQGWLKSSAEMLQLGKEIISAAGYGAADLKQLMAQTEALADLCRIDPASDMGWKQPVVPEASVIGISQDPHLELVQRCQAGIGRRFPGISGADGEKMLARLEHELGIIRNLGFSSYFLTVAEVSRMIQDMGVRAAARGSGASSL…	325963431	YP_004241337.1		Arthrobacter_phenanthrenivorans_Sphe3_uid63629	Arthrobacter phenanthrenivorans Sphe3		E2	E1+E2		PHP+Pol3+HhH+OB	0	0		Actinobacteria	Actinobacteria		Aerobe		65.3669	4535320	6.4	6.36	1162	939		HSYRDRPAR	1	QLSLPL	979-984
MRGVFYLQSFYSLLQSLNSLETLVQKAKENNYDFVALSDDNLYGMPTFLKLCHKYQIKPILGLKINFFHNNQLATLLIYAKNDQGIKNLIQISTIIKNKETPQINLNKIANLGKGLFTLIPGENPFFDEIFFRDQKDKFFQISTQLLKIFDELVLGISYQNSFLELLSENIIDFANHFQIPYVPVNKTCYDTFQAQPTYQILTQMENKKNDNQTDLSFLTKDNFDSTYNAQTHKKMFIYLKKLIFSIKYQNYLPQKFFLPSFVDFLQPQKITAKDYLKQISYEGLRQYINFKSPKYTKYQQRLDQELKIIADMEYDNYFLIVGDVVRYAKKQGILVGPGRGSSSGSLVCFCLQITEIDPLQYELIFERFLNPQRKNMPDIDLDFPDNTRDLIIQYVCQK…	85057409	YP_456325.1		Aster_yellows_witches_broom_phytoplasma_AYWB_uid58297	Aster yellows witches'-broom phytoplasma AYWB		E3	PC+E3		PHP+Pol3+HhH	0	0		Tenericutes	Mollicutes		Aerobe		26.8117	723970	9.23	9.25	916	853		YQQDKTGKC	0
MVFIVYNHSFKHFIKKKGFCKKYFQNPQVKKISVCQKKPKWVLQITFKHLPFICDLEFFLEQLLQELTILWKKQDENKPNLPQIEYHIDFENWDYLESLAESYFKYIITQASFKKKYHDLDYFAIQNHQVNFQNGKFIIFVNPNAFKCLNKKIGILKDFFSKFYGFKNEFILSTDRKIDINRKKSTNIEIEESQQNPNNQTNSNEQNQEKNLNNKENQTYQTEQTKQVKTTPQQKKYNYNKGAYNSNSKMTTKKTKIKDLPKNKQELEELKCQNPNTYVIVEGFLAHPIKEINFQYSYLKFVIEENSNDFSIENKDAILIQKKVSKDEKEQFLKSNYQTGQLFRITARINYSAWDDVHLIMEKYETLESDSISPSLIRKDLGFRGKKRIEFHTHTKMSN…	85057593	YP_456509.1		Aster_yellows_witches_broom_phytoplasma_AYWB_uid58297	Aster yellows witches'-broom phytoplasma AYWB		PC	PC+E3		NTD+OB+EXO+PHP+Pol3+HhH	0	0		Tenericutes	Mollicutes		Aerobe		26.8117	723970	9	9.1	1572	963		HHDHEHCDH	9
MPPPYVELQCASYFSFLQGCSSPDELFVRAQALGLEALAIADRNTLAGMVRAHVAAKATGVRLIVGCHLDLTDGASLLVYPTDRTAYARLSRLLTVGKARGGKGRCDLTWQDVEDFNAGLIGIFIPEEADEVCAQRLRRFKTIFAERAHMALTLRRRQGDHLRLHDLSNLAARVRVPTVITNDVLYHVHERDQLHDVVTCIRHNCTIDTMGDLRHCYADRYLKTPEEMYRLFPGYEGALRRSAEIAEQCRFSLDELKYQYPEEKLLPGLSAIDALKKLTWEGAKRRYPEGVPQKVIDLLRHELTLIEKLNYAPYFLTVNAIVNFARSQDILCQGRGSAANSCVCFVLGITSVDPDRNDLLFERFISEERGEPPDIDVDFEHQRREEVLQWVYETYGRSH…	315499387	YP_004088190.1		Asticcacaulis_excentricus_CB_48_uid55641	Asticcacaulis excentricus CB 48		E2	E1+E2		PHP+Pol3+HhH+OB+ctx	0	53		Proteobacteria	Alphaproteobacteria		Aerobe		59.5081	4308776	7.61	8.04	1075	848		QAQRHSEDL	1	PLPLF	873-877	KSRDFR
MSDGFVHLRVRSAYSLLEGAIKAYDMGKLAAKAKMPAIAICDRANLFGALEFSQVCKDTGVQPIIACALPVKGIGGTLSDRWAKTPTIVLIVQNEQGYLNLTELSSKAYLDIEATDEPHVLWEEVVKRAEGLILLSGGPDGPINPLFKQNQPDEANAALKDMHAAFGDRFYIELQRHDGSPHGGIRGDSAESGLVQFAYAHGVPLVATNDAYFADRDMFKAHEALLCISDSTFMGVADRRKVTKDHWLKPPLLMREVFSDLPEACDNTLEIARRCAFLVSKRDPILPRFDTGAGRSEDEELAFQAREGLKMRLQQVEPAFPEEDYWARLDREVGVIQKMGFPGYFLIVSDFIKWAKAHDIPVGPGRGSGAGSLVAWALTITDLDPLRFGLLFERFLNPE…	315499828	YP_004088631.1		Asticcacaulis_excentricus_CB_48_uid55641	Asticcacaulis excentricus CB 48		E1	E1+E2		PHP+Pol3+HhH+OB+CTD	0	0		Proteobacteria	Alphaproteobacteria		Aerobe		59.5081	4308776	5.69	5.67	1142	878		RRERATGDY	1	QVSLF	913-917
MAFVHLHNHSDFSILDGASRVPDMVSKAVEFGMPALALTDHGYLFGIPDFDLACRKYNEALKDFGQWCHDVECFEKGWDLEEPPADAPDAQEHDRVHAQWASDVQIWNQTHNIEAVKANKPSPLIKPIFGCEAYFILDDCIEKGTKQVRYHLILLAKNETGYVNLMKMMSEAGSKEMFYYKPRTTLEMLKRYHEGIICTSACVSGIIPRMLFEGRPEEAERWAKIYQDIFGDDFYLEIQDHGLSDPSWGGYTDRTLAERIVKMGHDLGIKVVATNDNHYLTKEDASVQDIASCIGSGARVDDENRKRMTGSEFYLKSEQEMRQIFSWCPEAIENTIEVANKCNYELDWTHMYLPKFPDLAEGETSEERFRKECELGLARRYGDDWQNVVINEINVKDRF…	257784701	YP_003179918.1		Atopobium_parvulum_DSM_20469_uid59195	Atopobium parvulum DSM 20469		E1	E1		PHP+Pol3+HhH+OB+CTD	0	0		Actinobacteria	Actinobacteria		Obligate anaerobe		45.6866	1543805	5.18	5.28	1278	974		HHDHEHCDH	9	QFSMF	1012-1016
MNAAHPAPHEPRFIHLRLHTEYSITDGIVQIDQAIAQAAADGMPAMGISDLANLFGMVKFYKGARGKGVKPIIGVDAWIQNEAERDKPYRVLLICKSRKGYGQLCELLTQAYLENKYRGRAEMRREWFENGAADELLCLSGAFFGDVGQAIVNGNIDLAERLAADWSRLFPGAFYIEIQRAGHPGTETYIRHALQIANKLDLPVVATHPVQFLTPDDFQAHEARVCIAQGYVLADKRRPRDFTEQQYLKSQDEMCALFADIPDALENAVEIAKRCSVTVQLGKNFLPLFPTPDGMTLDDFLVQEAKKGLEERLVQLYPHPEEREKQRPRYEERLKFETDTIIQMGFPGYFLIVADFIQWGKNNGVPVGPGRGSGAGSLVAYSLKITDLDPLEYALLFER…	119899497	YP_934710.1		Azoarcus_BH72_uid61603	Azoarcus sp. BH72		E1	E1+E2		PHP+Pol3+HhH+OB+CTD	0	0		Proteobacteria	Betaproteobacteria		Facultative		67.9164	4376040	5.5	5.38	1172	886		RHDLDRAPQ	2	QGGLF	931-935
MATPPYAELHCLSNYSFLRGASHPEELVARAWALGYQGLAITDECSLAGAVRAHTGLAELRRDLRAAADAPEASAQDRLLAERAEQFRLVFGAEFRLACGLKLVLLAKNRAGYGNLSALITLARQRSEKGSYRLVRADLDAISPAGAVPDCYALWLPDAASSAEDAHWFARRFGERGWLAVELHSGADDAAWLGRTAELAAAAGLPRLAAGDVHMHLRGRRPLQDTLTAIRLGTTVFEAGTALHPNGERHLRHPLRLARLYPAELLEAAARLALACDFQLDTLRYEYPQEIVPAGETPASYLRRETQAGLARRYPQGVPPAIADNVEQELALIIELGYEPFFLTVYDIVCFARDEGILCQGRGSAANSIVCYALGITEVDPARASLLFGRFISRERDEP…	119900246	YP_935459.1		Azoarcus_BH72_uid61603	Azoarcus sp. BH72		E2	E1+E2		PHP+Pol3+HhH+OB	0	0		Proteobacteria	Betaproteobacteria		Facultative		67.9164	4376040	7.96	6.92	1064	882		HLREEKDDH	4	QGDLF	906-910	RSRDFH
MRDPGFVHLHVHSSYSLLEGALTLGKLADFAKADAQPALALTDTGNLFGALEFSEKMYGAGIQPIAGCSLALDLPEPVAPRGIVPKKPRIVLLAAREQGWRNLMTLVSRAYLETPDGEEPRVTLDWLSELNDGLIALTGGPAGPLDKALVAGHGDVAASRLDQLTAIYGDRLYVELQRHNWDPERIAEPGLLDLAYAKGLPLVAANEPFFGAQSDYNAHDALIAIAESKLLSEGDRRRLTPEHRFKTRAEMLELFADLPEATANTVEIAQRCAYRVRTAKPILPRFTSGGGGDALAEEAAELERQAQEGLAARLAKHGPAEGLDTKIYEERLAYEISVITKMKFPGYFLIVSDFIKWAKAHDIPVGPGRGSGAGSLVAYSLQITDLDPLRFGLLFERFL…	158423315	YP_001524607.1		Azorhizobium_caulinodans_ORS_571_uid58905	Azorhizobium caulinodans ORS 571		E1	E1+E2		PHP+Pol3+HhH+OB+CTD	0	0		Proteobacteria	Alphaproteobacteria		-1		67.319	5369772	6.13	5.82	1144	879		HHETSRGEF	2	QNDMF	915-919
MPCAIRADRARLGRIQPTTERRRPMSSYAELAAATNFSFLHGASHPAEMVARAMELGLTGIGIADRNTVAGVVRAYAAVRDAPEKARAALAAAKERRGELPELTEAEKTACEVKLKLAVGTRFVFADGTPDIIAYPEDRKAWGRITRLLTRGNLRAVKGGCILNFEDLLEHLEGLLLIVMPQSTAAPQEAHRAPVGYDFADQEEAEDAPPEAGGDPEASGVRSFGHLALVPPPAPTRPEGLEAVLARLAAEAPGRVWLGAALHRRGSDGRRLARLRRLASAARVPLLATNDPLYASEDRRPLHDVLTCIREGTTLEAAGRRLEANGERHIRTPNEMARLFRACPEALLETQCLLERIGFSLGDLKYEYPHEPVPEGWAPQDWLEHLVTEAAHARYGAVL…	158425528	YP_001526820.1		Azorhizobium_caulinodans_ORS_571_uid58905	Azorhizobium caulinodans ORS 571		E2	E1+E2		PHP+Pol3+HhH+OB	0	0		Proteobacteria	Alphaproteobacteria		-1		67.319	5369772	6.73	6.1	1175	944		AAHRRDQDL	1	ELPLF	991-995	RSRDFH
MIRYAELQVATSFSFLEGASQPDELALTAAALGLAAVGVTDRNSLAGVVQMHVAARKLGIRPLIGCRLDLTDAGGLLAYPTDRAAYARLSRLLTLGKRRAPKGECFIARADVLAHAEGMLFLLLSPDRRDESFLRELRAWRGGLARGQLFLAASHRYQGDDSRRLRWLAGLAEAEGVPLVATNDVLYHGAGRRALADVMTCIRHHTSIDEAGWRLCANAERHLKPAVEMARLFRDHPEAVARTAEIADACRFSLDELRYEYPDEVAEGRDPQETLVTLTWEGAAKRYPAGIPDPVRQTVERELALIADRRYAPYFLTVHDIVNFARKQDILCQGRGSAANSAVCYCLGITSVDPTEVDLLFERFISAARDEPPDIDVDFEHERREEVIQYIYRKYGRDR…	288957250	YP_003447591.1		Azospirillum_B510_uid46085	Azospirillum sp. B510		E2	E1+E2		PHP+Pol3+HhH+OB	0	0		Proteobacteria	Alphaproteobacteria		Facultative		67.6128	7599738	7	6.67	1043	846		QAERRGPDL	1	PLPLF	869-873	KGRNFH
MPHADFIHLRVHSAYSLSEGAIKVKELVKLCLKQQMPAVAVTDTGNLFGALEFALAASDAGVQPIIGTVLGITRVGPAQTKPGLPGKAAATPDQLVLLCQNEEGYRNLAALVSKAFLESDPLAGPQVALDALEGHSGGLIALTGGPAGSVGRLLHEGQKDLALDVLERLKRLFPGRLYVELQRHEGGRGQFAAVENAIEPALIDLAYAHGLPLVATNDCYFATEDMYEAHDALLCIAEGAYLSQDDRRRLTPDHRFKSAEEMRRLFADLPEAVDNTVAIARRCSYLLKPIKPILPPFACEGGRTEDDELRAQSRAGLEMRLEKVVFTPEMTPEQREETRKTYFERLEFELDVIVKMKFPGYFLIVSDFIKWAKNEDIPVGPGRGSGAGSVVAWALTITD…	288962247	YP_003452542.1		Azospirillum_B510_uid46085	Azospirillum sp. B510		E1	E1+E2		PHP+Pol3+HhH+OB+CTD	0	0		Proteobacteria	Alphaproteobacteria		Facultative	Yes	67.6128	7599738	6.16	6.29	1167	896		RHETVQGDY	2	IGNLF	932-936
MTPYAELQVSTSFTFLEGASHPDELALTAASLGHAAVAVTDRNSLAGVVQAHAAARKHGLRLIVGCRLDLTDADSLLAYPTDRAAYARLSRLLTLGKRRAPKGACFITRADVLDHAEGMLFLLVPPDNRDPAFVHALRGWRNDLGDRLHLAASHRYRGDDQRRLSWLAGLAEAERVPLVATNDVLYHTPARRPLADVMTCIRSGTTIDEAGWRLSANAERHLKAGVEMARLFHRHPDAVARTVEIAAACRFSLEELRYEYPDEVAEDGRSPQETLTNLTWAGAVQRYPDGVPETVAQTLHRELALIGRLDYAPYFLTVHDIVRHARSQDILCQGRGSAANSAVCYCLGITSVDPATTRLLFERFISSARNEPPDIDVDFEHEKREKVIQYIYEKYGRER…	392381347	YP_005030544.1		Azospirillum_brasilense_Sp245_uid162161	Azospirillum brasilense Sp245		E2	E1+E2		PHP+Pol3+HhH+OB	0	0		Proteobacteria	Alphaproteobacteria		Facultative		68.435	7530241	6.59	6.4	1094	891		QSERRSPDL	1	PLPLF	914-918	EGRNFR
MPHADFIHLRVHSAYSLSEGAIKVKELVKLCQKKEMPAVAVTDTGNLFGALEFALAAADSGVQPIIGTVLGITRVGPANGKPGLPGKAASVPDQLVLLCQTDEGYRNLMKLVSRAFLESDPMAGPQIPLDALEGHSAGLIALTGGPAGSVGRLLGEGQKDLALDVLERLKRLFPGRLYIELQRHRDHFAVIEDAIEPALIDLAYAHDLPLVATNDCYFATEDMYEAHDALLCIAEGAYISQTERRRLTPDHRFKSAEEMRELFKDLPEAVDNTVAIAKRCSFLLKPIKPILPPFPCEGGRDEGEELRAQSREGLEMRLNSVVYTPDMTPEQRAETRKTYFERLEFELDVIVSMKFPGYFLIVSDFIKWAKSHDIPVGPGRGSGAGSVVAWALTITDLDP…	392382119	YP_005031316.1		Azospirillum_brasilense_Sp245_uid162161	Azospirillum brasilense Sp245		E1	E1+E2		PHP+Pol3+HhH+OB+CTD	0	0		Proteobacteria	Alphaproteobacteria		Facultative		68.435	7530241	5.99	6.04	1160	893		RHETVQGDY	2	IGNLF	929-933
MPHADFIHLRVHSAYSLSEGAIKVKELVKLCLKQQMPAVAVTDTGNLFGALEFALAASDAGVQPIIGTVLGITRVGPAQFGPGGAKPGLPGKAAATPDQIVLLCQNEEGYRNLTALVSKAFLESDPLAGPQVTLDALEGRSAGLIALTGGPGGSIGRLLHEGQKDLALDVLERLKRLFPGRLYVELQRHEGGRGHFATVENAIEPALIDLAYAHGLPLVATNDCYFATADMYEAHDALLCIAEGAYLSQEDRRRLTPDHRFKSAEEMRLLFADLPEAVDNTVAIARRCSFLLKPIKPILPPFACEGGRTEDDELRAQSRAGLEMRLEKVVFTPDMTPEQREETRKTYFERLEFELDVIVKMKFPGYFLIVSDFIKWAKNHDIPVGPGRGSGAGSVVAWA…	375006608	YP_004975392.1		Azospirillum_lipoferum_4B_uid82343	Azospirillum lipoferum 4B		E1	E1+E2		PHP+Pol3+HhH+OB+CTD	0	0		Proteobacteria	Alphaproteobacteria		Microaerophilic	Yes	67.6708	6846400	6.24	6.42	1168	901		RHETVQGDY	2	IGNLF	937-941
MIRYAELQVATSFSFLEGASHPDELALTAAALGLVAVGVTDRNSLAGVVQMHAAAKKAGIRALIGCRLDLTDADSLLAYPTDRAAYARLSRLLTLGKMRAPKGECFIARADVLAHAEGMLFLLLSPDRRDESFLRELRAWRGGLARGQLYLAASHRYQGDDGRRLRWLAGLAEAEGVPLVATNDVLYHGAGRRALADVMTCIRHHTTIDEAGWRLSANAERHLKPAVEMVRLFRDHPDAVARSLEIADACRFSLDELRYEYPDEVAEGRDPQDTLVTLTWEGAAEKYPPDRFPGGIPDKVRAALEHELALIGELRYAPYFLTVHDIVRFARGQGILCQGRGSAANSAVCYCLGITAVDPARFDLLFERFISAARNEPPDIDVDFEHERREEVIQYIYKK…	374290888	YP_005037923.1		Azospirillum_lipoferum_4B_uid82343	Azospirillum lipoferum 4B		E2	E1+E2		PHP+Pol3+HhH+OB	0	0		Proteobacteria	Alphaproteobacteria		Microaerophilic		67.6708	6846400	6.63	6.53	1091	899		QAERRSPDL	1	PLPLF	922-926	RGRNFH
MSVSFVHLRVHTEFSLVDGLVRVKPLIKAVAGAGMPAVAVTDQSNMCSLVKFYKAAMAGGVKPICGADIWLASAEPDAPLSRLTLLAMDAKGYRNLTELVSRGWTEGQHGDGLVIIQRDWVKEAAEGVIALSGAKEGEIGQALLNGHVDQAAALLEEWLAVFPERFYLEVQRTGRVGDEEYLHAAVELADRYGAPLVATNDVRFLKQEDFEAHETRVCIGEGRTLGDPRRPRNYSDQQYLKTPAEMWELFSDLPEALENSVEIARRCNIEVRLGKYFLPNFPVPAGMTIDDYLRQVAYEGLEERLAVLWPQETTPDYADKREVYVERLEFELNTIIQMGFPGYFLIVMDFIKWAKNNGVPVGPGRGSGAGSLVAYALKITDLDPLAYDLLFERFLNPER…	226945926	YP_002800999.1		Azotobacter_vinelandii_DJ_uid57597	Azotobacter vinelandii DJ		E1	E1		PHP+Pol3+HhH+OB+CTD	0	0		Proteobacteria	Gammaproteobacteria		Aerobe		65.6755	5365318	5.21	5.11	1176	889		RHDQDRADR	3	HLDLF	939-943
MEQLSVNRRQFQILLQQLNMTDDTFMTYFEDGEIDKLTIHKAEKAWHFQFRFKALLPYQIYDSFMMRLTQSFAHIARVTSSIQVIDPSVSEELVQDYWTRCIEELEGTSPPMVALLNQQKPKLKGNKLIVKTKTDTEASALKNKYSALIQHSYRQFGFPELQLDTEIFVSDQEVQKFREQKLAEDQERAMQALIEMEKKEKEGDEDQTPSGPLVIGYQIKENEEIRTLDSIMDEERRITVQGYVFDAETRELKSGRTLCIFKITDYTNSILVKMFAREKEDAALMKTLKKGMWVKARGSIQNDTFVRDLVMIANDVNEIKAKTREDTAPEGEKRVELHLHSPMSQMDAVTGIGKLVEQAKKWGHEAIALTDHAVVQSFPDAYSAAKKHGIKMIYGMEAN…	308173621	YP_003920326.1		Bacillus_amyloliquefaciens_DSM_7_uid53535	Bacillus amyloliquefaciens DSM 7		PC	PC+E3		NTD+OB+EXO+PHP+Pol3+HhH	0	0		Firmicutes	Bacilli		Aerobe		46.0823	3980199	5.33	5.51	1437	885		HHDHEHCNH	9	QLSLF	1433-1437
MAALSFVHLQVRSGYSLLNSAASVKEIVTQAKELGYSSLALTDENVMYGAIEFYKACKSHGIKPIIGLTASIYTDETELEARPLVLLAETNTGYQNLLKISSALQSIAKGGMKRKWMKSYHEGLIAITPGENGYIESLLQAGEFEEAVRVAEGFRELFGEGRFYLGYQPFKGHETLSEEILRLSAETEIAVCAAGDVRYIKKEDQDAYRCLCAIKAGEKWEDQSGDLPDLYLRPPEEMENIYMKNPEAVKAAARVAQQCQVDVSLGQTQLPSFPAPDGKSADDYLAEVCHEGLRLRFGTPDERAVRRLEYELDVIRRMKFSDYFLIVWDFMKYAHEKGIVTGPGRGSAAGSLVAYSLFITDVDPLKHSLLFERFLNPERISMPDIDIDFPDTRRDEVIQ…	308174617	YP_003921322.1		Bacillus_amyloliquefaciens_DSM_7_uid53535	Bacillus amyloliquefaciens DSM 7		E3	PC+E3		PHP+Pol3+HhH+OB+CTD	0	0		Firmicutes	Bacilli		Aerobe		46.0823	3980199	6.25	6.2	1115	853		QRNETPGDR	1	QMGLF	887-891
MEQLSVNRRQFQILLQQLNMTDDTFMTYFEDGEIDKLTIHKAEKAWHFQFRFKALLPYQIYDSFMMRLTQSFAHIARVTSSIQVIDPSVSEELVQDYWTRCIEELEGTSPPMVALLNQQKPKLKGNKLIVKTKTDTEASALKNKYSALIQHSYRQFGFPELQLDTEIFVSDQEVQKFREQKLAEDQERAMQALIEMEKKEKEGDEDQTPSGPLVIGYQIKENEEIRTLDSIMDEERRITVQGYVFDAETRELKSGRTLCIFKITDYTNSILVKMFAREKEDAALMKTLKKGMWVKARGSIQNDTFVRDLVMIANDVNEIKAKTREDTAPEGEKRVELHLHSPMSQMDAVTGIGKLVEQAKKWGHEAIALTDHAVVQSFPDAYSAAKKHGIKMIYGMEAN…	384164207	YP_005545586.1		Bacillus_amyloliquefaciens_LL3_uid158133	Bacillus amyloliquefaciens LL3		PC	PC+E3+EX		NTD+OB+EXO+PHP+Pol3+HhH	0	0		Firmicutes	Bacilli		Aerobe		45.699	4001985	5.33	5.51	1437	885		HHDHEHCNH	9	QLSLF	1433-1437
MIGCHCHTDKSNIRLLDSTNSVGELLKTAVQMNYKGLAITDHEILSAHLEAIKTVREMKKKGDMPADFKLILGNEAYLVDSLEEVRDNYKSGQTKFPHFLMLAIDPKGHEQLRILSSQAWENSFYTGTMERVPTVKKDVEELLSKDPGHIIATTACLGSEVNINLLRIKECEESGDIQSIKQNKLKIHEFITWCVKVFGKDKFFIELQPALSEEQIYCNKKLVNIANGYGLKVIVTTDAHFLRPEDRAIHQAFLNAKDGEREVDSFYEACFVQNVDEIHERMDYLDKEIIKEAIENTLLIGEMIEDYTIEHEPIIPKMALPEFELSHLFKPAYEKYKYIKLMAESDEEQDRYLLKLIEDGFKAKLMKKDMSKKELHSILKRIDLELGELWEISEKLKQA…	384164653	YP_005546032.1		Bacillus_amyloliquefaciens_LL3_uid158133	Bacillus amyloliquefaciens LL3		EX	PC+E3+EX		PHP+Pol3+HhH+ctx	0	274		Firmicutes	Bacilli		Aerobe		45.699	4001985	6.26	5.67	1309	998		KNTIKETDF	1	NLKML	1025-1029
MSFVHLQVRSGYSLLNSAASVKEIVTQAKELGYSSLALTDENVMYGAIEFYKACKSHGIKPIIGLTASIYTDETELEARPLVLLAETNTGYQNLLKISSALQSIAKGGMKRKWMKSYHEGLIAITPGENGYIESLLQAGEFEEAVRVAEGFRELFGEGRFYLGYQPFKGHETLSEEILRLSAETEIAVCAAGDVRYIKKEDQDAYRCLCAIKAGEKWEDQSGDLPDLYLRPPEEMENIYMKNPEAVKAAARVAQQCQVDVSLGQTQLPSFPAPDGKSADDYLAEVCHEGLRLRFGTPDERAVRRLEYELDVIRRMKFSDYFLIVWDFMKYAHEKGIVTGPGRGSAAGSLVAYSLFITDVDPLKHSLLFERFLNPERISMPDIDIDFPDTRRDEVIQYVQ…	384165392	YP_005546771.1		Bacillus_amyloliquefaciens_LL3_uid158133	Bacillus amyloliquefaciens LL3		E3	PC+E3+EX		PHP+Pol3+HhH+OB+CTD	0	0		Firmicutes	Bacilli		Aerobe		45.699	4001985	6.25	6.2	1112	853		QRNETPGDR	1	QMGLF	884-888
MEQLPVNRRQFHILLQQINMTDDTFMAYFEDGEIDKLTIHKAAKSWHFHFKFKALLPYKVYDAFIMRLTQAFSHIAKVTCSIEASDTAIDEGLIQDYWTRCIEELQGISPPILTLLNQQKPKLKGNKLIVKTKTDTEASALKNKYSSLIQTSYRQFGFPDLQLDAEIFVSDQEVQKFREQKLAEDQERAMQALIEMEKKEKESDDDQVPSGPLVIGYQIKDSEEIRTLDSIMDEERRITVQGYVFDAETRELKSGRTLCIFKITDYTNSILIKMFAREKEDAAVMKSLKKGMWVKARGSIQNDTFVRDLVMIANDVNEIKAKTREDTAPEGEKRVELHLHSPMSQMDAVTGVGKLVEQAKKWGHEAIALTDHAVVQSFPDAYAAAKKNGIKMIYGMEAN…	311068180	YP_003973103.1		Bacillus_atrophaeus_1942_uid59887	Bacillus atrophaeus 1942		PC	PC+E3		NTD+OB+EXO+PHP+Pol3+HhH	0	0		Firmicutes	Bacilli		Facultative		43.2193	4168266	5.4	5.57	1437	885		HHDHEHCNH	9	QLSLF	1433-1437
MSFVHLQVHSGYSLLNSAAAVEELVKEADTLGYTSLALTDDHVMYGAIQFYKACKARGIKPIIGLTASVFTDENEVEACPLVLLAKSNMGYQNLLKISSVLQSKSKEGLKQKWLKSYREGIIAITPGEKGYIETLLEAGLYDKAEQSALELQSVFGTDAFYLGYQPFKGNQALSDHILRLSAKTGIPVAATGDVHYIRKEDKTAYRCLKAIKAGEKLADLNREETPDLDLKSIEEMRMFYQEHPEALSASVQIAEQCHVDVNLGQTRLPSFPAPDGKPADEYLAELCFSGMKERFKSPDERVIRRLQYELDVIKRMKFSDYFLIVWDFMKYAHENGIVTGPGRGSAAGSLVAYVLYITNVDPIKHNLLFERFLNPERVSMPDIDIDFPDTRRDEMIQYV…	311069419	YP_003974342.1		Bacillus_atrophaeus_1942_uid59887	Bacillus atrophaeus 1942		E3	PC+E3		PHP+Pol3+HhH+OB+CTD	0	0		Firmicutes	Bacilli		Facultative		43.2193	4168266	6.49	6.91	1113	854		QHNDTPGDH	3	QMGLF	885-889
MNDDREIRKQRLQLLLEQIAIPQEMIDSHFREGTIEKLEVYKNEKKWHFYISLPSILPFPVFQLFYSHIQKRLEHIAKVDITLAYTENINLSNYIKDYWPFFVEKLRSHTNGLIRRLQNQIPSVEGKKVIISVLNETEGEMIQRRVQEPLQHAFEQVGFGKPVVETIVKESKEEIEKFEEKKNEEDHSRMVEAMMEKKKQAEQTSEMSGVQEVTLGHAIKPDEITSIKSIIEEERRVAVQGYVFFAETRELKSGRTLLTFKITDYTDSLLVKIFSNGKEDLPLIQSIKKGMWLKVRGGIQYDTFVRDLTMMARDLQEIKPKQRIDKAPDGEKRVELHVHSAMSQMDAVTSISKYVEQANKWGHPAIAITDHAVLQAFPEAYSAGKKTGVKILYGVEANL…	317129167	YP_004095449.1		Bacillus_cellulosilyticus_DSM_2522_uid43329	Bacillus cellulosilyticus DSM 2522		PC	PC+E3		NTD+OB+EXO+PHP+Pol3+HhH	0	0		Firmicutes	Bacilli		Facultative		36.522	4681672	5.33	5.19	1434	885		HHDHEHCNH	9	QLSLF	1430-1434
MSFVHLHVHSEYSLLRSTGKLEELVKQAKHLGYEALAITDIDAMYGVIPFYKACLKNNIKPIIGVELAYVKNQDEVKKDHHRLLFLAENNEGYQSLIRLTTRAQEKSSSFGPYVTYEELQANSNGVIAISPFAEGLVQQYIYDKQDASALQHFEWLQSIFGKENVFLELQNHWRQEEREKLLAISNWLKGKEDAIRVIASNHIHFTHKEQHDAHRAIQSIRLGIKLDELPHDYSSSEYYLKSIDEMHHLFKKDGEASRNTLRVADKCNVKIELGNMILPHFPLPNETTATEYLRELCYKGIQERYENPSEETWKRLDYELEVISEMKYEDYFLIVADFMRYAHEKKILTGPGRGSSAGSIVAYVLKITNVDPMKYGLIFERFLNRERISMPDIDIDFPD…	317129921	YP_004096203.1		Bacillus_cellulosilyticus_DSM_2522_uid43329	Bacillus cellulosilyticus DSM 2522		E3	PC+E3		PHP+Pol3+HhH+OB+CTD	0	0		Firmicutes	Bacilli		Facultative		36.522	4681672	6.38	6.23	1128	864		HHRIERFHH	4	QTELF	897-901
MSLTNEQQERFQILLQQLQIPEDLINQYLQGGGIEKLVIDKANKSWHFDLQVPRILPTELYELLETKLKQSFSHIARTTFALETENKQFTEEEVRAYWPLCTERITFSPMFAYLKKQLPQVNGVKLLINVNNELESTALKKNVAKPVGDQYEAFGFPRFQLDTHIQQNTEEMQKFREQTQQEDRERVIQAMEEMAKKQAEESSVVHEGPITLGYLIKPDEEITPMREIQDEERRKTVQGYVFHVETKELRSGRTLLTLKITDYTDSIMIKMFSRDKEDIPMLQSLKKGMWVKARGSVQNDTFVRDLVMIANDINEITGPSRKDKAPEGEKRVELHLHTPMSQMDAVTPVSKLVAQAGKWGHEAIAITDHAVAQSFPEAYSAGKKAGVKVIYGVEANLVN…	42782909	NP_980156.1	Merged with gi42782906; nothing removed	Bacillus_cereus_ATCC_10987_uid57673	Bacillus cereus ATCC 10987		PC	PC+E3		NTD+OB+EXO+PHP+Pol3+HhH	0	0		Firmicutes	Bacilli		Facultative		35.4942	5432652	5.24	5.3	1453	905		HHDHEHCNH	9	QLSLF	1449-1453
MKFVHLQCQTVFSLLKSACKIDELVVRAKELGYSSLAITDENVMYGVIPFYKACKKHGIHPIIGLTASIFSEEEEKSYPLVLLAENEIGYQNLLKISSSIMTKSKEGIPKKWLAHYAKGLIAISPGKDGEIEQLLLEDKESQAEEVARMYQNMFGNFYMSLQHHAIQDELLLQEKLPAFISKINIPVVATNDVRYINQSDALVHECLLSVESGTKMTDPDRPRLKTDQYYLKSSDEMEALFSHVEEAIYNTVEIAERCRVEIPFHVNQLPKFPVPSNETNDMYLRRVCEEGLQKRYGTPKEVHIKRLNHELNVISSMGFSDYFLIVWDFMKYAHENHILTGPGRGSAAGSLVSYVLEITDIDPIEYDLLFERFLNPERVTLPDIDIDFPDIRRDEMIRY…	42783781	NP_981028.1		Bacillus_cereus_ATCC_10987_uid57673	Bacillus cereus ATCC 10987		E3	PC+E3		PHP+Pol3+HhH+OB+CTD	0	0		Firmicutes	Bacilli		Facultative		35.4942	5432652	6.11	5.81	1108	855		QQKETPGDR	1
MLMSLTNEQQERFQILLQQLQIPDDLINQYLQGGGIERLVIDKANKSWHFDLQVPRILPTELYELLETKLKQSFSHIARTTFALETENKQFTEEEVRAYWPLCTERITFSPMFAYLKKQLPQVNGVKLLINVNNELESTALKKNVAKPVGDQYEVFGFPRFQLDTHIQQNTEEMQKFREQTQQEDRERVIQAMEEMAKKQAEESSVVYEGPITLGYLIKPDEEITPMREIQDEERRKTVQGYVFHVETKELRSGRTLLTLKITDYTDSIMIKMFSRDKEDIPMLQSLKKGMWVKARGSVQNDTFVRDLVMIANDINEITGPSRKDKAPEGEKRVELHLHTPMSQMDAVTPVSKLVAQAGKWGHEAIAVTDHAVAQSFPEAYSAGKKAGVKVIYGVEANL…	30021907	NP_833538.1		Bacillus_cereus_ATCC_14579_uid57975	Bacillus cereus ATCC 14579		PC	PC+E3		NTD+OB+EXO+PHP+Pol3+HhH	0	0		Firmicutes	Bacilli		Facultative		35.2883	5427083	5.22	5.32	1435	885		HHDHEHCNH	9	QLSLF	1431-1435
MKFVHLQCQTVFSLLKSACKIDELVVRAKELGFSSLAITDENVMYGVIPFYKACKKHGIQPVIGLTASIFSEEEERSYPLVLLAENEIGYQNLLKISSSIMTKSKEGILKKWLAHYAKGLIAISPGKDGEIEQLLLEDNESQAEEVDRTYQNMFGHFYMSLQHHAIQDELLLQEKLLEFISRVNIPVVATNDVRYINQSDALVHECLLSVESGTKMTDPDRPRLKTDQYYLKSSDEMEALFSHAPEAIQNTIKIAERCQVEIPFHVNQLPKFPVPSNETSDIYLRRVCEEGLRKRYGEPKEVHIKRLDHELNVISRMGFSDYFLIVWDFMKYAHENHILTGPGRGSAAGSLVSYVLEITDIDPIEYDLLFERFLNPERVTLPDIDIDFPDVRRDEMIRY…	30022680	NP_834311.1		Bacillus_cereus_ATCC_14579_uid57975	Bacillus cereus ATCC 14579		E3	PC+E3		PHP+Pol3+HhH+OB+CTD	0	0		Firmicutes	Bacilli		Facultative		35.2883	5427083	6.06	5.81	1108	855		QQKETPGDR	1
MSLTNEQQERFQILLQQLQIPDDLINQYLQGGGIERLVIDKANKSWHFDLQVPRILPTELYELLETKLKQSFSHIARTTFALETENKQFTEEEVRAYWPLCTERITFSPMFAYLKKQLPQVNGVKLLINVNNELESTALKKNVAKPVGDQYEAFGFPRFQLDTHIQQNAEEMQKFREQTQQEDRERVIQAMEEMAKKQAEESSVVYEGPITLGYLIKPDEEITPMREIQDEERRKTVQGYVFHVETKELRSGRTLLTLKITDYTDSIMIKMFSRDKEDIPMLQSLKKGMWVKARGSVQNDTFVRDLVMIANDINEITGPSRKDKAPEGEKRVELHLHTPMSQMDAVTPVSRLVAQAGKWGHEAIAVTDHAVAQSFPEAYSAGKKAGVKVIYGVEANLVN…	218898970	YP_002447381.1		Bacillus_cereus_G9842_uid58759	Bacillus cereus G9842		PC	PC+E3+EX		NTD+OB+EXO+PHP+Pol3+HhH	0	0		Firmicutes	Bacilli		Facultative		35.0155	5736823	5.22	5.33	1433	885		HHDHEHCNH	9	QLSLF	1429-1433
MKFVHLQCQTVFSLLKSACKIDELVVRAKELGFSSLAITDENVMYGVIPFYKACKKHGIQPVIGLTASIFSEEEERSYPLVLLAENEIGYQNLLKISSSIMTKSKEGIPKKWLAHYAKGLIAISPGKDGEIEQLLLEDNESQAEEVARTYQNMFGHFYMSLQHHAIQDELLLQEKLPEFISRVNIPVVATNDVRYINQSDALVHECLLSVESGTKMTDPDRPRLKTDQYYLKSSDEMEALFSHAPEAIQNTIKIAERCQVEIPFHVNQLPKFPVPSNETSDIYLRRVCEEGLRKRYGAPKEVHIKRLNHELNVISRMGFSDYFLIVWDFMKYAHENHILTGPGRGSAAGSLVSYVLEITDIDPIEYDLLFERFLNPERVTLPDIDIDFPDIRRDEMIRY…	218899758	YP_002448169.1		Bacillus_cereus_G9842_uid58759	Bacillus cereus G9842		E3	PC+E3+EX		PHP+Pol3+HhH+OB+CTD	0	0		Firmicutes	Bacilli		Facultative		35.0155	5736823	6.25	6.01	1108	855		QQKETPGDR	1
MCRGCHLHVHSEESVLEGLSNVKHLVAKAKSSGMTALGITDHGVCSAIPDFITECLANGIKPIPGCEVYTTKNRLIKNEDMVEKRIKLCEKYMLIDKKGKPKLKVLHDFIRKVAKDMKVFEEKVHIILKDYLMSIGKRTEKTLDLFSTCEIDLENQFVSPSSKISKYKIDSFKKDIFDYIDHGNFHMVLLAINNKGLEDLYAIVSDAHINGFYSDPRTDLAYIRDRGLGNNIIATSACLGSYFSQLVLAGRIEEAKEHIHECKDTFHEFYLEKQATEIPKQIYVNAVIDQLAAETNTPKILTTDVHYANKEDNEIHDILVTSSIGKCINDENRLVYAHEFWMKTEEEMLVKCNDIEAWKNTMRIANKVNVTLPKEPLFPNFIVDGSETVEDLLRKKAWD…	218847814	YP_002454607.1		Bacillus_cereus_G9842_uid58759	Bacillus cereus G9842		EX	PC+E3+EX		PHP+Pol3+HhH+OB	0	0		Firmicutes	Bacilli		Facultative	Yes	35.0155	5736823	6.29	5.9	1163	1026		HELVYESYI	1
MSQAKETRKERLQLLLDQLQIPDDGRPHFQDGYIEKLAISKEQKIWHFFIRLERLLPAEWCELFKGRLAQTFRDIANARCSFAYANSETDETVWRSYWPLIANELARVSPPLAATLQKQAPTVNDNKLSLVAQNEAEAEAIRRKLADPFKDICGQFGLPVLPLAVAVQQSQEAYDEFVRKRAEEDRSKVVEAMLEKQRVEEEMAKQVKQANLSMGYPIKDEPTPLEAIVDEERRITIQGYVFATDIRELRSGRTLLTFKMTDYTDSILVKMFSRDKEDVPVMQAVKKGMWLKVRGGIQNDTFVRDLVMIANDFNQVTPIVREDTAEQKRVELHTHSTMSQMDGVVSVGRYIEQAAKWGHPAIAITDHGVVQAFPEAYGAAKKHDIKVIYGMEANVVDDG…	56963998	YP_175729.1		Bacillus_clausii_KSM_K16_uid58237	Bacillus clausii KSM-K16		PC	PC+E3		NTD+OB+EXO+PHP+Pol3+HhH	0	0		Firmicutes	Bacilli		-1		44.7533	4303871	5.33	5.41	1430	885		HHDHEHCNH	9	QLSLF	1426-1430
MDALITNVYSEYSLLQSTNRVDELVQAAKEAGYTALSLTDRHVLYGAVPFFQSCRKAGLKPLLGLEVTVRLDEEIIPVRMVAKNEEGYRQLVAHSTSLGFQTKQAAIELETWKANSTACFVFIPKEAFVAAKGNWLHFWERLAGGLEAFIELAGGESDHELIQFANAHQIPCVAAPPTRFLRKEDAPVYQLVRAIGAGTTTTHLELEEGWQRWHLPTANSLKERFPEKALLQARALAEKVEPYLPEEKPRIPAYDGLTVEQADKRLETLCQQGLKARYKAVSVEAERRLEHELAIIAERGYSSYFLIVADFVGYAKKSGILTGPGRGSSASSIVAYTLFITDVDPLAHDLLFERFLNPERASLPDIDVDFPDYRRDEVIAYVRERFGHDRVAQVLTFGT…	56964489	YP_176220.1		Bacillus_clausii_KSM_K16_uid58237	Bacillus clausii KSM-K16		E3	PC+E3		PHP+Pol3+HhH+OB+CTD	0	0		Firmicutes	Bacilli		-1		44.7533	4303871	6.44	6.45	1095	833		NYQREPKPR	1	SGGLF	865-869
MIENPAGKKERFQILLRQLELLDDRFYEHFKYGEIEKLVVERQSKRWHFYFLLEKILPFEVYLTFTTRLRQAFQHIADVRFSIRAKDPSFGPALIADYWKTCLGELEGMSPMLLSLLADQVPSLSGNKLVVTGRNEPEAAALKQKYGEWIVRFYERAGFPQLMFDTEISAAPEASEAYAKFMEEKKKEDEERAKQAVLEMQKHVNEQQSGEETHDAGPLMIGLRIPPDDDIRRLSEIVDEERRITVEGYVFDVETKELRSGRTLLTLKITDYTSSILVKMFSRDKEDAAQFARVKKGMWLRARGSIQNDTFVRDMVMIANDLSEVAPRVRKDHAPENEKRVELHLHTPMSQMDAVTSASALVAQAKKWGHPAIAITDHAVAQSFPEAYSAGKKNGIKVI…	336113849	YP_004568616.1		Bacillus_coagulans_2_6_uid68053	Bacillus coagulans 2-6		PC	PC+E3		NTD+OB+EXO+PHP+Pol3+HhH	0	0		Firmicutes	Bacilli		Facultative		47.292	3073079	5.48	5.6	1442	885		HHDHEHCNH	9	QLSLF	1438-1442
MRFVHLQVQTAYSLLESTISIPEWAAYAKALHYDTLAITDRNVMYGAFPFYKACRENGIKPIIGMTADIMSPFEPGKAYPVVLLAKNETGYRHLMKISSAIQTRPEPGIFIKWLRAYSDGLIAFTPGLEGEIEQALVRGDEARAEEVAVLYREIFGPDFYLALENNGTAQAKKVLPDVHALSEKLGIPEVVAANVKYLKKEDAFAHEVLRAIKAGVKLTDENRPGPESGMYDFKPQQEMEQLFADFPEALANTEKIADACSLEIKTGQRLLPAFPVPGGQTADAFLEEVCRKGLSERVPNPGERYTGRLEYELKIIREMQFSDYFLIVWDFMKYAREHGILTGPGRGSAAGSLVAYALYITDVDPVQYGLLFERFLNPERVSMPDIDSDFPDHRRDEMI…	336114650	YP_004569417.1		Bacillus_coagulans_2_6_uid68053	Bacillus coagulans 2-6		E3	PC+E3		PHP+Pol3+HhH+OB+CTD	0	0		Firmicutes	Bacilli		Facultative		47.292	3073079	6.7	7.42	1112	855		QQERTPGNK	1	QADLF	886-890
MSLTNEQQERFHILLQQLQIPEDLVNQYLQGGGIQKLVVDKANKSWHFALQVPRILPTELYELLERQLKQSFSHIAKTSFALETESKQFTEEEVKAYWSLCTERITISPMFAYLKKQLPHVNGVKLLLDVKNELEATALKKNVAKSVGDQYEAFGFPRFQVDTNVKKNDEEVQKFREQTQQEDRQRVIQAMEEMAKKQAEESEVVHEGPVVLGYLIKPDEEITPLREIQDEERRKTVQGYVFHVETKELRSGRTLLTLKITDYTDSIMIKMFSRDKEDIPVLQSLKKGMWIKARGSVQNDTFVRDLVMIANDINEITGPSRKDKAPEGEKRVELHLHTPMSQMDAVTSVSQLIAQAGKWGHEAIAITDHAVAQSFPEAYSAGKKAGIKVIYGVEANLVN…	152976184	YP_001375701.1		Bacillus_cytotoxicus_NVH_391_98_uid58317	Bacillus cytotoxicus NVH 391-98		PC	PC+E3		NTD+OB+EXO+PHP+Pol3+HhH	0	0		Firmicutes	Bacilli		Facultative		35.867	4094159	5.33	5.32	1433	885		HHDHEHCNH	9	QLSLF	1429-1433
MKFVHLQCQTVYSLLKSACKIDELVARAKELGFSALAITDENVMYGVIPFYKACKKMGIKPIIGLTASVFNEEEERAYPLVLLAENEVGYQNLLKISSTIMTKSKDGIPKKWLVHYAKGLTAISPGKDGEIEQLLLQGKDERAEEVARTYQNMFGHFYMSVQHHAIQDELLLQEKIEEFVRNMNIPIVATNDVRYINQNDALVQECLLSVQSGTKMTDPDRPRLKTDQYYLKSSAEMEALFSHVEEALRNTIHIAERCHVEIPFHVNQLPKFPVPTNETSDAYLRRMCEEGLYKRYGTPKEVHVNRLYHELEVISRMGFSDYFLIVWDFMKYAHENRILTGPGRGSAAGSLVAYVLEITDIDPIAYNLLFERFLNPERVTLPDIDIDFPDVRRDEMIRY…	152976985	YP_001376502.1		Bacillus_cytotoxicus_NVH_391_98_uid58317	Bacillus cytotoxicus NVH 391-98		E3	PC+E3		PHP+Pol3+HhH+OB+CTD	0	0		Firmicutes	Bacilli		Facultative		35.867	4094159	6.33	5.98	1109	855		QQKETPGDR	1
MNEEQRVRQERFKLLMEQLLIPEDVTANHLKDGKIEKLTIKKDERRWHFQLSIPTVLPASIYELLADRLVQTFSHIAKVSFQIQYGQPDLSEQVWQSYWPLIVAKLTNISQPLKEMLEKQTPRFDGKRLVIQVGNETEAIALKRKLTEPLQQAVQSFGFPAVQLDAEVKESKQAFEKFVEQRKQEDHSKVVEAILEKKKLEQQVEKKMKEEKLTIGYPIKDEPVPLETIVEEERRITVQGYIFAAETKELRSGRTLLTFKITDYTDSILVKMFSRDKEDIPLLQAVKKGMWVKVRGGVQNDTFVRDLVMIANDVNEVSGKETKDEAPDDEKRVELHLHTAMSQMDGISSAGAYVTQASKWGHKAIAITDHGVVQAFPEAYGASQKHGIKVIYGVEANLV…	15614981	NP_243284.1		Bacillus_halodurans_C_125_uid57791	Bacillus halodurans C-125		PC	PC+E3		NTD+OB+EXO+PHP+Pol3+HhH	0	0		Firmicutes	Bacilli		Facultative		43.6855	4202352	5.49	5.58	1433	885		HHDHEHCNH	9	QLSLF	1429-1433
MESVHIHVHSEYTLLSSMCRIPALVEKAKAAQFSALALTDRHVMYGAVPFYKACKESGLKPIIGMETTVRFAEDRESDLLLYARSNKGYEHLLKLSTIIQCREEKEKYVTWEELLAYKDDLLYVIPYSGGFVRACLEDEALERGERFIQFLKDHLGGESVYLEIQGTDRSKVEPINQLAAKLAIPLVCSQHIQVLEREDLDAWKVIQAIREGVLVEELRIEQEEDVCFFTLTEMEQTFRAYPEALQNTKKLADRCHVELTLGKPRLPKFQTPNEQSAEDYLRKLCEQGAKERYGEEWTKEKAQRLGEELAVIERMGFSDYFLIVWDFMRFAREASIVTGPGRGSVAGSLVAYVLFITDVDPLHYDLLFERFLNPERISLPDIDLDFPDHRREEVIVYVK…	15615731	NP_244035.1		Bacillus_halodurans_C_125_uid57791	Bacillus halodurans C-125		E3	PC+E3		PHP+Pol3+HhH+OB+CTD	0	0		Firmicutes	Bacilli		Facultative		43.6855	4202352	5.92	6.25	1116	853		HHSREDYHQ	3	TGGLF	884-888
MEDQLSVNRRQFQILLQQLNVTEDTMIRHLEGGQIIKLTVHKNKKTWHFHFKLRNVLPYQIFERFHSQLTRTFSHIAQVTCSIEAENPSIDEQLVQDYWTRCIQELDGISPPILALLNDQKPKLTGNKILLKTKTDTEASALKKKYSSLIQSSYRTFGFPELQLDTEIFVSDQEIQKFREQKMAEDQERALQALIEMEKQDKEAQDDEAPAGPLQIGYQIKDSEEIRTLDSIMDEERRITVQGYVFDAETRELKSGRTLCIFKITDYTNSILVKMFAREKEDAVLMKSLKKGMWVKARGSIQNDTFVRDLVMIANDVNEIKAKTREDTAPEDEKRVELHLHSPMSQMDAVSSIGKLVEQAKKWGHPAIALTDHAVVQSFPDAFAASKKHGVKMIYGLEA…	52080261	YP_079052.1		Bacillus_licheniformis_ATCC_14580_uid58097	Bacillus licheniformis DSM 13 = ATCC 14580		PC	PC+E3		NTD+OB+EXO+PHP+Pol3+HhH	0	0		Firmicutes	Bacilli		Facultative		46.1944	4222597	5.43	5.51	1438	885		HHDHEHCNH	9	QLSLF	1434-1438
MPFVHLQVHSGYSLLNSAASVEDLTAKAKELGYSAMALTDDEVMYGAVEFYKSCKKRGIKPIIGLTASVLTDEKEQLSYPLVLLAKTNKGYQNLLKISSVLQSKSKTGIKEKWLKSYHEGLIALTTGGTSHVEALLKEGLIEEAKDAALRCLSIFGEGSFYLSYQPYKGDPLLSERILELSEHTGIPIAATGDVRYIEKEDAAAYTCLKAIKAGEKLNEDMKAEGDLHLELKPPAEMLDIYRDRPDALENTVKIADRCQVDLSLGQTRLPKYPAPSGKNADDYLAELCFLGLKKRFEAAPKEYVERLKYELKVIRDMAFSDYFLIVWDFMKFAHDNGIITGPGRGSAAGSLVAYTLFITDVDPLKHKLLFERFLNPERISMPDIDIDFPDTRRDEVIQY…	52081424	YP_080215.1		Bacillus_licheniformis_ATCC_14580_uid58097	Bacillus licheniformis DSM 13 = ATCC 14580		E3	PC+E3		PHP+Pol3+HhH+OB+CTD	0	0		Firmicutes	Bacilli		Facultative		46.1944	4222597	6.98	7.64	1114	855		QHNDTPGDR	2	QLGFF	886-890
MEAQTLGKKERFKLLLQQLELTSDQIVPYFENAAIEKLVIQKEQKRWHFHFSLEGLLPFEIYELFHARMSSAFSHIASVSFSIQTVNKECTEEHVQSYWKHCIGEMQGISPLLQSLLQDQMPRLNGAKLIVNARHDAEGTALRKKYSQLIADQYASYGFPNLQLMTEVVHSEEAFQQFVEQRKQEDTEKVLQAITEMQNKENEKSDGPDLPKGPLTIGYTIKDETVRLDSIVDEEKRIAVEGYVFDAETRELRSGRTLLIFKVTDYTNSIMVKMFSRDKEDIPLLQAIKKGMWVKVRGSVQNDTFVRDLVMIGNDVNEITGPARQDTAPEDEKRVELHLHTPMSQMDAVSSVGALVGQAKKWGHPAVAITDHAVAQSFPEAYGAGKKNGIKILYGVEVN…	294500902	YP_003564602.1		Bacillus_megaterium_QM_B1551_uid15862	Bacillus megaterium QM B1551		PC	PC+E3		NTD+OB+EXO+PHP+Pol3+HhH	0	0		Firmicutes	Bacilli		Aerobe		37.9264	5523192	5.29	5.42	1436	885		HHDHEHCNH	9	QLSLF	1432-1436
MPFVHLQLQSSYSLLSSSVRIHELVETAKKMNYEAIALTDENVMYGVIPFYKACVKAGIKPIIGLTLSILEHEESERAYPLVLLAENDKGYENLLKLSSLVQTKEKHGVNKKWLHHYSGGLIAITPGVTGEIETLLAENKLQDAKQVLQFFKKVYSQSLYISIQRHGQDEAFINQQLTELAAEENIPLVATNQVKYLKKEDRDAYECLAAIRDGEKLHSDEDEEVKSKSSEYYFKSPDEMEDLFHDQHFLIEESIKIARRCELEISLGVMSIPKYPVPPSVTSSAYLRTLCEKGLQERFQVITEQYEERLDYELNIIENMRFSDYFLIVWDFMNYAHEHGILTGPGRGSAAGSLVSYALRITNVDPIQHQLLFERFLNPERISMPDIDIDFPDNKRDQV…	294501515	YP_003565215.1		Bacillus_megaterium_QM_B1551_uid15862	Bacillus megaterium QM B1551		E3	PC+E3		PHP+Pol3+HhH+OB+CTD	0	0		Firmicutes	Bacilli		Aerobe		37.9264	5523192	6.37	6.47	1118	858		QQSETPGQK	0	DFGFG	888-892
MNLLHTNVYSEYSLLSSTNRIKELVSKAKETGFTALALTDKGNMFAAVPFYKACLETGIKPVIGLEIPIKDNEHSGSLRLLAKNTTGYKSLLKISTLLQTEDNLRAGLAPDDLRSRINDCLIIIPYDSPMHQLIKAGEVEAAKEWCVRWITRSKKEDWYIDLAGNADRESHHWEAVSQFASRYNLKLCGSNPVRFTSKENYEAYAAVRAIREGKTIHLQDEGHAERSFYLKSKEELKQSFSPVPAALSGLGEIVEQCNITIDLDRRYLPAYPFTKSEPAKEVLKKACLEGANKRFNHTITDEVRRRLEKELAVIDQMGFNDYFLIVADFMQHARKRNMMTGPGRGSAAGSLTAYVLYITDVNPLKYDLLFERFLNPERISLPDIDIDFPDHRRDEVIQY…	288553705	YP_003425640.1		Bacillus_pseudofirmus_OF4_uid45847	Bacillus pseudofirmus OF4		E3	PC+E3		PHP+Pol3+HhH+OB+CTD	0	0		Firmicutes	Bacilli		Facultative		39.8606	4249248	6.5	8.32	1117	857		NYSKESYPR	1	MAGLF	889-893
MSQDEQLRKERFQLLLSQLQFPEEVIHGVFKDGKIRKLTILKEKRTWHFHIDLPLLIPAHLYELFGQKLKETFTHIATVGFTFYYDRCEPSQSDWEQYWPMIVSRLQAVSDGLRSLLSNQSPRFDGKRLEINVRNETEAVALKRKLQDPLRESLVSLSLPNVGFEPAIKESKQEFQKFVEQREQEDHSKVVEAILEKKKMEQKSDEFEGKDLVLGYPIKDDPIPLEAIVDEERRVTVQGYVFDAETRELRSGRTLLTFKITDYTDSIMVKIFSRDKEDIPLLQAVKKGMWLKVRGGVQNDTFVRDLVMIANDFNQIKPAERTDNAADEEKRVELHLHTSMSQMDGMTSAGKYVEQAAKWGHPAIAITDHGVVQSFPEAYGAGKKHGIKVLYGVEANLVD…	288556947	YP_003428882.1		Bacillus_pseudofirmus_OF4_uid45847	Bacillus pseudofirmus OF4		PC	PC+E3		NTD+OB+EXO+PHP+Pol3+HhH	0	0		Firmicutes	Bacilli		Facultative		39.8606	4249248	5.3	5.34	1432	885		HHDHEHCNH	9	QLSLF	1428-1432
MDEQLPITRRQFHILLNQIQMTDDDLSRYFEEGEIVKLTVHKLAKTWHFLFKFKALLPYKVYAMFLSRLTNAFSHIAQVTCTIEVNDPSISEELVQSYWSHCVEELQGISPPIISLLQQQKPSLSGHKIIIKTKSETEALAIKKKYSPMLQAAFKQVGFPELQFDTEIFVSDQEIQKFREQKLAEDQERAMQALTEMEKKESEEQEEGPSGPLMIGYQIKDNEEIRTLDSIMDEERRITVQGYVFDAETRELKSGRTLCIFKITDYTNSILIKMFAREKEDAQLMKSLKKGMWVKARGSIQNDTFVRDLVMIANDVNEMKPQLKEDTAPEGEKRVELHLHSPMSQMDAVTGIGRLVEQAKKWGHEAIALTDHAVVQSFPDAYAASRKHDIKMMYGVEIN…	157692337	YP_001486799.1		Bacillus_pumilus_SAFR_032_uid59017	Bacillus pumilus SAFR-032		PC	PC+E3		NTD+OB+EXO+PHP+Pol3+HhH	0	0		Firmicutes	Bacilli		Aerobe		41.2869	3704465	5.36	5.52	1437	885		HHDHEHCNH	9	QLSLF	1433-1437
MSYVHLQVHSGYSLLSSAAKVKELVLKAKELGYKALALTDDHVMYGTVEFYKECKKHDIKPVIGLTASVFIDEQETEAYPLVLLAKNNEGYQNLIKISSVLKSKSKAGLKEKWLKSYHRGLIAITPGVSGYIETLLQHDQIEEAHHAAKQLKHIFGEGHVYIALQPFQQDESLVAKLRDVSKMADIPLVATGDVHYIKREDKMAYTCLKAIKAGQQLPEVEEDRAEKHFRTFEEMKEWYTQDTELLTRTVEIADRCEVDLNLGQTKLPSYPTPDQSTADQFLRKVCAEGMKQRKIASNDAYVKRLEYELSIIQKMNFSDYFLIVWDFMKYAHDQGIVTGPGRGSAAGSLVAYVLFITDVDPLCHGLLFERFLNPERISMPDIDIDFPDTRRDEIISYVK…	157693324	YP_001487786.1		Bacillus_pumilus_SAFR_032_uid59017	Bacillus pumilus SAFR-032		E3	PC+E3		PHP+Pol3+HhH+OB+CTD	0	0		Firmicutes	Bacilli		Aerobe		41.2869	3704465	6.03	6.23	1111	853		QHSDTPGDH	3	QLDFL	883-887
MAYAHLHVHTEFSLLSSLIRIDDLTEQASSQGFTALAMTDLNNIYGAVSFYRACRARGIKPILGVELSMERLSLNSGRDVPTSLLLYAKSFRGYQSLVRLVTMACAREAEPYVTMDELEAEGEELVVISPFSEGRMQLLAEEGRDEEASAFLKTIRNVFGEEDVYVEIQNHWLRWERERMQRIRKWLTNERVPVVATNHVHALEPDQFGALQTLQAIKDGVRIEEIDESLRAPDMYLKNEEEMREQFAKWNTALDVTEEIVAKCEVELPLGGQILPSYPVSDGETAASLLRNWCEKGLYERYHAPEEKHRERLEKELQVIHDMGYEDYFLIVADFMDYAHRNGILTGPGRGSAAGSLVAYLLRITDVDPILYDLLFERFLNPERVSMPDIDIDFSDLDR…	297583642	YP_003699422.1		Bacillus_selenitireducens_MLS10_uid49513	Bacillus selenitireducens MLS10		E3	PC+E3		PHP+Pol3+HhH+OB+CTD	0	0		Firmicutes	Bacilli		Facultative		48.67	3592487	5.28	5.37	1126	862		HHSLESFHH	4	GFSLF	890-894
METDLAVRKERFDLLMDQVQMPEDIRERFLRDGWIESLTVHKKERKWLFRFRLSVPMTKEAYERFSAKLIHGLSHIADVQFMLTYEEDIHSLSLAKEYWPLYVERLRSYTNGLIHRLENQVPESDGKKLIISVQNETEKEMMERRIMEPLQTLSEIFGFQGVLWGVAVHESKEEMQRFREERVQEDQLEVVEAMKEKRKQEDLAKDMQEKHAITHGTRIKDDPRPLKEIVEEEKRFTAQGLVFDAETRELKSGRTLLTFKITDYTDSISVKMFSNDKEDLPVFEAIKKGIWLKVRGPVQYDTFSRDFAMMARDLEQVKPVERQDTAPEGEKRVELHMHSTMSQMDAVTNVGRYVEQAKKWGHHAIAITDHAGAQAFPEAYSAGKKNGIKIIYGVEANLV…	297584076	YP_003699856.1		Bacillus_selenitireducens_MLS10_uid49513	Bacillus selenitireducens MLS10		PC	PC+E3		NTD+OB+EXO+PHP+Pol3+HhH	0	0		Firmicutes	Bacilli		Facultative		48.67	3592487	5.2	5.23	1433	885		HHDHEHCNH	9	QLSLF	1429-1433
MEQLSVNRRQFQILLQQINMTDDTFMTYFEHGEIKKLTIHKASKSWHFHFQFKSLLPFQIYDTLTTRLTQSFAHIAKVTSSIEVQDAEVSESIVQDYWSRCIEELQGISPPIISLLNQQKPKLKGNKLIVKTKTDTEAAALKNKYSSMIQAEYRQFGFPDLQLDAEIFVSEQEVQKFREQKLAEDQERAMQALIEMEKKDKESDEDQAPSGPLVIGYQIKDNEEIRTLDSIMDEERRITVQGYVFDVETRELKSGRTLCIFKITDYTNSILIKMFAREKEDAALMKSLKKGMWVKARGSIQNDTFVRDLVMIANDVNEIKAKTREDSAPEGEKRVELHLHSPMSQMDAVTGIGKLVEQAKKWGHEAIALTDHAVVQSFPDAYSAAKKHGIKMIYGMEAN…	16078721	NP_389540.1		Bacillus_subtilis_168_uid57675	Bacillus subtilis subsp. subtilis str. 168		PC	PC+E3+EX		NTD+OB+EXO+PHP+Pol3+HhH	0	0		Firmicutes	Bacilli		Facultative		43.5144	4215606	5.28	5.41	1437	885		HHDHEHCNH	9	QLSLF	1433-1437
MIGCHCHTDRSNIRLLDSTNSVKELLKTAVKMEYKGLAITDHEVLSAHLDAIRTVREMKKKGDMPEDFKLILGNEAYLVDSLEEVRDNYKSGVTKFPHFLMLAMDPKGHEQLRILSSQAWENSFYTGTMERVPTVKKDVEELLSKDPGHIIATTACLGSEVNIHLLKIKAFEETGDSQSIKQHKLKIHEFITWCIEVFGKDKFFIELQPALSEEQIYCNKKLIDIANGYDLQMIVTTDAHYLRPEDRAIHQAFLNAKDGEREVDSFYEACFVQNVDEIHERMDYIDKEVIDQAIKNTMLIGEMIEDYTIEHEPIIPKMELPNFKLRHLFKPAYDQYEYIKKMSESADEQDRYLLKLIEDGFEEKLKTSELTREAFHKILNRINVELGELWEISQKLNQS…	16079093	NP_389916.1		Bacillus_subtilis_168_uid57675	Bacillus subtilis subsp. subtilis str. 168		EX	PC+E3+EX		PHP+Pol3+HhH+ctx	0	274		Firmicutes	Bacilli		Facultative		43.5144	4215606	5.98	5.52	1305	994		RNTVKETDF	1	NLKML	1021-1025
MSFVHLQVHSGYSLLNSAAAVEELVSEADRLGYASLALTDDHVMYGAIQFYKACKARGINPIIGLTASVFTDDSELEAYPLVLLAKSNTGYQNLLKISSVLQSKSKGGLKPKWLHSYREGIIAITPGEKGYIETLLEGGLFEQAAQASLEFQSIFGKGAFYFSYQPFKGNQVLSEQILKLSEETGIPVTATGDVHYIRKEDKAAYRCLKAIKAGEKLTDAPAEDLPDLDLKPLEEMQNIYREHPEALQASVEIAEQCRVDVSLGQTRLPSFPTPDGTSADDYLTDICMEGLRSRFGKPDERYLRRLQYELDVIKRMKFSDYFLIVWDFMKHAHEKGIVTGPGRGSAAGSLVAYVLYITDVDPIKHHLLFERFLNPERVSMPDIDIDFPDTRRDEVIQYV…	16079975	NP_390801.1		Bacillus_subtilis_168_uid57675	Bacillus subtilis subsp. subtilis str. 168		E3	PC+E3+EX		PHP+Pol3+HhH+OB+CTD	0	0		Firmicutes	Bacilli		Facultative		43.5144	4215606	6.05	6.03	1115	854		QHNDTPGDH	3	QMGLF	885-889
MSFVHLQVHSGYSLLNSAAAVEELVSEADRLGYASLALTDDHVMYGAIQFYKACKARGINPIIGLTASVFTDDSELEAYPLVLLAKSNTGYQNLLKISSVLQSKSKGGLKPKWLHSYREGIIAITPGEKGYIETLLEGGLFEQAAQASLEFQSIFGKGAFYFSYQPFKGNQVLSEQILKLSEETGIPVTATGDVHYIRKEDKAAYRCLKAIKAGEKLTDAPAEDLPDLDLKPLEEMQNIYREHPEALQASVEIAEQCRVDVSLGQTRLPSFPTPDGTSADDYLTDICMEGLRSRFGKPDERYLRRLQYELDVIKRMKFSDYFLIVWDFMKHAHEKGIVTGPGRGSAAGSLVAYVLYITDVDPIKHHLLFERFLNPERVSMPDIDIDFPDTRRDEVIQYV…	321312457	YP_004204744.1		Bacillus_subtilis_BSn5_uid62463	Bacillus subtilis BSn5		E3	PC+E3		PHP+Pol3+HhH+OB+CTD	0	0		Firmicutes	Bacilli		Facultative		43.8473	4093599	6.05	5.97	1115	854		QHNDTPGDH	3	QMGLF	885-889
MEQLSVNRRQFQILLQQINMTDDTFMTYFEHGEIKKLTIHKASKSWHFHFQFKSLLPFQIYDTLTTRLTQSFAHIAKVTSSIEVQDAEVSESIVQDYWSRCIEELQGISPPIISLLNQQKPKLKGNKLIVKTKTDTEAAALKNKYSSMIQAGYRQFGFPDLQLDAEIFVSEQEVQKFREQKLAEDQERAMQALIEMEKKDKESDEDQAPSGPLVIGYQIKDNEEIRTLDSIMDEERRITVQGYVFDVETRELKSGRTLCIFKITDYTNSILIKMFAREKEDAALMKSLKKGMWVKARGSIQNDTFVRDLVMIANDVNEIKAKTREDSAPEGEKRVELHLHSPMSQMDAVTGIGKLVEQAKKWGHEAIALTDHAVVQSFPDAYSAAKKHGIKMIYGMEAN…	321315425	YP_004207712.1		Bacillus_subtilis_BSn5_uid62463	Bacillus subtilis BSn5		PC	PC+E3		NTD+OB+EXO+PHP+Pol3+HhH	0	0		Firmicutes	Bacilli		Facultative		43.8473	4093599	5.33	5.47	1437	885		HHDHEHCNH	9	QLSLF	1433-1437
MYHEAFNMSENESSSLLETHPNSFVHLHLHTQYSLLDGAIRLKDLIPAAKEMGVPAIAQTDHGNMFGAIDFYKRCKSAGIKPILGSEIYFTPGSRFDRKSARRSARVSNQDEEESNHHIHHLILLAKNNIGYQNLCKLLSRAYLEGFYYKPRADIELLKEYSEGLICTTACLKGEVGYNFFTGQDEKAVRAIEKLQEVFGYEDFYLEIQENGIPEQADVNRKVLEYAKEKKVKVVATNDAHYMTPEDATAQEVLLCIQTGKSFADENRMKMTSQEFYYKSPEKMREQFHYAPEACDATLEIADKCNVELNWTDEQGNQIYHLPDYPIDTGETEDDYFRRMCKEGLEERFRGPHFTKLVSEDNWKAELEPKYWERLKYEVDMIIEMGFPGYFLIVADFIQ…	374289183	YP_005036268.1		Bacteriovorax_marinus_SJ_uid82341	Bacteriovorax marinus SJ		E1	E1		PHP+Pol3+HhH+OB+CTD	0	0		Proteobacteria	Deltaproteobacteria		-1		36.7473	3435933	5.15	5.29	1215	905		HHDHEHCDH	9	QVSLF	961-965
MTYVDNFLKFIFVSSCRHCNFMASNYQPITMQDFVHLHVHTQYSLLDGQASVSALVDKAMKDGMKGIAVTDHGNMFAIKEFTNYVNKKNGGPKGEIKDLKKRIAAIEAGEVECADKDAEIADCKAKIADAEGRLFKPIIGCEMYVARRTMDKKEGKPDQSGYHLIVLAKNEKGYHNLIKLVSRAWTKGYYMRPRTDRNELEKYHEGLIICSACLGGEVPKKITQGLLAEAEEAIQWYKNLFGDDYYLEMQRHKATVPKANHEAYPLQVNVNKHLIEYSKKYNVKLICTNDVHFVNEEHAEAHDRLICLSTGKDLDDPNRMYYTKQEWMKTKAEMNELFADVPEALSNTLEILDKVEYYSIDHAPIMPTFAIPEDFGTEEGYRQKYTEKDLFDEFTQDEN…	53712001	YP_097993.1		Bacteroides_fragilis_YCH46_uid58195	Bacteroides fragilis YCH46		E1	E1		PHP+Pol3+HhH+OB+CTD	0	0		Bacteroidetes	Bacteroidia		Obligate anaerobe		43.2043	5310990	5.71	5.95	1294	984		HHDHEHCDH	9	VNSLF	1056-1060
MQDFVHLHVHTQYSLLDGQASVSRLVDKAMKDGMKGIAVTDHGNMFGIKEFTNYVNKKNSAPRGEIKELKKRIAGIESGEIECEDREMEIAGCRAKIAEAESKLFKPVIGCEMYVARRTMDKKEGKPDQSGYHLIVLAKNEKGYHNLIKLVSHAWTRGYYMRPRTDRNELEKYHEGLIICSACIGGEVPKKIINDRLEEAEEAIRWYKNLFGDDYYLELQRHKATVPRANHEAYPMQQKANAKLLEYAKKYNIKVICSNDVHFVDEENAEAHDRLICLSTGKDLDDPSRMLYTKQEWMKTKAEMNALFEDIPEALSNTLEILDKVEYYSIDHAPIMPTFAIPEDFGTEEEYRKKYSEKDLFDEFTQDENGNVVLDEDAAKAKIKRLGGYEKLYRIKLEA…	319901087	YP_004160815.1		Bacteroides_helcogenes_P_36_108_uid62135	Bacteroides helcogenes P 36-108		E1	E1		PHP+Pol3+HhH+OB+CTD	0	0		Bacteroidetes	Bacteroidia		Anaerobe		44.7175	3998906	5.68	5.91	1265	985		HHDHEHCDH	9	ANSLF	1027-1031
MQDFVHLHVHTQYSILDGQASISRLVDKAMANGMKGIAITDHGDMFGIKEFFNYVNKKNGGTNGEIKDLKKKVAALESGKVESENPEADIAACKEQIEVAKKKLFKPIIGCEMYVARNRLTDKNGKPDQGGYHLIVLAKNLKGYHNLIKLVSKAWTQGFYMRPRTDRAELEKYHEGLIVCSACLGGEVPRRITAGQFAEAEEAIQWYKNLFGEDYYLELQRHKATVPRANHETYKLQEVVNKKLIEYARKYDIKLVCTNDVHFVDEENAEAHDRLICLSTSKDLDDPNRMLYTKQEWMKTREEMNAIFSDVPEALVNTCEVCDKVEFYSIDHAPIMPTFSIPEEFGTEEEYRKRYSEKDLFDEFTQDENGNVVMSEADAKAKIERLGGYEKLYRIKLEA…	325300436	YP_004260353.1		Bacteroides_salanitronis_DSM_18170_uid63269	Bacteroides salanitronis DSM 18170		E1	E1		PHP+Pol3+HhH+OB+CTD	0	0		Bacteroidetes	Bacteroidia		Anaerobe		46.4907	4308663	5.54	5.77	1265	985		HHDHEHCDH	9	VNSLF	1027-1031
MQDFVHLHVHTQYSLLDGQASVARLVDKAMKNGMKGIAVTDHGNMFGIKEFTNYVNKKNSGPKGEIKDLKKRIAGIEAGTVECEDKEAEVAACKAKIVEAENKLFKPIIGCEMYVARRTMDLKEGKPDQSGYHLIVLAKNEKGYHNLIKLVSHAWTRGYYMRPRTDRSELEKYHEGLIVCSACLGGEVPKRITAGQFAEAEEAIQWYKNLFGDDYYLEMQRHKATVPRANHECYPLQVNVNKYLQEYARKYNIKLICTNDVHFVDEENAEAHDRLICLSTGKDLDDPSRMLYTKQEWMKTREEMNELFADVPEALSNTLEILDKVEYYSIDHAPIMPTFAIPEDFGTEEGYRAKYTEKDLFDEFTQDENGNVVLSEEEGQAKIKRLGGYEKLYRIKLEG…	29347640	NP_811143.1		Bacteroides_thetaiotaomicron_VPI_5482_uid62913	Bacteroides thetaiotaomicron VPI-5482		E1	E1		PHP+Pol3+HhH+OB+CTD	0	0		Bacteroidetes	Bacteroidia		Obligate anaerobe		42.8603	6293399	5.47	5.61	1267	985		HHDHEHCDH	9	INSLF	1027-1031
MQDFVHLHVHTQYSILDGQASIPRLVDKAMADGMKGIAVTDHGDMFGIKEFFNYVNKKNSSTNSEIKDLKKRIAGLEKGTVECDNPETELVACKEKLETAKKKLFKPIFGCEMYVARRRLFNKEGKPDQSGYHLVVLAKNEKGYHNLIKLVSKAWTEGFYMRPRTDRVELEKYHEGLIVCTACIAGEVPRNIIAGKYEEAEEAIQWYKRVFGDDFYLELQRHKATVPRANHEAYKLQQIANEKLIEYSKKFNVKLVCTNDVHFVDEENAEAHDRLICLSTGKDLDDPNRMLYSKQEWMKTRAEMNEVFADVPEALSNTVDICDQVEFYSIDHAPIMPTFAIPEDFGTEEGYRKKYTEKDLFDEFTQDENGNVVMSEEAAKAKIEKLGGYDKLYRIKLEA…	150004438	YP_001299182.1		Bacteroides_vulgatus_ATCC_8482_uid58253	Bacteroides vulgatus ATCC 8482		E1	E1		PHP+Pol3+HhH+OB+CTD	0	0		Bacteroidetes	Bacteroidia		Anaerobe		42.2015	5163189	5.48	5.66	1265	985		HHDHEHCDH	9	ANSLF	1027-1031
MLEEKGIALNKKDTLPRFIHLRVHSAYSLLEGAIKIPQIVQHAVSDNAPAIAITDTNNLFGALEFSQYCFAEGIQPIIGCQIAIDFGDKDDHSRLAKYHYPSDFPSVVLFAASKTGYACLVRLVSRAYLDEHNTNFPHIKADWLLSQSEGIIALTGGSGGPINLALAEDKKEWAIERLMDLKRIFGDRLYIELQRHGSYDRKVEAELIDLAYVHQIPLVATNEAFFLNKKGYEAHDALMAVAEGQVVSNPNRKRVTPDHYLKSQDEMVTLFSDLPEALENSVEIALRCHAFTPMRSPILPRFTERSVDSNAALEEDKELINQAKDGLKIRLETIGLAEGYTLADYEQRLDYEIAVITRMQFSGYFLIVSDFIKWAKLHGIPVGPGRGSGAGSLVAYALT…	121602736	YP_989159.1		Bartonella_bacilliformis_KC583_uid58533	Bartonella bacilliformis KC583		E1	E1		PHP+Pol3+HhH+OB+CTD	0	0		Proteobacteria	Alphaproteobacteria		Aerobe		38.2387	1445021	5.98	5.89	1161	884		RHETQSGEF	1	QTDIF	932-936
MSGKKRKTLDNKDSLPRFIHLRVHSAYSLLEGALKIKQIIQHAISDHMPAIAITDTNNLFGALEFSQYCFADGIQPIIGCQLAIDFDDENCNSSLAKLRHPSDYSSIVLFAASETGYAHLVRLVSRAYLDKNDNDLPHIKADLLLTHHEGIIALTGGRSGPINLALAEDRKERAVERLTYLKKIFGDRLYVELQRHGSYDRKVEAVLIELAYTYEIPLVATNEAFFLNKEGYAAHDALMAVAEGQVVSDPDRKRVTPDHYLKSQDEMISLFSDLPEALENSVEIALRCHAYAPIRKPILPRFIEQSADTSSVLESEAKELLNQAEAGLKMRLETIGLAEGYTIADYEQRLNYEISIITRMQFSGYFLIVSDFIKWAKAHDIPVGPGRGSGAGSLVAYAL…	319898845	YP_004158938.1		Bartonella_clarridgeiae_73_uid62131	Bartonella clarridgeiae 73		E1	E1		PHP+Pol3+HhH+OB+CTD	0	0		Proteobacteria	Alphaproteobacteria		Aerobe		35.727	1522743	6.04	5.63	1162	885		RHETQSGEF	1	QIDIF	933-937
MSEDRSKIRDDKNSPPRFIHLRVHSAYSLLEGALKIPQIIQHAISDAMPAVAITDTNNLFGALEFSQHCFSHGIQPIIGCQLTIDFGDGNDNPRFVKWRHPFDFCSIVLLAASKIGYAHLVRLVSRAYLDKCDTDPPHIKADWLLSQSEGIIALTGGRGGPINFCLAEDKKARAVERLIYLKKVFNDRLYVELQRHGSFDRKVETALIELAYAHGIPLVATNEAFFLNRKGYEAHDALMAVAEGQIVSNPDRKRVTPDHYLKPQDEMVALFSDLPEALENSVEIALRCHTATPIRKPILPRFIEQSVDSNFTLEEEDSELLNQAKDGLKRRLETIGLAEGYTIADYQKRLDYEISVITRMQFSGYFLIVSDFIKWAKVHDIPVGPGRGSGAGSLVAYAL…	49474348	YP_032390.1		Bartonella_quintana_Toulouse_uid57635	Bartonella quintana str. Toulouse		E1	E1		PHP+Pol3+HhH+OB+CTD	0	0		Proteobacteria	Alphaproteobacteria		Aerobe		38.7968	1581384	6.52	6.41	1162	885		RHETQSGEF	1	QVDMF	933-937
MQEYKNSLPRFIHLRVHSAYSLLEGALKIPQIIQQAISDQAPAIAITDTNNLFGALEFSQYCLSHGVQPIIGCQLAIDFCDENDHSRLVKGRHASDFCSIILFAASETGYAHLVRLVSRAYLDKCDTDPPHIKADWLSEHSEGIIALTGGKGGPINLALSEEKKERAVERLIYLKKIFSDRLYVELQRHGSYDRGVEAELIELAYAHEIPLVATNEAFFLKREGYEAHDALMAVSEGQIVSNPDRKRVTPDHYLKSQDEMVALFSDLPEALENSVEIALRCHIATPLRKPILPRFIEQSAHSENTLEAEDSELLNQAKAGLKMRLETIGLAEGYTIADYEQRLDYEVSVITRMQFSGYFLIVSDFIKWAKIHDIPVGPGRGSGAGSLVAYALTITDVDP…	163868512	YP_001609721.1		Bartonella_tribocorum_CIP_105476_uid59129	Bartonella tribocorum CIP 105476		E1	E1		PHP+Pol3+HhH+OB+CTD	0	0		Proteobacteria	Alphaproteobacteria		Aerobe		38.8222	2642404	5.77	5.61	1155	885		RHETQSGEF	1	QFDIF	926-930
MIEPSFIHLRIHSDYSIIDGLIKVSSLVKKAVSLNMPALALTDVTNLYGIIKFYKAANSVGIKPIIGADFLMYNPILGGELTELTILATNYIGYQCLTMLISQAYRRGYGAAGPVIDRDWLIQHNQGLIILSGARKGDVGKLLLNDKMQQVKKCLAFYHRYFPDRYYLELIRTGRLNEEKYLNLAVLLAKKNGLPVVATNDVRFISSDDFQAHNIRVAIHNGCLLDNVKQSYDYSSQQYIRSEQEMCELFKDIPEALANSVEIAIRCNVTIRLGEYFLPQFYTGNISTNSYLIKCARQGLEERLAFLFPDLIQLKDNRLPYDQRLDQELQVINGMGFPGYFLIVMEFIQWSKDNSIPVGPGRGSGAGSLVAYALKITDINPLPFDLLFERFLNPERISM…	94676467	YP_588968.1		Baumannia_cicadellinicola_Hc__Homalodisca_coagulata__uid58111	Baumannia cicadellinicola str. Hc (Homalodisca coagulata)		E1	E1		PHP+Pol3+HhH+OB+CTD	0	0		Proteobacteria	Gammaproteobacteria		-1		33.2348	686194	8.49	8.47	1163	883		RHDVDEADR	3	QIDMF	919-923
MTNKALIPSQNSRLPAKPRPRAKGFVELLGRSNFSFLQGASSPEEMVSQAVEFGYDGMALCDLNGLYGVVRGFQTIQSPSLFTASPQVKENFHYLIGSELTLTDESSVVLIPMNKQGYSHLCEILTLGKRQAAKGFSKLSLEQIEKYNQGLLCLALPPWTDERYEKLEKIFDNRLYLPLWRDLTWESQEFCRQGFALEEKYKAQLFVTQRPFMHSPERKPLFDVLTCTLHHTTLAEAKNKLIQNSERCLKSLEDISWLWQDRLDLVEKTVEISARVTFSLNEIRYRYPASSLPSGMTPTEYMRHLTLKGAESRYPEGIPDKALKQIEHELELIKDLQYEDYFLTLKEICDFASERKILYQGRGSAANSVVCFCLGLTAIDPVKMDLLFERFLSRERREP…	42521998	NP_967378.1		Bdellovibrio_bacteriovorus_HD100_uid61595	Bdellovibrio bacteriovorus HD100		E2	E1+E2		PHP+Pol3+HhH+OB	0	0		Proteobacteria	Deltaproteobacteria		Aerobe		50.6455	3782950	7.55	6.87	1061	855		LRQLESPRF	1	QSFLW	900-904
MSFVHLHVHSEYSLLEAACRVKAIAKKAAAMQMPAVALTDNGNMFGAVEFFFACKDNNVKPILGLDAYIAPGSRLEKKQDRDQVNTGPRRLVFLAQNNDGYRNLCKLSSIGYQEGFYWKPRIDYEVIQQYNENLICLTGGLRGEVAESFLREGPDAALAKIRQLKEIFNDRLYLEMCRTGVAEWDRLNPFLLEASKITGVPVVASNDVHYMTQDDQMAQEVLICIGSNKTLSDESRFRLGTDEFYLKKPEQMTELFADVPEAIANTLQIAERCDVKFKLKDDQGKPIYHLPTFPTDDGLSLKEDIARKAKAGLLVRFEEAAARGEMIPEDKIPEYDKRLEYELGIIDRMGFNGYFLIVQDFINWAKVNDIPVGPGRGSGAGSLVAYVLRITDLDPLPNF…	42523550	NP_968930.1		Bdellovibrio_bacteriovorus_HD100_uid61595	Bdellovibrio bacteriovorus HD100		E1	E1+E2		PHP+Pol3+HhH+OB+CTD	0	0		Proteobacteria	Deltaproteobacteria		Aerobe		50.6455	3782950	5.77	5.92	1179	890		HHENDRGDH	4	QSSLF	923-927
MPGSVGFIHLHVHSAFSLREGAIKIEKLVKLAAADAMPALALTDTNNLFGALEFSEKLVKSGIQPIAGLQLTVDFGDGAAMAPRGEENGAGRANLVLLAQDEAGYVNLMHLTSRAWLDPVPGDPPHVRFDQLHGHADGLIALSGGPDGPLDRAFAAQRPEQAVLRAQHLAALFPNRLYVELQRHSLQAERSNEPLLLDLAYDRSLPLAATNEPYFAAASDYEAHDALLCIAEGAVLGEPQRRQLSPEHRLKTRTEMVALFADLPEATANTVEIAMRCAYRPLTRKPILPRFGDTGHADEEAKELRRQAEAGLEKRLAAHPPAPGFTEDDYRARLAFELDIIVKMQFPGYFLIVADFIKYAKSQDIPVGPGRGSGAGSLVAYALTITDLDPIRFGLLFER…	182678571	YP_001832717.1		Beijerinckia_indica_ATCC_9039_uid59057	Beijerinckia indica subsp. indica ATCC 9039		E1	E1+E2		PHP+Pol3+HhH+OB+CTD	0	0		Proteobacteria	Alphaproteobacteria		Aerobe		56.983	4418616	6.22	6.12	1159	896		HHETQNGEY	2	QSVLF	933-937
MNRSARYAELQVTSHFSFLRGASSCEELFAQAALLGIEALAVVDRHSLAGIVRAHQAAKATGIRLIIGCRLDLADGMSVLVYPTDRASYARLCRLLSLGKQRGGKAQCHLDWLDLVAHGEGLLTILIAEKADEICGLHLRRLHDTFKDRAYLALTLHRRPNDQLRLHQLAVLAARFRVPTVVTNDILFHEPARRILQDVVTCIRHGCTIDEAGFRRERHADRYLKPPEEMHRLFSLYPEALARTLEITDRCQFSLEELTYQYPEEKTMPGLTAQEALTRLTLKGAADHYPEGVPDKVQALLDHELELIAKLNYAPYFLTVNAIVHFAKTEGILCQGRGSAANSAVCYVLGITSIAPDQHDLLFERFVSEERREPPDIDVDFEHERREIVIQWIYKTYGR…	182679714	YP_001833860.1		Beijerinckia_indica_ATCC_9039_uid59057	Beijerinckia indica subsp. indica ATCC 9039		E2	E1+E2		PHP+Pol3+HhH+OB+ctx	0	65		Proteobacteria	Alphaproteobacteria		Aerobe		56.983	4418616	7.66	6.45	1090	848		QTRRRSEDL	1	PLPLF	875-879	KTRDFH
MFINCHSYYSFKYGTLSVEGLVSEAKSKKLDALALTDINSVSGVFPFIKEAQKNGIHPVIGIDFRNGVRQQYIGLAKNQEGFYELNLHLSQHRTKGMPFKEKAPSFQNSFIVYPFSEKVFTLRENEFIGVHPYQLNKIGKSSWFRQKEKLVLLQPATFSSKIEFNAHRLLRAIDGNTLLSKLDVEEQGNVCDMLYSYADMVGRCENHSYLLYNAQKLLEQCQFSFYFQAVKNKRDILGSDWEDYDYLRQETFKGAQSRYKDLNDKIKSRIEKELELIQQKGFVSYFLINYDIIKFAHSKNFYHVGRGSGANSIVAYCLYITDVDPVELDLYFERFINLYRENPPDFDLDFSWTDRDEVTQYIFDKYNKGTQEHVALLGSYSTFQANSMLRELGKVFGLP…	390941915	YP_006405676.1		Belliella_baltica_DSM_15883_uid168182	Belliella baltica DSM 15883		E2	E1+E2		PHP+Pol3+HhH+OB	0	0		Bacteroidetes	Cytophagia		-1		36.8131	4196595	7.64	8.11	982	808		NHYIDQFPT	1	ANELF	834-838
MYIIFDTETTGLPRSYDAPMSADDNWPRLVQLAWQLHDAKGKLISNNNFIVKPEGFTIPYNAEKVHGISTDRALKEGHDLVKVLEIFHQDVVKAKYLVGHNIGFDINVVGSEFLRKDIPMQLQQMKELDTKDISTEFCALPGGRGGKFKWPTLTELHKKLFGVGFEDAHDAAYDVAATAKCFFGLITQKVHPPVSGVEVSEVVYEEPQLEEANFVDAKDDQKAAAKDVLRAAGNADISDLVEVPFSHLHVHTQYSVLQSTSEIPAMVALAKEMGMPALAMTDHGNMMAAFNFVKEALAKEIKPIIGCEFNLTKDRKNKSQKDDGYQTVLLAKNKSGYHNLAKLASYANIEGFYYVPRIDRDVLVEYKSDLIATTGGLWGEIPYLILNVGETQAEEAFIW…	390943260	YP_006407021.1		Belliella_baltica_DSM_15883_uid168182	Belliella baltica DSM 15883		E1	E1+E2		EXO+PHP+Pol3+HhH+OB+CTD	0	0		Bacteroidetes	Cytophagia		-1		36.8131	4196595	5.51	5.89	1428	906		HHQHEQGNY	5	QVSLF	1189-1193
MSTTDGARYAELHAHSAFSFLDGASQPEALVAEAARLELDAVAITDHDGLYGVVRFAEAARALGMRSVFGAELSLDQRTPATGVPDPDATHLVVLARGPAGYHRLSRAIATAHLATGKKGERDYGHAVGLDPLEVLAEQAAGDWLVLTGCRKGAVRRALDGGADGADGAGGAGGAGSIAGAEHGERAAARELDRLVALFGRDNVAVELTDLGAPADSARCDTLADLAARAGLPVVATGGVHCAHPREGRLVDVLAAVRARRSLEEIDGWLPPAPAHLRSADEMLARHARHPQAVRTAAELGLECAFDLTLVAPRLPPHPVPPGYDEASWLRELTMRCARTRYGTRDERPDAYAIIDRELDIIVRLGFPGYFLIVHEIVDFCVQQGILCQGRGSAANSAV…	229820774	YP_002882300.1		Beutenbergia_cavernae_DSM_12333_uid59047	Beutenbergia cavernae DSM 12333		E2	E1+E2		PHP+Pol3+HhH+OB	0	0		Actinobacteria	Actinobacteria		Aerobe		73.1166	4669183	6.03	6.04	1194	999		HHDHEHCGH	8			QSRDFH
MPSAAPGSDFVHLHVHTDYSMLDGAARVPDLVAEVKAQGQSAVAITDHGYLFGAYDFWKRARAAGIKPIIGLEAYVTPGTARQDRSRVRWGERDQVGDDVAGGGAYTHLTLVSETTAGMHNLFRMGSLASLEGYYFKPRIDRELMTRYSDGLIAFSGCPSGEIQTRLRLGQWDEAVRAAAELQDIFGKDSFYIELMDHSLELEKRVAKQLMELAAHLGAPLVATNDLHYVRDEDEHAHELLLCVQSNSLMSDPTYEQGGNRFALSGDGYYVRSSAEMRRLFAELPEACDNTLAIAERCEVEFTEQVGRYMPHFPVPPGEDEISLFVKEVERGLVSRFGEHVPEDVAQQAKYEIEVITSKGYAGYYLVVADFINWAKRNSIRVGPGRGSGAGSMAAYAMG…	229820885	YP_002882411.1		Beutenbergia_cavernae_DSM_12333_uid59047	Beutenbergia cavernae DSM 12333		E1	E1+E2		PHP+Pol3+HhH+OB+CTD	0	0		Actinobacteria	Actinobacteria		Aerobe		73.1166	4669183	5.08	5.14	1190	908		HHDHEHCDH	9	QFDLF	948-952
MTNSADFVQLHNHTHYSLLDGASKIPDLVKYTKELGMGAVGITDHGNMHGAYEMYTEAVKQDVKPIIGIEAYVTPETARQDKSRVHWGTEAQRRDDVSGGGLITHLTLWAEDDEGLRNLIRASSVANLEGRVMRYPRMDKEVLSTYSKGVICGSGCPSGIVQTRLRLGQFDEALRAAGELQDIYGKDNFFIELMDHNLEIERKVTKDLLEIAKKLGAPLLATNDSHYVHEEDAGAQDAMLCINSGSHLDDPDRFKFDGEGYYMRSAQQMRELFRDLPEACDNTIEVAERCNVMFDDHEDGAFMPKFPCPEGWDETSLFLKKVEEGLERRYEGNVPAHVLAQADYECGVICQMQFPGYFLVVADYIQWAKDHGIMVGPGRGSAAGSMVAYAMGITELDPL…	241196656	YP_002970211.1		Bifidobacterium_animalis_lactis_DSM_10140_uid59357	Bifidobacterium animalis subsp. lactis DSM 10140		E1	E1		PHP+Pol3+HhH+OB+CTD	0	0		Actinobacteria	Actinobacteria		Anaerobe		60.482	1938483	5.09	5.26	1188	905		HHDHEHCDH	9	QFDLF	942-946
MERMAGNFVQLHNHTHYSLLDGASKVPDLVKRVKELGMPAVGITDHGNMHGAYELWRAAVDSGVKPIIGIEAYVTPETARQDKTRVSWDTNWTPVPGHARNPDDVSGGGLITHLTMWAENDEGLVNLIKASSVANLEGRVMRYPRMDKEVLSTYSKGVIASSGCPSGIIQTRLRLGQFDEALRAAGEFQDIFGKDNFYIELMDHGLSIESKVTGDLLTIAKKLGAPLLATNDSHYVMEADKDAQDAMLCINSGATLDDPNRFKFEGSGYYIKSAEEMRELFKDHPDACDNTLEIAERCNVIFDDHEDGAFMPQFDCPEGWDETSLFLKKVEEGLEKRYDGNPPMEVLKQADYECGVICQMQFCGYFLVVADYINWAKEHGVMVGPGRGSAAGAMVAYAM…	311063925	YP_003970650.1		Bifidobacterium_bifidum_PRL2010_uid59883	Bifidobacterium bifidum PRL2010		E1	E1		PHP+Pol3+HhH+OB+CTD	0	0		Actinobacteria	Actinobacteria		Anaerobe		62.6664	2214656	5.26	5.32	1192	912		HHDHEHCDH	9	QFDLF	950-954
MATSGNFVQLHNHTHYSLLDGASKIPDLVKRAKELNMPAVGITDHGNMHGAYEMWSTAVNAGIKPIIGIEAYVTPETARQDPTRVSWDTNWNPDLDPNHRKRNPNDVSGGGLITHLTMWAETDEGLVNLMKASTDANLEGRVMRYPRMDKEILSKYSKGIIASSGCPSGIIQTRLLLGQFDEALRAAGELQDIFGRDNFYIEFMDHGLNIERQVTDGLLDIAKKLNAPLLATNDSHYVRAEDAGAQDAMLCINSGSTLDEPGRFKFDGTGYYLKSAEEMRELFKDLPEACDNTLEIAERCNVMFDDHEDGAFMPQFDCPEGWDETSLFLKKVEEGLEKRYDGNPPIEVLKQADYECGVICQMQFCGYFLVVADYINWAKTHGVMVGPGRGSAAGAMVAY…	283456439	YP_003361003.1	Extended N-terminal, according to TBLASTN results	Bifidobacterium_dentium_Bd1_uid43091	Bifidobacterium dentium Bd1		E1	E1		PHP+Pol3+HhH+OB+CTD	0	0		Actinobacteria	Actinobacteria		Anaerobe		58.5367	2636367	5.19	5.28	1195	914		HHDHEHCDH	9	QFDLF	952-956
MADYGNNFVQLHNHTHYSLLDGASKIPDLAKRAAELGMPAVGITDHGNMHGAYEMYTNCVANGVKPIIGIEAYVTPETARQDKSRVHWGTEAQRRDDVSGGGLITHLTMWAENDEGLVNLIKASSVANLEGRVMRYPRMDKEVLATYSKGVIASSGCPSGIIQTRLRLGQFDEALRAAGEFQDIFGKDNFFIELMDHGLTIETQVTNDLLTIAKKLDAPLLATNDSHYVHAEDAQAQDAMLCINSGSRLDDPDRFKFDGTGYYIKTAEEMRELFKDHPDACDNTLVIAERCNVMFDDHEDGAFMPKFPCPEGWDETSLFLKKVEEGLEKRYDGNPPLDVLKQADYECGVICQMQFCGYFLVVADYIQWAKDHGIMVGPGRGSAAGAMVAYSMGITELDP…	189439008	YP_001954089.1		Bifidobacterium_longum_DJO10A_uid58833	Bifidobacterium longum DJO10A		E1	E1		PHP+Pol3+HhH+OB+CTD	0	0		Actinobacteria	Actinobacteria		Anaerobe		60.1639	2389526	5.21	5.34	1185	905		HHDHEHCDH	9	QFDLF	943-947
MSDPFVHLHVASGYSMRYGANHPADLVTRAAEHGMSALALTDRDGLYGAVKFALACRSAGVRPIFGVDLAVAPALGTSVPPALAHVLGEDPTAARAPRARVAASARRAPARGGATVDPRLPRVTFLARNGAGWRSLCRLTSATHLRGTRGEPVSSLAIAAEHALGLVPLLGPDSPVGRALLAGRADLAADQLDAWRAVFGPGLALEVVHHRGRGDRSRAQAMLRFAAEQQVPVVLSNAVRHVDALDAPTADVLDAARRLVPLGARHVDRTTAEGYLKSGKEMTEVAEDLVGPDRDAALRLLERTARLAEQCAVDIAGDLGIGSVRYPELDVVTTPAERGMSSAQVLRARCEAGLGRRGMAPTARVRQRLEEELGVIGRLGYPSYFLTVADVVDLIKSLR…	379735624	YP_005329130.1		Blastococcus_saxobsidens_DD2_uid89391	Blastococcus saxobsidens DD2		E2	E1+E2		PHP+Pol3+HhH+OB+ctx	0	101		Actinobacteria	Actinobacteria		Aerobe		72.948	4875340	6.13	6.07	1268	951		HAYRDRPAR	1	QLSLDL	1004-1009
MSTPSRAENFVHLHVHTEYSMLDGAAKLPEVTAAAAEQGMPALAMTDHGNVFGAYDFYKKATAAGVKPIIGMEGYYTPGSRFDRAPFDFGDKLLDEEGDGGSNRGKAAYTHMTLLARTTEGMHNLFRISSLASLEGQYRKPRFDRDLLEKYGTGLIATTGCPSGEVNMWLRAGKEDKARQAAADFQDIFGKENFYAELMDHGLSIEKKTRPALLAIAKDLGIPLLATNDLHYTHKEDADAHDALLCIQTGSRLNEPNRFKFNGNGYYLKSAAEMRALFTGDLAEACDNTLLVAEQCEVTFTEGADLMPRFPLPPGEDETSWFVKEVERGLHKRYPGGIPDHVRKQADYEVGIISQMGFPGYFLVVADFINWAKDNGIRVGPGRGSAAGSLAAFAMGITD…	379735681	YP_005329187.1	Extended N-terminal, according to TBLASTN results	Blastococcus_saxobsidens_DD2_uid89391	Blastococcus saxobsidens DD2		E1	E1+E2		PHP+Pol3+HhH+OB+CTD	0	0		Actinobacteria	Actinobacteria		Aerobe		72.948	4875340	5.42	5.57	1188	906		HHDHEHCDH	9	QFDLF	947-951
MYLIVDTETTGLPISYNLPITHIDNWPRIVQISWQSHDVLGNLIEFKNFIIKPDHYDIPFNAFKIHGITNEKANKYGVDLSFVLHEFKKSFDKSLCLIGHNLEFDIKVIECEFFRKKKEIFFKNKKTLDTKEISTSYCQLRTNGKRFKWPTLSELYQKLFGEKITNLHNASNDVKATARSFLELLRIGIISHKNIGIEEKIILKFRKKYTKKISSSVVLLTEDHSYLGLEIEQKKREKKEKISFHNDDTLLKEKLKKKKYSHIHNHTYFSILHSTINIRSLVERAMYLNMPAVGITDYGNLMGSFHFLNAIHSINEKYHKKKSIKGIVGCEVFISDNYLQKKFTKEEPDKRYQQVLLSKNKKGYHNLAKLCSLGFTEGLYAGIPRIGKNLIEKYKENLI…	387907096	YP_006337431.1		Blattabacterium__Blaberus_giganteus__uid165873	Blattabacterium sp. (Blaberus giganteus)		E1	E1		EXO+PHP+Pol3+HhH+OB+CTD	0	0		Bacteroidetes	Flavobacteriia		-1		25.7006	632588	9.39	9.33	1433	910		HHHYEQDNF	4
MYLIVDTETTGLPISYNFSITHTDNWPRIVQFSWQNHDILGDLIEFKNFIIKPDHYDIPFNAFKIHGITNEKAEKYGVDLSFVLCEFRKSLEKSQCLIGHNLEFDKKVIECEFLRKKIEISFKKKKILDTKEISVSYCKLPGNRKKFKWPTLSELYQKLFEEKIPNLHDAANDVKATARCFLELLRIGIISHQDIGVEKDTILKFKNRHSSKISSSIVSLDPSLSSIKVEKVEKTVNFKKDDKLKEEIKKKKYSHIHNHTYFSILYSTVDIRSLVDRAIHFNMPAVGITDYGNLMGSFHFLNAIHSINKKNYPKKLIKGIVGCEVFLSDNYLQKKFTKDEPDKRYQQVFLSKNKKGYHNLAKLCSLGFTEGFYAGIPRIGKKLIEKYKENLIALTGDLN…	262341080	YP_003283935.1		Blattabacterium__Blattella_germanica__Bge_uid41533	Blattabacterium sp. (Blattella germanica) str. Bge		E1	E1		EXO+PHP+Pol3+HhH+OB+CTD	0	0		Bacteroidetes	Flavobacteriia		Aerobe		27.1588	640935	9.12	9.03	1434	910		HHYYEQDNF	4
MYLIVDTETTGLPSSYNLPITNSDNWPRVVQIAWQCHDISGKIIEFKNFIIKPDGYDIPYNAFKIHGITNERAEKEGKNLDFVLNQFKKSFEKSKCLIGHNLDFDRKVIECEFFRMKKEISFLEKKFLDTKEVSVNYCKLPGIRKKFKWPTLTELYYKLFGIDLSNFHHNAENDVKATSRCFLELLRIGIISYNDIGIDESIIKNFRESFPTIISSSIVFLNPHNNPKKNTEKKIENKIINNKEKLKKKNILIFIIILLFLFFFSTMDLFSMINKAISCNMPAIGITDYGNMMGSFHFLNIIHSVNKKYASLKKSIKGIIGCEMFISENYLQKKFTKEIPDKRYHQVLLSKNKAGYHNLSKLCSYGFLEGLYGGIPRIGKNLIEKYKENLIALTGDLNA…	374290360	YP_005037413.1		Blattabacterium__Cryptocercus_punctulatus__Cpu_uid81083	Blattabacterium sp. (Cryptocercus punctulatus) str. Cpu		E1	E1		EXO+PHP+Pol3+HhH+OB+CTD	0	0		Bacteroidetes	Flavobacteriia		-1		23.8882	609561	9.24	9.07	1432	910		IIFYEHDNF	3
MYLIVDTETTGLPKSYNISITDTDNWPRIVQISWQRHDLLGKLIEFKNFIIKPDNYDIPFNSFKIHGITNEKAEKEGIPLNFVLSEFKKSFEISQCLIGHNLDFDVKVIECEFFRIKEEIIFKKKRFLDTKEASVYYCKLPGIRKKFKWPTLTELYHKLFGIDLSNLHHNAGNDVKATSRCFLELLRIGIISSNDLGIDQEIIIKFREKFHSTISSSMVSFDNHYSPKDAEKKIIEKRKINNDKLKVELKKKRYSHIHNHTSFSILCSTMDIQSMIDKAISFNMPAVGITDYGNMMGSFHFLNSIHSINKKYAPLKKSIKGIIGCEVFISKNYLQKKFTKEQPDQRYHQVFLSKNKAGYHNLSKLCSQGFIEGFYSGIPRIGKNLIEQYKENLIALTGD…	357420991	YP_004928437.1		Blattabacterium__Mastotermes_darwiniensis__MADAR_uid77127	Blattabacterium sp. (Mastotermes darwiniensis) str. MADAR		E1	E1		EXO+PHP+Pol3+HhH+OB+CTD	0	0		Bacteroidetes	Flavobacteriia		-1		27.5021	590336	9.31	9.29	1432	910		HHCYEHDNF	5
MYLIVDTETTGLPVNYNFPISNTENWPRVVQIAWQLHDFSGNLVEFKNFIIKPDHYDIPFNAFKIHGITNEIAEKNGEDLIFVLKEFKKSFEKSKYLIGHNLEFDIKVIECEFFRKKEQISFKRKKILDTKEVSVSYCQLPGIRKKFKWPTLTELYYKLFGTKLSHSHNAANDVKATARCFLELLRLGIISSENLKIDENFILQFRKLHQSTISSSMVSFNKPYSSYISIKKIKKKKKINHEELKKKNNSHIHNHTSFSILYSTIDIQSLIERAIYFDMPAVGITDYGNMMGAFHFLNAIHSANKKYSSLKKYIKGIVGCEVFISDFYSQKKFTKEQPDKRYHQVFLSKNKAGYQNLSKLCSHGFIEGFYAGVPRVGKDLIEKYKKNLIALTGDLYAEI…	261749409	YP_003257094.1		Blattabacterium__Periplaneta_americana__BPLAN_uid41287	Blattabacterium sp. (Periplaneta americana) str. BPLAN		E1	E1		EXO+PHP+Pol3+HhH+OB+CTD	0	0		Bacteroidetes	Flavobacteriia		Aerobe		28.2122	640442	9.19	8.99	1435	911		HHYYEHDNF	5
MSALLPGYAELDCQSNFSFLTGASHPEELVERAAKLGYAALAITDECSLAGVVRAHVEAGKHPGLKLLIGSRLRLDNGTHTPIELVLLACDKEGYGNLAELITLGRTRAVKGQYLLRPADLTAQGPEGGVPGCLAILTPAYGQAPAEMAAQAQWLARHFPGRAWVGLAQLQRSRDDLHRAAVQAAAQAANLPLAAISQAQMHVRSRKPLHDTLAAIRSGRSVAECGYDLAANAERHLRSRLRLAGLYPASALHQTLAIAERCTFSLDEIRYEYPDEIVPAGETPASYLRRATYEGAAARFPDGIPAQVRNLIEKELALIIELRYEAYFLTVHDIVRFARSAGILCQGRGSAANSAVCFCLGITAVDPSNGNALFERFISKERNEPPDIDVDFEHQRREE…	187478521	YP_786545.1		Bordetella_avium_197N_uid61563	Bordetella avium 197N		E2	E1+E2		PHP+Pol3+HhH+OB	0	0		Proteobacteria	Betaproteobacteria		Aerobe		61.5826	3732255	9.12	8.97	1048	858		DQTEREAQQ	0	RRDLL	884-888	RSRDFH
MSEAVTTPPPFVHLRVHSEFSVVDGIVRIPGLIKRVAKLGQPAVALTDLSNLFGLIKFYKSARGAGIKPIAGADVWLSNDEDRDKPFRALILVRNNQGYLNLCELLSQAFLVNQYKGRAEVRREWLQGQEGLILLSGGRAGDIGHALDAGNTAGALALARQWAAMFPGAFYIELQRAGMDGDETYTQAAMRLAAEAGLPVVATHPVQFLDQDEFQAHEARVCIAEGEILADPRRVRRFSPQQYLQSSEEMHQRFADVPSALANTVEIAKRCNLSLVLGKPRLPDFPTPEGVSLDDYLVQLSEEGLEKRLAFLYPDEAERARQRDSYYQRLRWECSTIIQMGFPGYFLIVQDFINWGKNNGVPVGPGRGSGAGSLVAYALGITDLDPIRYDLLFERFLNP…	187478729	YP_786753.1		Bordetella_avium_197N_uid61563	Bordetella avium 197N		E1	E1+E2		PHP+Pol3+HhH+OB+CTD	0	0		Proteobacteria	Betaproteobacteria		Aerobe		61.5826	3732255	5.53	5.6	1163	889		RHDLDRGPQ	2	QASLF	928-932
MSAILPGYAELHCQSNFSFLQGASHPEELVTRAGELGYAALALTDECSLAGVVRAHVEAREQKLPLIIGSSFTLQAGADAPPLDLTLLAQNREGYGNLAELITLGRGRAAKGQYLLTPADIEAPAGDNAHLRGMPDCLAILAPPPGLAAERLAEQARWLAAQCPGRAWIGLTLLHHCRDDLHRAAVEHAAHASGLPIVALGQAQMHRRSRKPLHDTLAAIRTGRSVGQCGYDLAANAERHLRSRLRLASLYPAQALAQTLAIARRCTFSLDELQYEYPDEIVPAGHTPASYLRQQTYLGARQRFPEGMTPAVAAQVEKELALINELRYEAYFLTVYDIVGYARSQGILCQGRGSAANSAVCYCLGITAVDPARGNTLFERFISKERNEPPDIDVDFEHQ…	33602064	NP_889624.1		Bordetella_bronchiseptica_RB50_uid57613	Bordetella bronchiseptica RB50		E2	E1+E2		PHP+Pol3+HhH+OB	0	0		Proteobacteria	Betaproteobacteria		Obligate aerobe		68.077	5339179	9.13	8.9	1052	862		HQQESDPQQ	1	SRDLL	888-892	ASRNFH
MSEAVTNPPPFVHLRVHSEFSVSDGIVRISDLIKRVAKLGQPAVALTDLSNIFGLIKFYKGARGAGVKPVAGSDVWLTNDDDREKPFRLLLLVRNHQGYLNLCELLTRSFLENQYKGRAEVRREWLQGQEGLIVLSGARGGDVGQALEAGNAVTALSLARQWGQLFPGSYYIELQRAGFDGDETYTQAAMRLAAEAGLPVVATHPVQFLDRDEFQAHEARVCIAEGEILANPRRVRRYTQDQYLLSSEEMARRFADVPSALANTVEIARRCNLTLVLGKPRLPNFPTPDGVTLDDYLVQLSEEGLEKRLQFLFPDEAERNAKRDQYYERLRWECKTIIQMGFPGYFLIVQDFINWGKNNGVPVGPGRGSGAGSLVAYALGITDLDPIRYDLLFERFLNP…	33602375	NP_889935.1		Bordetella_bronchiseptica_RB50_uid57613	Bordetella bronchiseptica RB50		E1	E1+E2		PHP+Pol3+HhH+OB+CTD	0	0		Proteobacteria	Betaproteobacteria		Obligate aerobe		68.077	5339179	5.66	5.74	1163	889		RHDLDRAPQ	2	QSSLF	928-932
MSSAMPSAISSTPSSALLPAYAELQCLSNFSFLQGASRPEELVAQAAQLGYAALAITDECSLAGVVRAHVAAKSCELPLIIGSTLALQGSADAPGPTLVLLAQNREGYGNLSELITLGRSRAPKGQYRLCADDIAAPGPGHAHLRGVPDCLAILAPPDSIDADTLARQAAWLARTFPGRAWVGLTLLHRARDDLHRAAVQQAAQAAALPMVALGRVQMHLRSRKPLHDTLAAIRSKRSVAQCGYDLQANAEQHLRTRLRLASLYPADALAQTLVIAQRCSFSLDTLRYEYPDEIVPAGETPASYLRREVYAGARGRYHGDVPASVTAQIEKELTLITELKYEPYFLTVYDIVQEARRRNILCQGRGSAANSVVCYCLGITAVAPEQSKALFERFISKER…	163856925	YP_001631223.1		Bordetella_petrii_DSM_12804_uid61631	Bordetella petrii DSM 12804		E2	E1+E2		PHP+Pol3+HhH+OB	0	0		Proteobacteria	Betaproteobacteria		Anaerobe		65.4828	5287950	8.95	7.95	1065	867		QLQETTPRQ	0	HRDLL	906-910	RSRNFH
MSEAVNPTPAFVHLRVHSEFSVVDGIVRIPDLIKRVAQLGQPAVALTDLSNIFGLIKFYKGARGAGVKPIAGCDVWLTNDDDPEKPFRLLLLVRNHQGYLNLCELLTRSFLENQGRGRAEIRREWLQGRQGLIVLSGGRAGDIGHALDAGNAVTALALARQWGALFPGAFYIELQRAGADGDEAYTQAAMRLAAEAGLPVVATHPVQFLDASEYQAHEARVCIAQGEILADPRRVRRFTKDQYLLSTEEMARRFADVPSALANTVEIAKRCNLTLVLGKPRLPNFPTPDGISLDDYLVQLSEEGLEKRLEFLFPDPAERDAKRAQYYERLRWECKTIIQMGFPGYFLIVQDFINWGKNNGVPVGPGRGSGAGSLVAYALGITDLDPIRYDLLFERFLNP…	163857430	YP_001631728.1		Bordetella_petrii_DSM_12804_uid61631	Bordetella petrii DSM 12804		E1	E1+E2		PHP+Pol3+HhH+OB+CTD	0	0		Proteobacteria	Betaproteobacteria		Anaerobe		65.4828	5287950	5.85	5.97	1163	889		RHDLDRGPQ	2	QVSLF	928-932
MLKIKFYFDKIILGMSFRAKFIHLHVHSDYSLLDGAAKISDIISKAKKCNMSHIALTDHGNLFGAIKFYKEAKKAGIKPIIGIEAYMAKTSKFLKKHDDLGKMSYHLILLAKNELGYKNLLKLTSISYLEGFYYRPRIDKEDLEKYSEGLICTSACIGGLIPRLILANRFEDAKNEILWFKKVFGNDFYLELQRHGIKDQDIVNERLVEYSKELGVPLTVANDSHYVNREDASAQDIIVCIGTGAKKSDENRLKMETNEFYIKSQEEMCELFNDLPEALENTVRIAEKCDDFKITFPGPILPDYQIPIEFNTLGEYLEYLTLEGLKFRYKTLTSKIKDRAFYELSVIIRMGFEGYFLIVWDFIKFAHDHDIPVGAGRGSGAGSIVAYALRITDIDPLKY…	111115407	YP_710025.1		Borrelia_afzelii_PKo_uid58653	Borrelia afzelii PKo		E1	E1		PHP+Pol3+HhH+OB+CTD	0	0		Spirochaetes	Spirochaetes		Aerobe		27.7032	1232503	6.47	6.21	1161	870		HHDHEHCDH	9	QNSLF	921-925
MNLKAKFVHLHVHSDFSLLDGAAKIVDIVSKAKEYNMSHIALTDHGNLFGAIKFYREAKKAGIKPIVGIEAYMSNTLKHIKKNDEFGKPYYHLILLAKNEQGYKNLLKLTSVSYLEGFYYRPRMDRDDLAKYSEGLICMSACIGGIIPQLILSNRFDDAKNEILWFKNTFGDDFYLELQRHGIKQQDIVNEKLIAYSKELDVQLSVSNDSHYVNKEDATAQDIIVCIGTGAKRSDSGRFKMETDEFYLKSPEEMCELFKDLPEALANTLKIAEKCNDFEIKFPGPIFPEYHIPEEFDTQGQYLEHLTLEGLKFRYANITDNIKERAFYELSTIINMGFEAYFLIVWDFIKFAHDNDIPVGPGRGSGAGSIVAYALRITDVDPLKYNLLFERFLNPERVS…	203284485	YP_002222225.1		Borrelia_duttonii_Ly_uid58791	Borrelia duttonii Ly		E1	E1		PHP+Pol3+HhH+OB+CTD	0	0		Spirochaetes	Spirochaetes		Aerobe		28.0116	1574881	5.74	5.61	1144	870		HHDHEHCDH	9	QNSLF	907-911
MDLKVKFVHLHVHSDYSLLDGAAKITDIVAKAKKCNMSHIALTDHGNLFGAMKFYREAKGAGIKPIIGMEAYMSSTSKHIKKNDELGRPYYHLIFLAKNELGYKNLLKLTSVSYLEGFYYRPRIDKEDIEKYSEGLICTSACIGGIIPQLILANKFDDAKNEILWFKSVFGDDFYLELQRHGIKQQDIVNEKLVAYSRELNVSLSVSNDSHYVNKEDATAQDIIVCIGTGAKRSDPNRLKMETDEFYLKTQEEMCKLFRDLPEALANTLKIAEKCNEFEIKFPGPIFPEYQVPSEFDTLSQYLEYLTLEGLKFRYANVTDSIKDRAFYELSTIIKMGFEAYFLIVWDFIKFAHDNGIPVGPGRGSGAGSIVAYALRITDIDPLKYNLLFERFLNPERVS…	119953364	YP_945573.1		Borrelia_turicatae_91E135_uid58311	Borrelia turicatae 91E135		E1	E1		PHP+Pol3+HhH+OB+CTD	0	0		Spirochaetes	Spirochaetes		Aerobe		29.119	917330	6.04	6.14	1150	870		HHDHEHCDH	9	QNSLF	907-911
MASSSSDDFVHLHVHTDYSLLDGAAKIDKLVAETVRQGQPAVAITDHGYLFGAYEFYKAAKDAGIKPIIGIEAYVTPGTSRHDRTRTQWGTREQQLAGDDVSARGAYTHMTLLSHSTTGMHNLFRLGSAASLEGQMGKWPRMDREILSQYSDGLIATTGCPSGEVQTRLRLGQFDEAVKAAGEFQDIFGKEHYFVELMDHGLDIEKRVSKDLLEVAKAVGAPLLATNDLHYVTEQDATIQDVLLCINSGSRLNDPDRFKFGGSGYYLKSAQQMRELFREMPEACDNTLRVAEMCDVEFRTTAEGANYMPHFPTPPGEDEESWFVKEVQRGLEYRYPAGIPDDVQKRADYEVSVILQMGFPGYFLVVSDYIKWAKEQDIRVGPGRGSGAGSMVAYAMRIT…	257068282	YP_003154537.1		Brachybacterium_faecium_DSM_4810_uid58649	Brachybacterium faecium DSM 4810		E1	E1+E2		PHP+Pol3+HhH+OB+CTD	0	0		Actinobacteria	Actinobacteria		Aerobe		72.0458	3614992	4.99	5.15	1191	907		HHDHEHCDH	9	QYDLF	946-950
MARWFLGPPSWKDLEAILSDRPAELAPPPVVVEHTGQHAEETYRPGRAVDYAELHAHSHFSFLDGASSPEDMAGQAARLGLGAIALVDHDGLPGAVRFATAAAEAGIATVFGAELSLGLEPGAVTASSTPVVSAPRTGVPDPDGEHLLVLVRDTAGYRQLSAAIARAHLDSRQKGVPRYRLAELSRLAREGHWLILTGCRKGAVTRAAAEHLEAGDLDAAAHAAAAAITRLVELFGPGNVAVELMVGGGGEADELHDALAQGARLVRESHGLDEISLPLVASTNAHYARPSDRRLADTHAALRAGVPLAEADPYLSSRPAHLRSGEEMAQLLPRYPGAIAQAARLGRDCALDLRLLAPDLPPFPVPAGHDEASWLVELVEIEGRERYGPRPTPERPEQV…	257068737	YP_003154992.1		Brachybacterium_faecium_DSM_4810_uid58649	Brachybacterium faecium DSM 4810		E2	E1+E2		ntx+PHP+Pol3+HhH+OB	52	0		Actinobacteria	Actinobacteria		Aerobe		72.0458	3614992	5.63	5.62	1141	916		HHDHEHCNH	9			RSRDFR
MSFVHLHVHTQYSILDGASRIKSLYSKKDKKKRLIPGLIDRAVELEMPAIAITDHGNMFGVMEFFSEAKDKGIIPVIGCELYVAPKTRFDKKIENSEEKSAMHLILLAKDKEGYDNLCKLVTFGYTEGFYYRPRVDHELIEKYNKGLICLSACMGGEIPIAIRKKDYKQASKLAEYYKSIFGNDFYIELQDHNIPEEKSLNSALYKLANHHSIEMVVTNDVHYVLKEDAKAHEILLAIQTKATLDSPRRYKFPSNEFHLKSKEEMMKSFAKLPKAFENTVKIAEQCRDLNIMTKTYYMPNYELPNGETETTALRNMCMEGLNKHYNNNIPKEAMERLEMELGVISKMGFEGYFLVVQDFINYARNHDVAVGPGRGSAAGSIVAFATGITKVNPLDYNLL…	296125094	YP_003632346.1		Brachyspira_murdochii_DSM_12563_uid48819	Brachyspira murdochii DSM 12563		E1	E1		PHP+Pol3+HhH+OB+CTD	0	0		Spirochaetes	Spirochaetes		Anaerobe		27.7514	3241804	6.21	6.21	1240	890		HHDHEHCDH	9	QTMLF	923-927
MSFVHLHVHTQYSILDGAARIKSLYSKVDKTKRLIPGLIDRAKELDMPAIAMTDHGNMFGAMEFFSEAKDKGIIPIIGCEVYVAPKTRFDKKLDNSEEKSAMHLVLLAKDKEGYNNLCKLVTFGYTEGFYYRPRVDHELIEKYNKGLICLSACMGGEIPIAIRKKDYKQASKLAEYYKSIFGEDFYIELQDHGLAEDKTLNSALYKLANHHNIELVVTNDVHYVSKEDAKAHEILLAIQTKATLDSPRRYKFPSNEFHLKTEEEMKKSFAKLPKAFENTVKIAEQCKDLNIMTKTYYMPNYELPNGETETTALRKMCIEGLNKHYNNDIPKEAMERLDMELGVIAKMGFEGYFLVVQDFINYARNHDVAVGPGRGSAAGSIVAFASGITKVNPLDYNLL…	300871757	YP_003786630.1	Extended N-terminal, according to TBLASTN results	Brachyspira_pilosicoli_95_1000_uid50609	Brachyspira pilosicoli 95/1000		E1	E1		PHP+Pol3+HhH+OB+CTD	0	0		Spirochaetes	Spirochaetes		Anaerobe		27.897	2586443	6.07	6.21	1215	885		HHDHEHCDH	9	QTMLF	923-927
MTPIPYAEIGVTTNFSFLHGGSHPQDYVHQAAEYGLTAIGIADHNTLAGIVRAYSELSNDRLSYKPKLIYGARLVFSCGTPDILVYPRDRAAYGRLCQLLTRGKRGSDLDRVAKGDCRLSFADLFDFIAGQLLVLMPPHRFDEDALGNILARLKDSRADGVWLAASLLYRGDDRRRLARLARLAASSKVPLIATNDVLYHHPQQRMLQDVLTCIREKATIESIGRRLQANAERHLKPGHEMARLFRDYPDAITETIRFTDRIVFSLDQLKYQYPDEPVPPGKTAQGHLEDLTWAGAKTYFGDDLDDRLRAVLNKELALIAELNYAHYFLTVHDIVRYARSQGILCQGRGSAANSAVCYVLGITSVDPTKIDLLFERFISKERLEPPDIDVDFEHSRREE…	148254432	YP_001239017.1		Bradyrhizobium_BTAi1_uid58505	Bradyrhizobium sp. BTAi1		E2	E1+E2		PHP+Pol3+HhH+OB+ctx	0	60		Proteobacteria	Alphaproteobacteria		Aerobe		64.8062	8493513	6.69	6.51	1196	964		GTHHRDPDL	2	PLPLF	990-994	RSRDFH
MSSAGFVHLHVHSAYSLLKGSIKIGKLGELAKADRQPALALTDTDNMFGALEFSDKMAGYGIQPIAGCELAIDFGDMDPNARNAAAVAQPSRIVLLAAREEGYRHLMRLNSRAFLDTPTHQAPHIKFEWLQEGVDGLIALTGGPDGPISLAIQHDMAALAGQRCERLASLFGDRLYIELQRHGTDRERRVEGGLIDIAYGKGLPLVATNEPYFATADDYEAHDALLCIAGGHLIADTDRVQLTPDHRFKTRAEMAVLFADIPEALASTVEIAERCSYRPRTRKPILPFFTVGAGSGADAVDAASAEAAELKRQAEEGLARRLKVHGMAPGMTEEDYQKRLAFELDVITRMKYAGYFLIVSDFIKWAKAHGIPVGPGRGSGAGSLVAWVLTITDLDPMRF…	148255875	YP_001240460.1		Bradyrhizobium_BTAi1_uid58505	Bradyrhizobium sp. BTAi1		E1	E1+E2		PHP+Pol3+HhH+OB+CTD	0	0		Proteobacteria	Alphaproteobacteria		Aerobe		64.8062	8493513	6.15	6.02	1173	888		HHKTERGEY	3	QNDMF	924-928
MNTPAYAEIGITTNFSFLRGGSDPRAYVHQASILGISAIGIADHNTLAGVVRAYKELDNDKVLHKPKLLIGARIVFIDGTPDILVYPRDRAAYGRLCQLLTRGKRGDDVTRIEKGECRLTFSDLLAFSEGQLLVLTLPHRFEPAQALDVLAKLKATRAEGVWLAASLVHRGDDRRRLARLDDLATTAKVQLLATNEVLYHDPARRPLQDVLTCIREKTTIEAVGRKLEANAERFLKTPREMSRLFRDFPDAIAETMRFANKIDFSLDQLRYQYPDEPVPPGKTAQGHLEDLTWAGVDKYFAGKIDDKLRATLKKELALIAELKYAHYFLTVHDIVHYARSQNILCQGRGSAANSAVCYVLGITSVDPTKVDLLFERFISKERLEPPDIDVDFEHSRREE…	27378137	NP_769666.1		Bradyrhizobium_japonicum_USDA_110_uid57599	Bradyrhizobium japonicum USDA 110		E2	E1+E2		PHP+Pol3+HhH+OB+ctx	0	61		Proteobacteria	Alphaproteobacteria		Aerobe		64.0594	9105828	7.22	6.72	1151	918		GTRHRDPEL	1	PLPLF	944-948	PSRDFH
MPSAGFVHLHVHSAYSLLKGSIKIGKLAELAKKDHQPALALTDTDNLFGALEFSDKMAGSGIQPIVGCELAIDFGDQDPTARNAIGPSRVVLLAAQERGYRSLMRLNSRAFLETPDSHAPFIKFDWFDGETEGLIALTGGPDGPISLALAGGMAELAATRCERLATLFGDRLYIELQRHNIDKERRVESGLIDIAYAKGLPLVATNEPYFAATDDYEAHDALLCIAGGRLIAESDRVQLTPDHRFKTRAEMAVLFADIPEALASTVEIAERCSFRPMTRKPILPFFTVGAAASSDAAAVEAAELKRQAEEGLANRLRVHGLSQGTTEEDYSKRLAFELDVIMRMKYAGYFLIVSDFIKWAKSQGIPVGPGRGSGAGSLVAWALTITDLDPIKFGLLFER…	27379977	NP_771506.1		Bradyrhizobium_japonicum_USDA_110_uid57599	Bradyrhizobium japonicum USDA 110		E1	E1+E2		PHP+Pol3+HhH+OB+CTD	0	0		Proteobacteria	Alphaproteobacteria		Aerobe		64.0594	9105828	5.85	5.73	1167	882		HHKTERGEY	3	QNDMF	918-922
MTPIPYAEIGVTTNFSFLHGGSHPQAYVHQAAEYGLTAIGIADHNTLAGIVRAYSELSNDQLGYRPKLLYGARLVFTCGTPDILVYPRDRAAYGRLCQLLTRGKRGSDLDKVAKGDCRLAFEDLFDFIAGQLLVLMPPHRFDEDALGAILARLKDSPAEGVWLAGSLLYRGDDRRRLARLARLAASAKVPLIATNDVLYHHPQQRMLQDVLTCIREKASIESIGRRLQANAERHLKPGHEMARLFRDHPEAIAETLRFTDRIVFSLDQLKYQYPDEPVPPGKTAQGHLEDLTWAGAKTYFGDKLDDRLRAVLNKELALIAELNYAHYFLTVHDIVRYARSEGILCQGRGSAANSAVCYVLGITSVDPTKIDLLFERFISKERLEPPDIDVDFEHSRREE…	146339654	YP_001204702.1		Bradyrhizobium_ORS_278_uid58941	Bradyrhizobium sp. ORS 278		E2	E1+E2		PHP+Pol3+HhH+OB+ctx	0	58		Proteobacteria	Alphaproteobacteria		Aerobe		65.5104	7456587	6.85	6.77	1170	940		GTHHRDPDL	2	PLPLF	966-970	RSRDFH
MSSAGFVHLHVHSAYSLLKGSIKIAKLGELAKADRQPALALTDTDNMFGALEFSDKMAGYGIQPIAGCELAIDFGDMDPNARNAGAVAQPSRIVLLAANEEGYRHLMRLNSRAFLETPTHQAPHIKFDWLTEGVDGLIALTGGPDGPISLALQHDMAALAAQRCERLAGQFGDRLYIELQRHGTERERRVEGGLIDIAYDKGLPLVATNEPYFASTDDYEAHDALLCIAGGHLIADTDRVQLTPDHRFKTRAEMAVLFADLPEALASTVEIAERCSYRPRTRKPILPFFTVGAGTGDTVDAASAEAAELKRQAEEGLERRLKVHGMAPGMTEEDYQKRLAFELDVIMRMKYAGYFLIVSDFIKWAKAHGIPVGPGRGSGAGSLVAWVLTITDLDPMRFA…	146341074	YP_001206122.1		Bradyrhizobium_ORS_278_uid58941	Bradyrhizobium sp. ORS 278		E1	E1+E2		PHP+Pol3+HhH+OB+CTD	0	0		Proteobacteria	Alphaproteobacteria		Aerobe		65.5104	7456587	5.97	5.85	1174	887		HHKTERGEY	3	QNDMF	923-927
MIPWAGDRSISSARGRHATMPSAGFVHLHVHSAYSLLKGSIKIGKLAELAKKDHQPALALTDTDNMFGALEFSDKMAGSGIQPIVGCELAIDFGDQDPSARNALPPSRVVLLAAQERGYRSLMRLNSRAFLESPDSHAPFIKFDWMEGETEGLIVLTGGPDGPISLALGAGHAELAAMRCERLANLFGDRLYVELQRHNIDKERRVESGLIDIAYAKGLPLVATNEPYFAATDDYEAHDALLCIAGGRLIAETDRVQLTPDHRFKTRAEMAVLFADIPEALASTVEIAERCSFRPMTRKPILPFFTVGAAASSDAAAVEAAELKRQAEEGLANRLRVHGLSQGTTEEDYSKRLAFELDVIMRMKYAGYFLIVSDFIKWAKSQGIPVGPGRGSGAGSLVA…	383771572	YP_005450637.1		Bradyrhizobium_S23321_uid158167	Bradyrhizobium sp. S23321		E1	E1+E2		PHP+Pol3+HhH+OB+CTD	0	0		Proteobacteria	Alphaproteobacteria		-1		64.298	7231841	6.11	5.87	1186	882		HHKTERGEY	3	QNDMF	937-941
MMTPAYAEIGITTNFSFLRGGSDPRDYVHQASKLEIPAIGIADHNTLAGVVRAWKELDHEKVLNKPKLLIGARIVFTDGTPDIFVYPRDRAAYGRLCQLLTRGKRGDDITRIEKGECHLTFADLLEFSEGQLLVLTLPHRFDAAQALDVLAKLKASRADGVWLATSLIYRGDDRRRLSRLDDLAAAAKVPLLATNEVLYHDAGRRPLQDVLTCIREKTTIEAIGRKLEANAERFLKTPREMSRLFRDFPEAIAETMRFADKIVFALDQLKYQYPDEPVPPGKTAQGHLEDLTWAGVDTYFGGVDNIGDKLRATLKKELALIAELKYAHYFLTVHDIVRYARSQNILCQGRGSAANSAVCYVLGVTSVDPTKVDLLFERFISKERLEPPDIDVDFEHSRR…	383773213	YP_005452279.1		Bradyrhizobium_S23321_uid158167	Bradyrhizobium sp. S23321		E2	E1+E2		PHP+Pol3+HhH+OB+ctx	0	61		Proteobacteria	Alphaproteobacteria		-1		64.298	7231841	6.7	6.45	1126	893		GTRHRDPEL	1	PLPLF	919-923	PSRDFH
MTSFVHLHVHTEYSLLDGAARIDTLVKRASELGMHALAMTDHANLYGAIPFYKACLEAGIRPIIGMELYVIEGNLQDRVRNAPPPSHLIVLAENETGYRNLLRLATIANTDGNYILPRLNKEVLAKHTDGLIALSGCQQGEVAKLLLAGEADTAKEAALRYQRMFGEQHFYLELADHGLEVERRLNTRLVKLSQETGIPLIATNNVHYIHREDHQQHDILLAIKEGKTIGEENRFRYETDQYYLKSAEEMAALFAFAPQALANTVAVADRCKLDLTFGAHILPEFPLAEGQDSTQYLRELCEKGCLERYGEITPEAQARLDHELAIITGTGFTDYFLIVWDFMRYAHENGIPTGPGRGSAAGSLVAYVLKITNVDPLRFQLLFERFLNPERVTMPDIDI…	226310964	YP_002770858.1		Brevibacillus_brevis_NBRC_100599_uid59175	Brevibacillus brevis NBRC 100599		E3	PC+E3		PHP+Pol3+HhH+OB+CTD	0	0		Firmicutes	Bacilli		Aerobe		47.2736	6296436	5.79	5.92	1142	866		HHDHEHCNH	9	QLNLF	900-904
MDRLQEQKHRFSLLVKQMEVPDEWVERFFLDAQIEKLELYKQNKEWVFHFALPRMIPADVYAVFTKRLTHTFSHLAKVDTRFRYHQKPSLDHVVEEYWDVLLAGLEPTLNSLAVTMRQARKQVDQQEVKVYLPTEMSVEVAKRKRADNELLAAFQKATDCSMRFSFHGEESDDAYKAFEEQRKEEERALVEVVMTAAQQESKSSDKAEAVTTLMMGYEIKDAPIPICEIQDEERRIVIQGTVFNVEVKELRSGRHLLTFNISDYTDSLTVKMFSRDKEDVKMLELLKDGMWVKVRGSVQHDTFVRDLVLNANDLNQIEQVIRKDQAEEKRVELHCHTPMSALDAVASVKSLISTAAKWGHKAIAVTDHGVVQAFPEAYSIAKKNNIKCILGMEAYVVED…	226313025	YP_002772919.1		Brevibacillus_brevis_NBRC_100599_uid59175	Brevibacillus brevis NBRC 100599		PC	PC+E3		NTD+OB+EXO+PHP+Pol3+HhH	0	0		Firmicutes	Bacilli		Aerobe		47.2736	6296436	5.25	5.37	1434	883		HHDHEHCDH	9	QLSLF	1430-1434
MSRLRPDIEVQAISDTPAQTGFVHLRVRSAYSLLEGAIKAGKVGKLAADAGMPAVGVADRVNLFGALEFSEAAKSVGVQPLIACALPVTGIGGKRTERWAKVPTVVLICQDEPGWRNLCALSSSAYLDAGDEEPNVTWDQVVAHSAGLILLSGGPDGPVDPLFVQNKPAEGARALAAMAGAFGDRFYVELQRHGRPDEAAAERGLVEWAYGHDVPLVATNDVHYARQNQARSHDALLCIADGAFTGQEDRRRITDQHFFRTAAEMRTLFADLPEACDSTIEIARRCAFLVKTHPPILPRFDTGDGRTEPDELMHQAREGLKARLKLVTPSAPEADYWTRLEWEVGIITQMGFPGYFLIVSDFIKWAKSHGIPVGPGRGSGAGSLVAWALTITDLDPLRF…	302383614	YP_003819437.1		Brevundimonas_subvibrioides_ATCC_15264_uid42117	Brevundimonas subvibrioides ATCC 15264		E1	E1+E2		PHP+Pol3+HhH+OB+CTD	0	0		Proteobacteria	Alphaproteobacteria		Aerobe		68.4227	3445263	5.79	5.59	1162	876		RRERATGDH	2	QVSLF	928-932
MSRLDLSGGYAELATASNFSFLRGASHPKELVATAILRGHSGLGLADRNTVAGVVRAWSALKALREDGLSPPDVMRDGSGPGEVTYVEDPANDPALSEEVKRRAATFKLATGTRLVFNDGTPDILAYPETRAGWGRLTRLLTLGNRRAIKGQCEIGLRDLLATPEDLLLIVMPDRRLDRLASVLDQVAEAAPGSTWLGAVMGRGGDDRRRLARLKTLAEQAGLPLLAVNDVLYHDVDQRDLQDVVTCIREGVTIEAAGRLLNANAERHLKSPAEMARLFRDAPEAVAQTGAFLSRVGFDLEQLRYQYPEEPVPPGWEPQAWLEDLTWKHANRCYPDGVPSKVSDLLTKELAFIQKAAFAPYFLTIYDIVRVARDKGILCQGRGSAANSAVCYVLGITSV…	302384060	YP_003819883.1		Brevundimonas_subvibrioides_ATCC_15264_uid42117	Brevundimonas subvibrioides ATCC 15264		E2	E1+E2		PHP+Pol3+HhH+OB+ctx	0	52		Proteobacteria	Alphaproteobacteria		Aerobe		68.4227	3445263	6.14	5.84	1126	894		AARRRDDDL	1	ALPLF	924-928	ASRDFH
MSGRRCGFTEDRGGRMNDTVAGNAASGSSATPGFVHLRVHSAYSLLEGALPLGKIIKQALADEAPAIAVTDTNNLFGALEFAQKASKDGVQPIIGCQLDVAFGDHNDNSRSVNRKLALDLAPLVLIAATEAGYANIVRLVSRAFLDTPAGDPIHIEAGWLPALSEDVIALTGGPLGPIGRSFTADRADRARARLAFLKETFGNRLYVELQRQAGYDRTVEASTVELAYEMDLPLVATNEAFFLKAEDFEAHDALLAIAEGQILSNDDRRRLTPDHCLKSRAEMAELFADLPEALENTVEIAGRCSWYTQTRKPILPRFTGESDDPEAAVQAEADELARQAREGLKKRLETAGLAEGYTPEQYAERLEYEIGIITRMKFPGYFLIVADFIKWAKAHGIPV…	17987420	NP_540054.1		Brucella_melitensis_bv__1_16M_uid57735	Brucella melitensis bv. 1 str. 16M		E1	E1+E2		PHP+Pol3+HhH+OB+CTD	0	0		Proteobacteria	Alphaproteobacteria		Aerobe		57.2223	3294931	5.64	5.31	1178	885		RHETQPGEF	1	QSDIF	949-953
MMVPYFEMAAASNFSFLCGASHPQELVERAHALDLSGIGIADRNTLAGVVRAHAQWKDIRKESGFRLFIGCRLSFIDGTPDMVVYPRDRAAYGQLCRLLTEGKHRAAIKGECHLEWADLLFRARQFQIAVFPPDEDEPDFAARLTEIAQAAPGSVWLALTMPHQGQDGRRAERIARFAAQAGVPLIATNDVLYHHPDRRPLQDVLTATRHHTTVFAAGRLLEKNAERHLKPPHEMVRLFRDYPEAIAATADFVAPITFQLDELKYAYPDEPIPPGKTAQQHLYDLVWEGAARHYGADMIPPKVQGLINKELALIARLEYEPYFLTVYDIVTHAREKGILCQGRGSAANSVVCFCLGITGVNPTQVDLLFERFISAERKEPPDIDVDFEHERREEVMQYV…	17988159	NP_540793.1		Brucella_melitensis_bv__1_16M_uid57735	Brucella melitensis bv. 1 str. 16M		E2	E1+E2		PHP+Pol3+HhH+OB	0	0		Proteobacteria	Alphaproteobacteria		Aerobe		57.2223	3294931	6.88	6.3	1078	867		AACRRDPDL	1	TLLLF	892-896	NSRDFH
MLQTKFIHLKVHSDYSMIDGLATPEALVKHAYNSNMVALGLTDINNLYGVVKFYSAARTYGIKPIIGMDICITSHIIKNKIFHLTILTKNNIGYKNLINLISESYQKGYDENVGPIIKLKDIISFRKGLLILSGGMLGDIGSCLMKNDLNLLKKCIYFYKKYFLNKYYLEISRLDKEQEHEYIEKIKNISCFYSLPLVATNNVSFLRKKDFKIHKIRVAIHQKKNVSDPNFIYTYTKQQFLKNEQEMVEIFCDIPEALINSVEIAKRCNVIIPSGEYFLPVFSTQSIDMFDFFLKKVTVGLNNRLNENYPNIIEKKNYSKVYFKRLMYETKIIKKMGFISYFLIVMEFIQWAKDHNIPVGPGRGSGPGSLVAYSLYITELDPIKFDLLFERFLNPDRVS…	336233253	YP_004589999.1		Buchnera_aphidicola__Cinara_tujafilina__uid68101	Buchnera aphidicola (Cinara tujafilina)		E1	E1		PHP+Pol3+HhH+OB+ctx	0	93		Proteobacteria	Gammaproteobacteria		-1		23.032	444925	9.5	9.4	1174	885		KHDIDHGNS	4	QNFLF	921-925
MNEPKFIHLHVHSDYSIIDGLSKPEELVKKAAFLNMPAIAITDYCNLYGVIKFYNIAHKVGLKPIIGITVKFFSDLINNELTKLTLLASTQEGYKNLILLISYAHQKGYINNNEVTIEKKWLSEINKGLILLSGGPQGELGKVLLHGQSSLTFNCLSFYQKYFPDSYYLELFRTNRNNEETYLDLAIDLSLSTGIPVVATNDVCFLNKEDFKVHKIRIAINEGETLQNSKIQNNYSNQQFLKSTKEMCDLFSDIPEALINSVEIAKRCNVFISSGKYFLPQFPTGEISVENYLIAQAYRGIKKRLSLWCLDNKKYKSIYNQYKNRLDMELNVINKMGFPGYFLIVMEFIQWAKDNSIPVGPGRGSGAGSLVAYALNITEVDPLSFNLLFERFLNPERIS…	384227678	YP_005619423.1		Buchnera_aphidicola_Ak__Acyrthosiphon_kondoi__uid158533	Buchnera aphidicola str. Ak (Acyrthosiphon kondoi)		E1	E1		PHP+Pol3+HhH+OB+CTD	0	0		Proteobacteria	Gammaproteobacteria		-1		25.6695	653223	8.97	8.28	1161	885		HHDYTKGDC	4	QESLF	921-925
MNEPKFIHLHVHSDYSMIDGLSKPEDLVKKAASLNMPAIAITDYNNLYGVIKFYNMAHKLGLKPIIGITVNFFSDLINNQLTKLTLLASTQEGYKNLILLISRAYQKGYVHNNHVTIEKKWFSEINKGLILLSGGPQGELGKVLLNGQSSLISICLSFYQKYFPDSYYLELFRTNRDNEETYLHLAVDLSLSTGVPIVATNDVCFLSQEDFKIHKIRIAINEGEILQHSKIQNNYSNQQFLKTTEEMSDLFSDIPEALINSVEIAKRCNVFIHSGKYFLPQFRTGKISVEKYLIKEAYKGIKKRLNSRYLDIEKYKDIYSQYINRLDMELTVINKMGFPGYFLIVMEFIQWAKDNNIPVGPGRGSGAGSLVAYALNITEVDPLSFNLLFERFLNPERIS…	15616854	NP_240067.1		Buchnera_aphidicola_APS__Acyrthosiphon_pisum__uid57805	Buchnera aphidicola str. APS (Acyrthosiphon pisum)		E1	E1		PHP+Pol3+HhH+OB+CTD	0	0		Proteobacteria	Gammaproteobacteria		-1		26.3649	655725	8.96	7.86	1161	885		HHDYTKGDC	4	QDSLF	921-925
MFNFKFVHLRVHSDFSMIDGLVKPNILAQHAKKLNMPAIAITDSSNLHGMIKFYRATFSQGIKPIIGVDFKVFPDDKYVSSNMFTKITLLAVNNSGYRNLLLLLSRAYKIGYNNKVGVFITKEWLVEHRKGIILLSGGCYGDIGVNLLNNNKSLVLNCLSFYNRFFENFYYLEIMRIGRSNEEQYISRIKDISAREGIPVVATNEVCFLNKQDFEVHKIRVFINLGCTIKSNSAHYNYTPQQFMRTSNEMEELFLDFPDAISNTIEISKRCNVILKFNKYFLPKFQTGNMNTTDFLVMKAKKGMQKRLIQLFPNKQDRINNVNRYYTRLLSELNVINKMGFPGYFLIVMEFINWAKKNDIPVGPGRGSGAGSLVSYVLNITELDPLSFDLLFERFLNPE…	27904720	NP_777846.1		Buchnera_aphidicola_Bp__Baizongia_pistaciae__uid57827	Buchnera aphidicola str. Bp (Baizongia pistaciae)		E1	E1		PHP+Pol3+HhH+OB	0	0		Proteobacteria	Gammaproteobacteria		-1		25.3416	618379	9.51	9.41	1077	888		RHDSDKGEC	2	KRDLF	924-928
MYITDFVHIRIHSDYSMIDGIIKPKKLVEYAKLMNMKVLGITDISNLHGVIKFYSSACKLGIKPIIGVDIIVSSKFEQNVFSNLTLLARNNIGYNNIIKLLSESYQSGYDNNIGLVIKIDDLLKYRKGLLVLSGGIKGNIGKCIFNNKKKLLYKYLLFYKKYFLNKFYLEISRLGYEKEEEYIIYIKYISYKFSLPIVATNEVLFLKKKDFQVHKIKVAIYKKKTISDSNFVYKYTENQFLRKNDEMIKIFHDCPEAIINSFEISKRCNVIIPSGSYFLPLFPTGSINLYDFFVKKSKEGLKKRLKTIYLNKNKREKKKDIYFSRLEYELLIIKKMGFISYFLIVMEFIQWAKKNNIPVGPGRGSGSGSLVSFALNITEIDPLKFNLLFERFLNPNRIS…	116515088	YP_802717.1		Buchnera_aphidicola_Cc__Cinara_cedri__uid58579	Buchnera aphidicola BCc		E1	E1		PHP+Pol3+HhH+OB+ctx	0	92		Proteobacteria	Gammaproteobacteria		-1		20.2001	422434	9.77	9.75	1172	884		RHDIDNGEL	2	QNNLF	920-924
MNLEEFVHLHVHSDYSIVDGLSKPEDLIKKSVNLGMKALSITDFNNLYGAIKFYNAAHKWGLKPIIGVTVKFFSELIKNELTELTLLATNQDGYKNLILLISRAYKKGYFCEKYVTIEKKWLSELNNGLILLSGGCQGEIGKTLLRGQTSLISDCLHFYEKYFSGFYYLELIRTYRENEEKYLSLAVDLSYSQNIPVVATNDVCFLNKEDFKIHKIRIAINEGVRLKESKIQNNYSKHQFLKTEKEMCFLFSDIPEAIINSVEISKRCNVFIKSGQYFLPQFNTRKISIENYLIQKSNKGLKKRLESNFKKVDKEIFLKYKNRLDTELGIINKMGFPSYFLIVMEFIQWAKDNNIPVGPGRGSGAGSLVAYVLNITEVDPLFFDLLFERFLNPERISLP…	21672514	NP_660581.1		Buchnera_aphidicola_Sg__Schizaphis_graminum__uid57913	Buchnera aphidicola str. Sg (Schizaphis graminum)		E1	E1		PHP+Pol3+HhH+OB+CTD	0	0		Proteobacteria	Gammaproteobacteria		-1		25.3306	641454	9.14	8.82	1161	883		HHDFTEGDC	4	QESLF	919-923
MNEPKFVHLNVHSDYSIIDGLSKPEDLIIKASDLNMASIAITDYNNLYGVIKFYKTAHKLGIKPIIGATVKFISNLINNELTTLTILASTQEGYKNLILLISRAYQKGYINNSHVTIEKKWLSELHKGLILLSGGCQGEIGKILIYGKLTLISHCISFYQKYFPDSYYLELLRTNRDNEENYLNLAVDLSLSTGIPVVATNNVCFLNKEDFNIHKIRIAINEGETLQCSKIQNHYSNEQFLKTPQEMCDLFLDVPEALINSVEIAKRCNVFIYSGKYFLPKFFTGNISVENYLVKKSYEGLKKRLSIVNDKKNIQYKDIYIQYKKRLDMELNVINKMGFPSYFLIVMEFVKWAKDNNIPVGPGRGSGAGSLVAYVLNITEVDPLSFDLLFERFLNPERI…	384228243	YP_005619978.1		Buchnera_aphidicola_Ua__Uroleucon_ambrosiae__uid158535	Buchnera aphidicola str. Ua (Uroleucon ambrosiae)		E1	E1		PHP+Pol3+HhH+OB+CTD	0	0		Proteobacteria	Gammaproteobacteria		-1		24.1805	627953	9.15	8.68	1167	886		NHDYTTGNC	3	QDSLF	922-926
MSDPRFVHLRVHSEFSIADGIVRLDDIVKAAAADGQGALALTDLGNAFGLVRFYQEARGKGIKPIAGCDVWITNPDDRDKPSRLLLLVKDKVGYLNLCELLSKAWLTNQYRGRAELDASWLDGELSQGLLALSGAQQGDIGLAFAADNEEAARRHAERWAKVFPGGFYIELQRYGQPGAEAYIQQAATLAASLGLPVVATHPTQFMTDDDFTAHEARVCISEGDMLANPRRQKRFTTDQYFRTQDEMVALFADLPSAVANTVEIAKRCNLKLELGKPKLPLFPTPDGMSLDDYLVQLSKEGLEKRLEQLYPDTAERDAQRDTYYKRLEFECGTITKMGFPGYFLIVADFINWAKNNGVPVGPGRGSGAGSLVAYALGITDLDPLRYNLLFERFLNPERV…	115352403	YP_774242.1		Burkholderia_ambifaria_AMMD_uid58303	Burkholderia ambifaria AMMD		E1	E1+E2		PHP+Pol3+HhH+OB+CTD	0	0		Proteobacteria	Betaproteobacteria		Facultative		66.7748	7528567	5.5	5.41	1177	884		RHDLDRAPQ	2	QAGLF	918-922
MVAEFSWLPDYAELFCRSNFSFLHGASHAEELVERAAELGYRGIAITDECSLAGAPRMHVAAKAQGLPLIVGSFFEVTPDEVTPGHDPGPGAFGLVLLAQNREGYGNLSELISWRRMASPKGTYRLTSRMLSAPPAEFAHLRGMPDCFAILVPTYPVRADVLDAQVAWFRATFGARARLGLVQLQRPLDGAQREEIRAAGERRGVRIVALGDVTMHRRSCKPLQDVMTAIRVGMPVSECGYALAPNAEQHLRARGRIAKLFSPEELDETCAILDACDFKLDSLQYEYPDEIVPKGLTPTRHLEQETFAGAAARYPQGIPEKVERQIRYELDLIARLSYEPFFLTVYDIVKYARSQNILCQGRGSAANSVVCYCLGITEVNPEQSTMLFERFISEERGEP…	115352937	YP_774776.1		Burkholderia_ambifaria_AMMD_uid58303	Burkholderia ambifaria AMMD		E2	E1+E2		PHP+Pol3+HhH+OB	0	0		Proteobacteria	Betaproteobacteria		Facultative		66.7748	7528567	6.3	6.47	1071	883		FRHEFGTDT	1	ERDLL	912-916	SSREFH
MGSLRDDAATITPMSDPRFVHLRVHSEFSIADGIVRLDDIVKAAAADGQGALALTDLGNAFGLVRFYQEARGKGIKPIAGCDVWITNPDDRDKPSRLLLLVKDKVGYLNLCELLSKAWLTNQYRGRAELDASWLDGELSQGLLALSGAQQGDIGLAFAAGNEEAARRHAERWAKVFPGGFYIELQRYGQPGAEAYIQQAATLAASLGLPVVATHPTQFMTDDDFTAHEARVCISEGDMLANPRRQKRFTTDQYFRTQDEMVALFADLPSAVANTVEIAKRCNLKLELGKPKLPLFPTPDGMSLDDYLVQLSKEGLEKRLEQLFPDTAERDAQRDTYYKRLEFECGTITKMGFPGYFLIVADFINWAKNNGVPVGPGRGSGAGSLVAYALGITDLDPLRY…	172061275	YP_001808927.1		Burkholderia_ambifaria_MC40_6_uid58701	Burkholderia ambifaria MC40-6		E1	E1+E2+E2		PHP+Pol3+HhH+OB+CTD	0	0		Proteobacteria	Betaproteobacteria		Facultative		66.3917	7642536	5.5	5.45	1190	884		RHDLDRAPQ	2	QAGLF	931-935
MVAEFNWLPDYAELFCRSNFSFLHGASHAEELVERAAELGYRGIAITDECSLAGAPRMHVAAKAQGLPLIVGSFFEVTPDEVAPGHDPGPGAFGLVLLAQNREGYGNLSELISWRRMASPKGTYRLTSRMLSAPPAEFAHLRGMPDCFAILVPTYPVRADVLDAQVAWFRATFGARARLGLVQLQRPLDGAQREEIRAAGERRGVRIVALGDVTMHRRSCKPLQDVMTAIRVGMPVSECGYALAPNAEQHLRARGRIAKLFSPEELDETCAILDACDFKLDSLQYEYPDEIVPKGLTPTRHLEQETFAGAAARYPQGIPEKVERQIRYELDLIARLSYEPFFLTVYDIVKYARSQNILCQGRGSAANSVVCYCLGITEVNPEQSTMLFERFISEERGEP…	172061785	YP_001809437.1		Burkholderia_ambifaria_MC40_6_uid58701	Burkholderia ambifaria MC40-6		E2	E1+E2+E2		PHP+Pol3+HhH+OB	0	0		Proteobacteria	Betaproteobacteria		Facultative		66.3917	7642536	6.14	6.25	1071	883		FRHEFGTDT	1	ERDLL	912-916	SSREFH
MNAGNFGALPAYAELQVASDFSFLHGASRAEEYVARAAQLGYSAIAITDECSLAGVVRAHVEAKAANMPLIIGSHFRLTAADGAPALAFTALAMNRDGYGNLCEFISLGRMRGKKGTYRLAPLDVEHPEAPFTHLRTLPDCIAILSPDFPANEQRLDAQVEWFARVFGDRAWVALTLHARAMDDIHRGVVERVAARHGVPVVATSWPLMHVRSRKPLQDVLTGIRVGRPVTECGYELAPNAERHLRSRLRLANLYPAGALEETVRVARRCTFLLDDLKYEYPDELVPAGTDATTYLREQTYIGARRRFPAGIPIDVQAQIEHELQLIADLKYEAYFLTVYDIVQFAREQGILCQGRGSAANSSVCYCLGVTEVDPSRQSMLFERFISKERNEPPDIDVD…	172064770	YP_001812420.1		Burkholderia_ambifaria_MC40_6_uid58701	Burkholderia ambifaria MC40-6		E2	E1+E2+E2		PHP+Pol3+HhH+OB	0	0		Proteobacteria	Betaproteobacteria		Facultative	Yes	66.3917	7642536	6.6	6.36	1049	860		QAHEHADWL	0	DRDLL	891-895	TAREFC
MSPMSDPRFVHLRLHSEFSIADGIVRLDDVVKAAAKDGQGALALTDLGNAFGLVRFYKEARGKGVKPIAGCDVWITNPDDRDKPSRLLLLVKDRRGYLNLCELLSKASLTNQYRGRAEVEAGWLESGLGEGLLALSGAQQGDIGLALAAGNQEAARRNALHWAKVFPGGFYIELQRCGQPGGEQYVQQAVALAASLKLPVVATHPMQFMTPDDFTAHEARVCISEGDILANPRRQKRFTPEQYFRTQDEMAALFADIPSALANSVEIAKRCNLTLELGKPKLPLFPTPDGMSLDDYLVHLSKEGLEKRLEQLYPDEAERAAQRETYYQRLEFECGTIIKMGFPGYFLIVADFINWAKNNGVPVGPGRGSGAGSLVAYALGVTDLDPLRYNLLFERFLNP…	323525323	YP_004227476.1		Burkholderia_CCGE1001_uid42975	Burkholderia sp. CCGE1001		E1	E1+E2		PHP+Pol3+HhH+OB+CTD	0	0		Proteobacteria	Betaproteobacteria		Facultative		63.6306	6833751	5.63	5.61	1196	884		RHDLDRAPQ	2	QAGLF	921-925
MTASASGLSPPQPPARNLPAYAELHCLTNFSFLRGASHPHELVERAMLHSYSALAITDECSLAGVVRAHTALKEMEAEQDRLRKEIEEKLKAAEGSEAGRLPQEALDAALQQEALENWMLKPLPQLIIGSELNLTSADGEPFCTLVALATNRNGYGNLSELITLGRSRAEKGSYRLGPADFTDSLPHLEHLRSLPDCVLMLVPQRTATLSHTLHCAHWLAAFAGTRAWIALELWQTGSDDLQIDALRMISQASGLPLVAAGGVLMHTRSRKPLQDTMTAIGLNTPLPACGHALEANAERHLRTRVRLSKLYPRDTLEETLKIAARCRFSLDELKYEYPEELVPAGESPSSYLRKLVMAGAAERWPNGMDLKRIDQIEKELHLIADLKYEKYFLTVHDIV…	323525477	YP_004227630.1		Burkholderia_CCGE1001_uid42975	Burkholderia sp. CCGE1001		E2	E1+E2		PHP+Pol3+HhH+OB	0	0		Proteobacteria	Betaproteobacteria		Facultative		63.6306	6833751	8.88	8.79	1191	967		HLREETQGL	2	VPKLL	1006-1010	ASRDFH
MSPMSDPRFVHLRVHSEFSIADGIVRLDDIVAAAAKDGQGALALTDLGNAFGLVRFYKEARGKGVKPIAGCDVWITNPDDRDKPSRLLLLVKDRRGYLNLCELLSKASLTNQYRGRAEIEAGWLETGLGEGLLALSGAQQGDIGLALAAGNEEAAKRNARHWAKVFPGGFYIELQRYGQPGGEQYVQQAVALAASLKLPVVATHPMQFMTPDDFTAHEARVCISEGDILANPRRQKRFTSEQYFRTQQEMATLFADIPSALANTVQIAKRCNLTLELGKPKLPLFPTPDGMSLDDYLVQLSKEGLEKRLEQLYPDEAERDAQRPTYYQRLEFECGTIIKMGFPGYFLIVADFINWAKNNGVPVGPGRGSGAGSLVAYALGVTDLDPLRYNLLFERFLNP…	295675964	YP_003604488.1		Burkholderia_CCGE1002_uid42523	Burkholderia sp. CCGE1002		E1	E1+E2		PHP+Pol3+HhH+OB+CTD	0	0		Proteobacteria	Betaproteobacteria		Facultative		63.2668	7884858	5.67	5.68	1196	884		RHDLDRAPQ	2	QAGLF	921-925
MDTTFTMLPAYAELFCFSNFTFLRGASHAEELAQRAAQLGYSALAITDECSLAGVVRAHVAAKEAKLPFIVGSYFRLVNADGSPAFGLILLARNRNGYGNLSELITLARMRAPKGEYRLTPQDLSRPEKEYRHLLGMPDCLAILVPDFPASEDALDAQVEWLDETFTGRAWVGLVLHQRAMDDMHRGAVEFVAKSRDVPVVALGEVVMHVRSRKPLQDTMTAIRVGKPVHECGYDLAPNAEQHLRSRLRLANLYPEDALAATVDIMSRCTFSLDELRYEYPDELVPAGHTPASYLRQETYIGAQRRFPAGIPHHVQQQIEHELELIADLQYEPYFLTVYDIVRFARSQHILCQGRGSAANSAVCYCLGVTEVDPARGNMLFERFISKERGEPPDIDVDF…	295676323	YP_003604847.1		Burkholderia_CCGE1002_uid42523	Burkholderia sp. CCGE1002		E2	E1+E2		PHP+Pol3+HhH+OB	0	0		Proteobacteria	Betaproteobacteria		Facultative		63.2668	7884858	6.37	6.2	1049	862		FFREYGDEV	0	DKDML	891-895	TSRNFC
MSDPRFVHLRVHSEFSIADGIVRIDDIVKAAAADGQGALALTDLGNAFGLVRFYQEARGKGIKPIAGCDVWIANPDDRDKPSRLLLLVKDKVGYLNLCELLSKAWLTNQYRGRAELDASWLDGELAQGLLALSGAQQGDIGLALAAGNEEAARRHAERWARVFPGGFYIELQRYGQPGAEAYIQQAAALAASLKLPVVATHPTQFMTDDDFTAHEARVCISEGDILANPRRQKRFTTDQYFRTQDEMAALFADLPSAIANTVEIAKRCNLKLELGKPKLPLFPTPDGMSLDDYLVQLSKEGLEARLAQLYPVEAERDAQRDTYYKRLEFECGTITKMGFPGYFLIVADFINWAKNNGVPVGPGRGSGAGSLVAYALGITDLDPLRYNLLFERFLNPERV…	116690334	YP_835957.1		Burkholderia_cenocepacia_HI2424_uid58369	Burkholderia cenocepacia HI2424		E1	E1+E2+E2+E2		PHP+Pol3+HhH+OB+CTD	0	0		Proteobacteria	Betaproteobacteria		Facultative		66.7884	7702840	5.54	5.5	1177	884		RHDLDRAPQ	2	QAGLF	918-922
MVAEFSLLPDYAELFCRSNFSFLHGASHAEELVERAVKLGYRGIAITDECSLAGAPRMHVAAKEEGLSLVIGSYFDVTPDEVAPGHDPGPGAFGLVLLAQNREGYGNLSELISWRRMEAPKGTYKLTSRMLSAPPAKFAHLRGMPDCFAILVPTYPVRADVLDAQVAWFRATFGERARVGLVQLQRALDGVQRDEIRAAGKRRGVRLVALGDVTMHVRSCKPLQDVMTAIRVGMPVAECGYALAPNAEQHLRSRGRIAKLFSAEEIAETCAMLDACDFDLDDLKYEYPLELVPRGHTPTSYLKQETWAGVARRYWNGVPEKVAKQIRYELALIAKLEYEPFFLTVYDIVKYARSQNILCQGRGSAANSVVCYCLGITEVNPDQSTMLFERFISEKRGEP…	116690846	YP_836469.1		Burkholderia_cenocepacia_HI2424_uid58369	Burkholderia cenocepacia HI2424		E2	E1+E2+E2+E2		PHP+Pol3+HhH+OB	0	0		Proteobacteria	Betaproteobacteria		Facultative		66.7884	7702840	8.07	8.61	1071	883		FRHEYGTDT	1	ERDLL	912-916	SSREFH
MIRVSITQWSQRSGWRSIRWECFASVVHIMATSPFSLPAYAELFCLSNFSFLHGASHAEELVKRANQLGYSGIAVTDECSLAGVVRAHVAAKDLNFPLVIGSYFKLTQADSSPALDLILLAQNREGYGNLSELITLARIRSPKGGYHLTSQDLLKPETTYAHLKGVPDCLAILIPRFPANPEELDAQVEWLIETFPGRAWVGLCLHQRAMDNVHEDVVEHVASGNGVPVVAVGQVTMHVRSRKPLQDTMTAIRVGKPVAECGYELTPNAEQHLRSRMRLANLYPESALRETIAILSRCRFSLGELRYEYPDELVPPGFTPTTYLRQETYIGAHRRFKNGIPHNVQKQIEHELELITELKYEPYFLTVYDIVKFARSEGILCQGRGSAANSAVCYCLGIT…	116687208	YP_840454.1		Burkholderia_cenocepacia_HI2424_uid58369	Burkholderia cenocepacia HI2424		E2	E1+E2+E2+E2		PHP+Pol3+HhH	0	0		Proteobacteria	Betaproteobacteria		Facultative	Yes	66.7884	7702840	6.17	6.47	961	862		FLHEYDRQT	0	EKDLL	920-924
MDAGSFGALPAYAELQVASDFSFLHGASRAEEYVARAAQLGYSAIAITDECSLAGVVRAHVEAKAANMPLIIGSHFRLTAADGSPALAFTALAMNRDGYGNLCEFISLGRMRSKKGTYRLAPLDLEHPETPYTHLRNLPDCIAILSPDFPANEQRLDAQVEWFARVFGDRAWVALTLHARAMDDIHRGVIERVAARHGVPVVATSWPLMHVRSRKPLQDVLTGIRVGRPVTECGYELAPNAERHLRSRLRLANLYPAGALEETVRVARRCTFSLDDLKYEYPDELVPAGTDPATYLREQTYIGARRRFPAGIPVDVQAQIEHELQLIADMHYEAYFLTVYDIVQFAREQGILCQGRGSAANSAVCYCLGVTEVDPSRQSMLFERFISKERNSPPDIDVD…	116687247	YP_840493.1		Burkholderia_cenocepacia_HI2424_uid58369	Burkholderia cenocepacia HI2424		E2	E1+E2+E2+E2		PHP+Pol3+HhH+OB	0	0		Proteobacteria	Betaproteobacteria		Facultative	Yes	66.7884	7702840	6.82	6.67	1049	860		QAHEHADWL	0	DRDLL	891-895	TAREFC
MADFSGLPDYAELFCRSNFSFLHGASHADELVERAVKLGYRGIAITDECSLAGAPRMHVAAKANGLPLVIGSYFDVTPDDVAPGHDPGPGAFGLVLLAQNREGYGNLSELISWRRMASPKGTYQLTSRMLSAPPAEFAHLRGMPDCFAILVPTYPVRADVLDAQVAWFRATFGERARLGLVQLQRALDGAQRDEIREAGKRRGVRLVALGDVTMHVRSCKPLQDVMTAIRVGMPVSECGYALAPNAEQHLRSRGRIAKLFSSAEIAETCAMFDACDFELDSLRYEYPDEIVPAGLTPTRYLEQETFAGAAVRYPQGIPEKVDKQIRHELDLIARLSYEPFFLTVYDIVKYARSQNILCQGRGSAANSVVCYCLGITEVNPEQSTMLFERFISEERGEPP…	206559167	YP_002229927.1		Burkholderia_cenocepacia_J2315_uid57953	Burkholderia cenocepacia J2315		E2	E1+E2+E2		PHP+Pol3+HhH+OB	0	0		Proteobacteria	Betaproteobacteria		Aerobe		66.8993	8055782	6.73	7.38	1070	883		FRHEYGTDT	1	ERDLL	911-915	SSREFH
MSDPRFVHLRVHSEFSIADGIVRIDDIVKAAAADGQGALALTDLGNAFGLVRFYQEARGKGIKPIAGCDVWIANPDDRDKPSRLLLLVKDKVGYLNLCELLSKAWLTNQYRGRAELDASWLDGELAQGLLALSGAQQGDIGLALAAGNEEAARRHAERWARVFPGGFYIELQRYGQPGAEAYIQQAATLAASLKLPVVATHPTQFMTDDDFTAHEARVCISEGDILANPRRQKRFTTDQYFRTQDDMAALFADLPSAIANTVEIAKRCNLKLELGKPKLPLFPTPDGMSLDDYLVQLSKEGLETRLAQLYPVEAERDAQRDTYYKRLEFECGTITKMGFPGYFLIVADFINWAKNNGVPVGPGRGSGAGSLVAYALGITDLDPLRYNLLFERFLNPERV…	206560768	YP_002231533.1		Burkholderia_cenocepacia_J2315_uid57953	Burkholderia cenocepacia J2315		E1	E1+E2+E2		PHP+Pol3+HhH+OB+CTD	0	0		Proteobacteria	Betaproteobacteria		Aerobe		66.8993	8055782	5.53	5.5	1177	884		RHDLDRAPQ	2	QAGLF	918-922
MDAGSFGALPAYAELQVASDFSFLHGASRAEEYVARAAQLGYSAIAITDECSLAGVVRAHVEAKSANMPLIIGSHFQLTAADGSSALAFTALAMNRDGYGNLCEFISLGRMRGKKGSYRLAPLDVDHPEAPYAHLRGLPDCLAILSPDFPANEQRLDAQVEWFARVFGDRAWIALTLHARAMDDIHRGVLERVAARHGVPVVATSWPLMHVRSRKPLQDVLTGIRVGRPVTECGYELAPNAERHLRSRLRLANLYPAGALEETVRVARRCTFSLDDLKYEYPDELVPAGTDPATYLREQTYIGARRRFPAGIPVDVQAQIEHELQLIADMHYEAYFLTVYDIVQFAREQGILCQGRGSAANSAVCYCLGVTEVDPSRQSMLFERFISKERNSPPDIDVD…	206479930	YP_002235441.1		Burkholderia_cenocepacia_J2315_uid57953	Burkholderia cenocepacia J2315		E2	E1+E2+E2		PHP+Pol3+HhH+OB	0	0		Proteobacteria	Betaproteobacteria		Aerobe	Yes	66.8993	8055782	6.61	6.47	1049	860		QAHEHADWL	0	DRDLL	891-895	TAREFC
MCAAPIGVLPAYAELQCASNFSFLHGASRAEELVERAARLGYSAIAITDECSLAGVVRAHMEAKAAGLPLIIGSHFRLTAGDGSPALAFTALAMNREGYGNLCELITLGRTRAAKGTYRLAPMDLEHPEAPLEHLRSLPDCMIIVTPDFPANEQRLDAQLEWAARVFGDRARVALTLHARAMDDIHRGAVERAAARHDVPVVATSWPLMHVRSRKPLQDVLTGIRLGRSVGECGYELAPNAERHLRSRLRLANLYPAGALEETVRIAQRCTFSLDELRYEYPDELVPAGYTPASYLREQTYIGAHGRFPNGIPFNVQAQIEHELQLIAELKYEPYFLTVYDIVRFARSQNILCQGRGSAANSAVCYCLRVTEVDPARGNMLFERFISKERNEPPDIDVD…	330822180	YP_004351008.1		Burkholderia_gladioli_BSR3_uid66301	Burkholderia gladioli BSR3		E2	E1+E2+E2		PHP+Pol3+HhH+OB	0	0		Proteobacteria	Betaproteobacteria		-1	Yes	67.3975	9052299	6.6	6.43	1049	860		QAHEHADWL	0	DKDIL	891-895	ESHDFH
MSDPRFVHLRVHSEFSIADGIVRLDDLVKAAAADGQGALALTDLGNAFGLVRFYQEARGKGVKPIAGCDVWITNHDDRDKPSRLLLLVRDKAGYLNLCELLSKAWLTNQYRGRAEVDAQWLESELGQGLLALSGAQQGDIGIALAAGNAEAARRHAQRWARVFPGGFYIELQRYGQPGGEAYVQEAAKLAAELQLPVVATHPLQFMGDEDFTAHEARVCISEGDILANPRRQKRFTIEQRFRTQAEMAELFADIPSAVQNTVEIAKRCNLKLELGKPKLPLFPTPDGMSLDDYLVQLSQEGLEKRLVQLFPDEAERDAQRATYYQRLEFECNTIKKMGFPGYFLIVADFINWAKNNGVPVGPGRGSGAGSLVAYSLGITDLDPLRYNLLFERFLNPERV…	330817862	YP_004361567.1		Burkholderia_gladioli_BSR3_uid66301	Burkholderia gladioli BSR3		E1	E1+E2+E2		PHP+Pol3+HhH+OB+CTD	0	0		Proteobacteria	Betaproteobacteria		-1		67.3975	9052299	5.65	5.57	1179	885		RHDLDRAPQ	2	QAGLF	919-923
MAIPNALPAYAELFCRSNFSFLHGASAAEELVERAQALGYRGIAITDECSLAGAPRMHVAAKANAEALLKQWEEAGSDPTSKPEPLRLVIGSYFEVTADVVAPGGDPGPGAFGLVLLARNREGYGNLSELISWRRMASKKGTYTLTPRMLAAPPSEFAHLRGVPDCFAILVPSYPVRADVLDAQVAWFKHVFGEQARLGLVQLGRALDGVYRETIEAASVQRAMPLVALGDVTMHARSCKPLQDIMTAIRVGQPVGECGYALASNAEQHLRRLGRIGRLFPAEALAESCRVLGECRFDMSKLKYEYPLEIVPDGMTPTQYLAQETWKGAQERFAKRIPKSVRRQIKYELGLIAEMEYEPFFLTVYDIVKFARSKEILCQGRGSAANSVVCYCLRVTAAD…	330818376	YP_004362081.1		Burkholderia_gladioli_BSR3_uid66301	Burkholderia gladioli BSR3		E2	E1+E2+E2		PHP+Pol3+HhH+OB	0	0		Proteobacteria	Betaproteobacteria		-1		67.3975	9052299	7.88	7.66	1080	893		FRHEYGSDT	1	SRDLL	921-925	SSREFH
MADPRFVHLRVHSEFSIADGIVRLDDIVKAAAADGQGALALTDLGNAFGLVRFYKEARSKGIKPIAGCDVWITNHDDRDKPARLLLLVRDKSGYLNLCELLSKAWLTNQYRGRAEIDPQWLESELGGGLLALSGAQQGDIGIALAAGNNESARRHAQRWARVFPGSFYIELQRYGQPGAEAYIQDAVKLAAELKLPVVATHPLQFMEDEDFTAHEARVCISEGDILANPRRQKRFTTEQRFRTQAEMAELFADLPSAVLNTVEIAKRCNLTIELGKPKLPLFPTPDGMSLDDYLVQLSKEGLEKRLVQLYPDEAERDAQRDTYYQRLDFECGTITKMGFPGYFLIVADFINWAKNNGVPVGPGRGSGAGSLVAYSLGITDLDPLRYNLLFERFLNPERV…	238028202	YP_002912433.1		Burkholderia_glumae_BGR1_uid59397	Burkholderia glumae BGR1		E1	E1+E2+E2		PHP+Pol3+HhH+OB+CTD	0	0		Proteobacteria	Betaproteobacteria		Aerobe		67.9268	7284636	5.73	5.57	1182	885		RHDLDRAPQ	2	QAGLF	919-923
MAMPSALPAYAELFCRTNFSFLCGASSADELVARAHALGYRGIAVTDACSLAGAPRMHVAVKAKNAELEAAWKAAGAPPADRPEPFRLAVGAYFELTPERVAPGGDPGPGGFGLVLLACNREGYGNLSELISWRRMAAPKGSYTLTPRMLAAPPPEFAHLRGMPDCFAILVPAYPVRADVLDAQLAWCAAQFGERARLGLVQLGRSLDGLYRETIEAAGVQRAMPLVALGDVTMHLRSRKPLQDLMTAIRIGRPVGECGYALAANAEQHLRGLGRIARLFPQEAIAETCRMLDACRFDMGTLKYEYPHEIVPAGMTPTDYLAQETWRGARKRFPEGLPAEVEAQIRHELALIAEMEYEPFFLTVYDIVKFAREQDILCQGRGSAANSVVCYCLGVTAVD…	238028690	YP_002912921.1		Burkholderia_glumae_BGR1_uid59397	Burkholderia glumae BGR1		E2	E1+E2+E2		PHP+Pol3+HhH+OB	0	0		Proteobacteria	Betaproteobacteria		Aerobe		67.9268	7284636	8.19	7.32	1080	893		FRCAYGADT	1	SRDLL	921-925	SSREFH
MCAAPIGVLPAYAELQCASNFSFLHGASRAEELVERAARLGYSAIAITDECSLAGVVRAHVEAKAAGLPLIIGSHFQLTSADGSPALAFTALAMNREGYGNLCELITLARTRGAKGTYRLAPLDLEHPEAPLTHLRGLPDCMTILTPDFPANEQRLDAQIEWFAAVFGDRARVALTLHARAMDDIHRGAVERAAARYGVPVVATSWPVMHVRSRKPLQDVLTAIRLGRSVRECGYELAPNAERHLRSRLRLSNLYPAGALEETVRVARRCTFSLDELRYEYPDELVPAGYSPASYLREQTYIGAHARFPGGIPFHVQAQIEHELQLIAKLKYEPYFLTVYDIVRFARSQNILCQGRGSAANSAVCYCLRVTEVDPARGNMLFERFISCERNEPPDIDVD…	238029059	YP_002913284.1		Burkholderia_glumae_BGR1_uid59397	Burkholderia glumae BGR1		E2	E1+E2+E2		PHP+Pol3+HhH+OB	0	0		Proteobacteria	Betaproteobacteria		Aerobe	Yes	67.9268	7284636	7.9	7.41	1049	860		QAHEHADWV	0	GRDLL	891-895	ESHDFH
MDAASGILPDYAELFCRSNFSFLHGASSAEELVERAAKQGYRGIAITDECSLAGAPRMHVAAKAVGLPLVVGAYFGVTPDDAAPGHDPGPGAFGLVLLAQNREGYGNLSELISWRRMNAPKGTYRLTPRMLAAPPRALAHLRGVPDCFAILVPTYPARADVLDAQLAWFDALFGERARLGLVQLQRALDGAHREQVRAAGERRGMHIVALGDVTMHIRSCKPLQDTMTAIRLGMPIAECGHALAPNGEQHLRTRQRIAQLFPADALAQTCRMLDACHFSLDDLRYEYPHEIVPAGHTPTSYLAQETWAGARRRYPDGVPDTVRQRIEFELALIADLKYEPYFLTVYDIVKYARSKDILCQGRGSAANSVVCYCLGVTEVNPQQSTLLFERFLSRERGEP…	53724334	YP_104628.1		Burkholderia_mallei_ATCC_23344_uid57725	Burkholderia mallei ATCC 23344		E2	E1+E2		PHP+Pol3+HhH+OB	0	0		Proteobacteria	Betaproteobacteria		Aerobe		68.4855	5835527	7.17	7.72	1063	884		FRHEYGTDT	1			ESREFH
MSDPRFVHLRVHSEFSIADGIVRLDDIVKSAAEDGQGALALTDLGNAFGLVRFYKEARDAGIKPIAGCDVWITNHDDRDKPSRLLLLVKDKRGYLNLCELLSKAWLTNQYRGRAELDASWLEGELAEGLLALSGAQQGDIGLALAAGNEAAARRHAQRWARVFPGGFYIELQRYGQPGAEAYIQQAVTIAAELKLPVVATHPLQYMTADDFTAHEARVCISEGDILANPRRQKRFTTEQFFRTQGDMAALFADLPSALANTVEIAKRCNLTLELGKPKLPRFPTPDGMSLDDYLVQLSQEGLDKRLVQLYPDEAEREAQRGKYNQRLDFECGTIKKMGFPGYFLIVADFINWAKNNGVPVGPGRGSGAGSLVAYSLGITDLDPLRYNLLFERFLNPERV…	53725488	YP_103508.1		Burkholderia_mallei_ATCC_23344_uid57725	Burkholderia mallei ATCC 23344		E1	E1+E2		PHP+Pol3+HhH+OB+CTD	0	0		Proteobacteria	Betaproteobacteria		Aerobe		68.4855	5835527	5.75	5.56	1174	884		RHDLDRAPQ	2	QAGLF	918-922
MSAASYGALPAYAELQVASDFSFLHGASRAEEYVARAAQLGYSAIAITDECSLAGVVRAHVEAKAAGLPLIIGSHFRLTAADGAPAIAFSALAMNRDGYGNLCELVSLGRMRGKKGSYRLAPRDLEQPDAPFTHLRGLPDCIAILSPDFPANEQRLDAQVEWFARVFGDRAWVALTLHARAMDDIHRGVVERVAARHGVPVVATSWPLMHVRSRKPLQDVLTSIRLGRPVSECGYELAPNAERHLRSRLRLANLYPAGALEETVRVARRCTFSLDDLKYEYPDEVVPAGYDVATYLREQTYIGAQRRFPAGIPVDVQAQIEHELQLIAELNYEAYFLTVYDIVQFARQNGILCQGRGSAANSAVCYCLGMTEVDPSRQSMLFERFMSKERNEPPDIDVD…	161506601	YP_001573722.1		Burkholderia_multivorans_ATCC_17616_uid58697	Burkholderia multivorans ATCC 17616		E2	E1+E2+E2		PHP+Pol3+HhH+OB	0	0		Proteobacteria	Betaproteobacteria		Facultative	Yes	66.6861	7008622	6.92	6.52	1049	860		QAHEHADWL	0	DRDLL	891-895	TAREFC
MVAESLLLPAYAELFCRSNFSFLHGASHAEELVARAVKLGYRGIAITDECSLAGAPRMHVAARAAGLPLIIGSYFEVTPDEAPPGHDPGPGAFGLVLLAQNREGYGNLSELISWRRMAAPKGTYQLTPRMLSRPPEEFAHLRGMPDCFAILVPVYPVRADVLDAQVAWFRTTFGERARLGLVQLQRALDGPQRDEIRAAGARRGVRVVALGDVTMHKRSCKPLQDVMTAIRLGMPVSECGYALAPNAEQHLRSRARIATLFSADEIAQTCAILDACHFELDTLRYEYPDEIVPPGHTPTSYLEQETRAGAAERYPKGVPEKVEQQIRYELALIAKLSYEPFFLTVYDIVKYARSQNILCQGRGSAANSAVCYCLGITEVDPEQSTLLFERFISENRGEP…	161523657	YP_001578669.1		Burkholderia_multivorans_ATCC_17616_uid58697	Burkholderia multivorans ATCC 17616		E2	E1+E2+E2		PHP+Pol3+HhH+OB	0	0		Proteobacteria	Betaproteobacteria		Facultative		66.6861	7008622	6.42	6.49	1071	883		FRHEYGVDT	1	DRDLL	912-916	STREFQ
MSDPRFVHLRVHSEFSIADGIVRLDDIVKAAAADGQGALALTDLGNAFGLVRFYKEARSKGVKPIAGCDVWITNPDDRDKPSRLLLLVKNKRGYLNLCELLSKAWLTNQYRGRAELDASWLEGELSEGLLALSGAQQGDIGLALAAGNEEAARRHAQRWAKVFPGGFYIELQRYGQPGAEAYIQQAATLAASLKLPVVATHPTQFMTDDDFTAHEARVCISEGDILANPRRQKRFTTEQYFRTQDEMVALFADLPSAIANTVEIAKRCNLTLELGKPKLPLFPTPDGMSLDDYLIQLSKEGLEKRLVQLYPDEAERDAQRDTYYKRLEFECGTITKMGFPGYFLIVADFINWAKNNGVPVGPGRGSGAGSLVAYALGITDLDPLRYNLLFERFLNPERV…	161524140	YP_001579152.1		Burkholderia_multivorans_ATCC_17616_uid58697	Burkholderia multivorans ATCC 17616		E1	E1+E2+E2		PHP+Pol3+HhH+OB+CTD	0	0		Proteobacteria	Betaproteobacteria		Facultative		66.6861	7008622	5.69	5.56	1179	884		RHDLDRAPQ	2	QAGLF	918-922
MDATFNVLPAYAELFCLSNFTFLQGASHAEELAERASQLGYSGLAITDECSLAGVVRAHVAAKEKGLPLVIGSYFRLRNADGTPAFGLILLAQNREGYGNLSELITLARTRAPKGEYRLTPHDLSRPDRENAHLRGMPDCLAILVPDFPANEAVLDAQIEWLDETFQGRAWVGLVLHQRAMDDIHRGSVEYVANQQNVPVVALGHVVMHVRSRKPLQDTMTAIRVGRPVHECGYELAPNAEQHLRSRLRIANLYPDHTVRETISVLSRCAFSLDQLRYEYPDELVPAGYTPTQYLRQETYIGAQHRFPSGIPFNVQQQIEHELALIADLGYEPYFLTVYDIVRYARSQHILCQGRGSAANSAVCYCLGVTEVDPARGNMLFERFISKERGEPPDIDVDF…	186476725	YP_001858195.1		Burkholderia_phymatum_STM815_uid58699	Burkholderia phymatum STM815		E2	E1+E2		PHP+Pol3+HhH+OB	0	0		Proteobacteria	Betaproteobacteria		Facultative		62.2924	8676562	6.71	6.87	1049	862		FLQEYGDHV	0	DKDML	891-895	TSRDFH
MSPMSDPRFVHLRVHSEFSIADGIVRIDDVVDAAAKDGQGALALTDLGNAFGLVRFYKEARGKGVKPIAGCDVWITNPDDRDKPSRLLLLVRNKTGYLNLCELLSKAWLTNQYRGRAEVETAWLESGLAEGLLALSGAQHGDVGLALAAGNQEAAQRNAQRWAQIFPNGFYIELQRGGQAGAEAYVQQAVALAASLKLPVVATHPLQFMTPDDFTAHEARVCISEGDILANPRRQKRFTTDQYFRTQDEMIALYADIPSAIANTVEIAKRCNLTLELGKPKLPLFPTPDGMSLDDYLVQLSKEGLEKRLEQLFPEQAERDAQREGYYARLDFECGTIIKMGFPGYFLIVADFINWAKNNGVPVGPGRGSGAGSLVAYALGITDLDPLRYNLLFERFLNP…	186476833	YP_001858303.1		Burkholderia_phymatum_STM815_uid58699	Burkholderia phymatum STM815		E1	E1+E2		PHP+Pol3+HhH+OB+CTD	0	0		Proteobacteria	Betaproteobacteria		Facultative		62.2924	8676562	5.59	5.51	1187	884		RHDLDRAPQ	2	QAGLF	921-925
MLPEYAELFAFTNFSFLRGASHGEELVLRASQLGYSGLAITDECSLAGVVRAHVEAKKEKLPLVIGSYFQLVNADRSPAFGLILLAQNREGYGNLSEFITLGRMRAAKGEYLLTPHDISKPEKGYTHLRGMPDCLAILVPDFPATEDALAVQLEWMNDVFAGRAWVGLTLHQHAMDDIHRGIVEHVADQYRVPVVATGNVVMHVRSRKPLQDTMTAIRLRKTVAECGYDLAPNAEGHLRSRFRLGNLYPTRALYETLNILERCNFSLDELRYEYPDELVPEGFTHEAYLRQETYIGAHRRYPNGIPHNVQEQIEHELQLIRELEYEAYFLTVYDIVRFARSQHILCQGRGSAANSAVCYCLGVTEVDPSRGNMLFERFISKERGEPPDIDVDFEHQRRE…	187922215	YP_001893857.1		Burkholderia_phytofirmans_PsJN_uid58729	Burkholderia phytofirmans PsJN		E2	E1+E2+E2		PHP+Pol3+HhH+OB	0	0		Proteobacteria	Betaproteobacteria		Facultative		62.2868	8214658	5.97	6.13	1043	862		FFREYGDNV	1	DSDIL	885-889	VSRNFC
MSPMSDPRFVHLRVHSEFSIADGIVRLDDIVKAAAKDGQGALALTDLGNAFGLVRFYKEARGKGVKPIAGCDVWITNPDDRDKPSRLLLLVKDRRGYLNLCELLSKASLTNQYRGRAEVEAGWLESGLGEGLLALSGAQQGDVGLALAAGNEEAAKRNALHWAKVFPGGFYIELQRSGQPGGEQYVQQAVALAASLKLPVVATHPMQFMTPDDFTAHEARVCISEGDILANPRRSKRFTSEQYFRTQEEMAALFADIPSALANSVEIAKRCNLTLELGKPKLPLFPTPDGMSLDDYLVQLSKEGLEKRLEQLYPDAAEREAQRETYYARLEFECGTIIKMGFPGYFLIVADFINWAKNNGVPVGPGRGSGAGSLVAYALGVTDLDPLRYNLLFERFLNP…	187923250	YP_001894892.1		Burkholderia_phytofirmans_PsJN_uid58729	Burkholderia phytofirmans PsJN		E1	E1+E2+E2		PHP+Pol3+HhH+OB+CTD	0	0		Proteobacteria	Betaproteobacteria		Facultative		62.2868	8214658	5.57	5.49	1192	884		RHDLDRAPQ	2	QAGLF	921-925
MPPTQPSLLVQQPLATQLPAYAELHCLTNFSFLRGASHPHELVEQAMSRGYSALAITDECSLAGVVRAHTALKEIKTERERQQKEREDKANTAQSEAPSEDGTQIEASQQETAPQETAEAEAPKPLPHLIIGSELNLTDETGDPFCTLVALATNRNGYGNLSELITLARSRADKGSYRLGPSDFTASLPHLAHLKTLPDCVLMLVPQRTATLSHTLRCAHWLASFAAQRAWIALELWQTGSDDLQIDALRMISKASGLPLVAAGGVLMHARSRKPLQDTMTAIGLVTPLSQCGHALEANAERHMRTRVRLGKLYPRDTLEETLRIAALCRFSLDELKYEYPEELVPAGESPSSYLRKLVMAGAMERWPKGIDLKRIGQIEKELGLIADLKYEKYFLTVH…	187923381	YP_001895023.1		Burkholderia_phytofirmans_PsJN_uid58729	Burkholderia phytofirmans PsJN		E2	E1+E2+E2		PHP+Pol3+HhH+OB	0	0		Proteobacteria	Betaproteobacteria		Facultative		62.2868	8214658	8.71	8.58	1193	970		HLREETQGL	2	VPKLL	1009-1013	ASRDFH
MSDPRFVHLRVHSEFSIADGIVRLDDAVERAAEDGQGALALTDLANAFGLVRFYKAARAHGVKPIVGADVWVSNPDDRDKPARLLLLVKDRRGYLNLCELLSRAWLTNQYRGRAEVDCQWLETGLAEGLLALSGAQHGDIGIALAAGNVQAATRHAQRWAAIFPNAFYIELQRMRQPGVEAYVQQAVELAAQLKLPVVATHPVQFMTPEDFTAHEARVCISEGDILANPRRAKRFSTDQYFFTQQQMGELFADIPSALANTVEIAKRCNLTLELGKPKLPLFPTPDGMSLDDYLVQLSKTGLEQRLEQLFPDATQRNARRQTYQERLAFECDTIIKMGFPGYFLIVADFINWAKNNGVPVGPGRGSGAGSLVAFALGITDLDPLRYNLLFERFLNPERV…	312796952	YP_004029874.1		Burkholderia_rhizoxinica_HKI_454_uid60487	Burkholderia rhizoxinica HKI 454		E1	E1+E2		PHP+Pol3+HhH+OB+CTD	0	0		Proteobacteria	Betaproteobacteria		-1		60.7058	3750138	5.77	5.59	1198	884		RHDLDRAPQ	2	QGGLF	918-922
MISKGSCATITSRSLPSRCTTGSIVNGSARASTARYAGSCTACLANPMEKPANASLPEYAELQCASNFSFLYGASHPEELVARAAQLGYTALAITDECSVAGVVRAHLEAKKVGLPLIVGAQFRLAQGQAAPAMALSALAMNRDGYGNLCEFITLGRMRGDKGTYRLSCDDLAHADAVDRHGCALSHCLVILHPDYPAHEAQLTWAAPHFGSRIAVALTLHAQAMDDLHRGVVQRVAARHGVRVVATGAVRMHVRSRKPLQDVVTAIRLGQSVSACGYHLAPNAQQHLRARLRLANVYPRDTLEATVHLARQCTFSLDELRYEYPEELVPNGHSATTYLREQAYLGAHRRFPNGIPMTVQQQLEHELALIATLRYEPYFLTVYDIVHFARSQGILCQGR…	330399560	YP_004030658.1		Burkholderia_rhizoxinica_HKI_454_uid60487	Burkholderia rhizoxinica HKI 454		E2	E1+E2		ntx+PHP+Pol3+HhH+OB	60	0		Proteobacteria	Betaproteobacteria		-1	Yes	60.7058	3750138	8.79	7.95	1091	856		QAYEQADAR	0	DKDLL	933-937	TSRNFC
MDAGSFGALPAYAELQVASDFSFLHGASRAEEYVARAAQLGYSAIAITDECSLAGVVRAHVEAKAANMALIIGSHFRLTAADGAPALAFTALAMNRDGYGNLCEFISLGRMRGKKGTYRLAPLDLEHPEAPYTHLRGLPDCIAILSPDFPANEQRLDAQVEWFARVFGDRAWVALTLHARAMDDIHRGVVERVAARHGVPVVATSWPLMHVRSRKPLQDVLTGIRVGRPVSECGYELAPNAERHLRSRLRLANLYPAGALEETVRVARRCTFSLDDLKYEYPDELVPAGTDPATYLREQTYIGARRRFPAGIPIDVQAQIEHELQLIADLKYEAYFLTVYDIVQFAREQGILCQGRGSAANSSVCYCLGVTEVDPSRQSMLFERFISKERNEPPDIDVD…	134287639	YP_001109805.1		Burkholderia_vietnamiensis_G4_uid58075	Burkholderia vietnamiensis G4		E2	E1+E2+E2+E2		PHP+Pol3+HhH+OB	0	0		Proteobacteria	Betaproteobacteria		Facultative	Yes	65.7381	8391070	6.51	6.36	1048	860		QAHEHADWL	0	DRDLL	890-894	TSREFC
MSTASTPLATAPSFSGASFLPDYAELCCVSNFTFLRGASHAEELVARAAQLGYQALAIADECSMAGIVRAHVAAKEAELPLIVGSRFRLVTADGKLAVSLIALAQNREGYGNLCELITLARTREGVEKGSYRLTPRDLDHPEAPFEHLRGLPDCLVIVEAEYGAADERLIAQADWARTVFPGRAWLGLCLLHRSRDDEHEDAVRWAARETGLRMVALGGVEMHVRSRKPLHDALTAVRLGKPIAECGFDLAPNAERCLRSRLRLANLYSREALDETVRIAELCDFSLDELRYEYPSEVIPEGETPASYLRKETYLGAQRRFPQGVPTVVQSQIEHELDLIAAMRYESYFLTVYDIVRFARSQHILCQGRGSAANSAVCYCLGITEVDPERGNLLFERFI…	134296110	YP_001119845.1		Burkholderia_vietnamiensis_G4_uid58075	Burkholderia vietnamiensis G4		E2	E1+E2+E2+E2		PHP+Pol3+HhH+OB	0	0		Proteobacteria	Betaproteobacteria		Facultative		65.7381	8391070	6	6.01	1093	894		CVRERSEGE	0	DKDLL	935-939	ESRDFC
MSDPRFVHLRVHSEFSIADGIVRLDDIVKAAAADGQGALALTDLGNAFGLVRFYQEARGKGIKPIAGCDVWITNPDDRDKPSRLLLLVKDKTGYLNLCELLSKAWLTNQYRGRAELDASWLDGELSQGLLALSGAQQGDIGLALAAGNEEAARRHAQRWAEVFPGGFYIELQRYGQPGAEAYIQQAATLAASLQLPVVATHPMQFMTEDDFTAHEARVCISEGDMLANPRRQKRFTTAQYFRTQDDMVALFADIPSAVANTVEIAKRCNLKLELGKPKLPLFPTPDGMSLDDYLVQLSKEGLEKRLEQLYPDVAERDAQRDTYYKRLEFECGTITKMGFPGYFLIVADFINWAKNNGVPVGPGRGSGAGSLVAYALGITDLDPLRYNLLFERFLNPERV…	134296501	YP_001120236.1		Burkholderia_vietnamiensis_G4_uid58075	Burkholderia vietnamiensis G4		E1	E1+E2+E2+E2		PHP+Pol3+HhH+OB+CTD	0	0		Proteobacteria	Betaproteobacteria		Facultative		65.7381	8391070	5.54	5.41	1177	884		RHDLDRAPQ	2	QAGLF	918-922
MAAQITWLPDYAELFCRSNFSFLHGASHAEELVARAAELGYRGLAITDECSLAGAPRMHVAAQAQGLPLVVGAYFAVTPDEVAPGHDPGPGAFGLVLLAQNREGYGNLAELISWRRMAAPKGTYTLTSRMLSAPPAAFAHLRGMPDCFAILVPVYPVRADVLDAQVAWFRATFGERARLGLVQLQRALDGAQREEIRAAGERRGVPVVALGDVTMHRRSCKPLQDVMTAIRVGMPVAECGYALAPNAEQHLRSRQRIGQLYSPDEIAQTCEILDACDFELGSLRYEYPDEIVPAGLTPTRYLEQETLAGARARYPRGVPEKVAKLIRHELDLIAKLSYEPFFLTVYDIVKFARSRNILCQGRGSAANSVVCYCLGITEVDPDQSTMLFERFISEKRGEP…	134297021	YP_001120756.1		Burkholderia_vietnamiensis_G4_uid58075	Burkholderia vietnamiensis G4		E2	E1+E2+E2+E2		PHP+Pol3+HhH+OB	0	0		Proteobacteria	Betaproteobacteria		Facultative		65.7381	8391070	7.16	7.96	1071	883		FRHEYGVDT	1	ERDLL	912-916	SSREFH
MSPMSDPRFVHLRVHSEFSIADGIVRLDDVVKAAAKDGQGALALTDLGNAFGLVRFYKEARGKGVKPIAGCDVWITNPDDREKPSRLLLLVKDRRGYLNLCELLSKASLTNQYRGRAEIEAGWLESGLGEGLLALSGAQQGDIGLALAAGNEEAAKRNALHWAKVFPGGFYIEVQRCGQPGGEHYVQQAVALAASLKLPVVATHPMQFMTPDDFTAHEARVCISEGDILANPRRSKRFTPEQYFRTQEEMAALFADIPSALTNSVEIAKRCNLTLELGKPKLPLFPTPDGMSLDDYLVHLSKEGLEKRLEQLYPDEAERAAQRATYYERLEFECGTIIKMGFPGYFLIVADFINWAKNNGVPVGPGRGSGAGSLVAYALGVTDLDPLRYNLLFERFLNP…	91782537	YP_557743.1		Burkholderia_xenovorans_LB400_uid57823	Burkholderia xenovorans LB400		E1	E1+E2		PHP+Pol3+HhH+OB+CTD	0	0		Proteobacteria	Betaproteobacteria		Aerobe		62.6278	9731138	5.62	5.6	1193	884		RHDLDRAPQ	2	QAGLF	921-925
MPLSQSPFLAKQTLATHLPAYAELHCLTNFSFLRGASHPYELVEQAMSRGYSALAITDECSLAGVVRAHTALKEIREERERQQKEREDKAKAAKAAQAAVPLEDASKAGFIQQEAEEIEDAESLKPLPHLIIGSEFNLTDETGEPFCTLVALATNRNGYGNLSELITLARSRADKGSYRLGPSDFTDSLPHLAHLQTLPDCVLMLVPQRAATLSHTLRCAHWLASFAAQRAWIALELWQTGSDDLQIDALRMISKASGLPLVAAGGVLMHARSRKPLQDTMTAIGLVTPLSACGHALEANAERHMRTRVRLGKLYPRDTLEETLRIAALCRFSLDELKYEYPEELVPAGESPSSYLRKLVMAGAMERWPEGMDLKRIGQIEKELALIADLKYEKYFLTV…	91782661	YP_557867.1		Burkholderia_xenovorans_LB400_uid57823	Burkholderia xenovorans LB400		E2	E1+E2		PHP+Pol3+HhH+OB	0	0		Proteobacteria	Betaproteobacteria		Aerobe		62.6278	9731138	8.78	8.49	1195	971		HLREETQGL	2	VPRLL	1010-1014	ASRDFH
MYNTAMSDPRFVHLRVHSEFSIADGIVRLDDVVKAAAQDGQGALALTDLGNAFGLVRFYKEARGKGVKPIAGCDVWITNPDDRDKPSRLLLLVRDKQGYLNLCELLSRAWLTNQYRGRAEVMLEWLEGGLAQGLLALSGAQTGDIGMAFAAGNAASAQRHAERWAKLFPNAFYIELQRAGQPGEQGYIQEAVALAAKLRLPVVATHPMQFMTPDDFTAHEARVCISEGDILANPRRQKRFTQDQFFRTQDEMCALFADIPSALANTVEIARRCNLTLELGKPKLPLFPTPDGMSLDDYLVQLSKEGLEVRLQQLYPDETEREAQRETYYARLDFECGTIIKMGFPGYFLIVADFIMWAKNNGVPVGPGRGSGAGSLVAYALGITDLDPLRYNLLFERFL…	377820269	YP_004976640.1		Burkholderia_YI23_uid81081	Burkholderia sp. YI23		E1	E1+E2+E2+E2		PHP+Pol3+HhH+OB+CTD	0	0		Proteobacteria	Betaproteobacteria		-1		63.2607	8896411	5.46	5.35	1175	884		RHDLDRAPQ	2	QAGLF	923-927
MGLDEDAGFPGSMSASALLPDYAELHCLSNFSFLRGASHPQELAAAALEHGYTALAITDECSLAGVVRAHAAIKDIEAKAQAAADAAREAGEPPPKKQNLKLIIGSELHLTDANGEPFCTLVALATNRAGYGNLSELISLARSRSPKGTYRIGPEDFTNPAASSDTADLRGDIAHLKHLPDCLLILVPQRAATLADTLDRAHWLAGFAAGRAWLALELWQDGSDDERLASSRVIAEASGLPLVAASGALMHARSRKPLQDTLTAIRLNRSLAECGYALEANAERHLRTRLRIGALYPKEAIRETLKVAARCTFKLDELKYEYPEELVPPGETPASYLRKQVIAGALRRWPNGMDAETIGLIEKELALVAKLEYEKYFLTVYDIVAFARSQGILCQGRGS…	377821112	YP_004977483.1		Burkholderia_YI23_uid81081	Burkholderia sp. YI23		E2	E1+E2+E2+E2		PHP+Pol3+HhH+OB	0	0		Proteobacteria	Betaproteobacteria		-1		63.2607	8896411	8.86	8.9	1143	945		HLREETQGL	2	APELL	985-989	PSRDFH
MDIYSSMLPGYAELQCFSNFTFLRGASHAEELIERAERLGYLAIAITDECSLAGIVRAHVAAKKASVRLIVGAYFQLTNADGSPALSLTVLAQNRDGYGNLSELITLARTRTAKGAYVLTPHDLAHPDAPYHHLRGLPDCLVILSPDYPAKDERLDAQVEWLAATFQDRCWVALTLHARAMDDIHRGTVEYIAERHGVPTVATGAVTMHVRSRKPLQDTLTAVRLNTSIAGCGFQLAQNAEQHLRARLRLSNLYPDKALSETVAIANRCTFSLDELRYEYPDELVPPGITPTAYLRQETYIGAHRRFPAGIPHKVQQQIEHELSLIADLKYEPYFLTVYDIVRFARNEGILCQGRGSAANSAICYCLGITEVDPSRGNLLFERFISKERAAAGDVPDID…	377807110	YP_004980057.1		Burkholderia_YI23_uid81081	Burkholderia sp. YI23		E2	E1+E2+E2+E2		PHP+Pol3+HhH+OB	0	0		Proteobacteria	Betaproteobacteria		-1	Yes	63.2607	8896411	6.45	6.37	1050	863		QFREYSDAT	0	DKDLL	892-896	TSRNFH
MDVYTSMLPGYAELQCFSNFTFLRGASHSEELILRAEQLGYLAIAVTDECSLAGIVRAHVAAKEANIRLIVGAHFQLVNADGTRALAFTALAMNRNGYGNLSELITLARTRTSKGTYLLTPNDLARPEAPYDHLKGLPDCLIILSPEYPAKEERLDAQMEWLARTFDGRCWVALTLHARAMDDIHRGIVEYVADQQGVPVVATGAVTMHVRSRKPLQDTLTAVRLNRSIAECGFELPQNAEQHLRARLRLANLYPERALAETLTIANRCTFSLDELRYEYPDELIPEGTTPTAYLRQETYIGAHRRFPRGIPHKVQTQIEHELALIAELRYEPYFLTVYDLVRFARNEGILCQGRGSAANSAVCYCLGVTEVDPARSSMLFERFISKERGEPPDIDVDF…	377812212	YP_005044652.1		Burkholderia_YI23_uid81081	Burkholderia sp. YI23		E2	E1+E2+E2+E2		PHP+Pol3+HhH+OB	0	0		Proteobacteria	Betaproteobacteria		-1	Yes	63.2607	8896411	7.12	6.54	1047	860		QFREHAEAT	0	DKDLL	889-893	SSRNFH
MSKSFFDVFPALKLDAGTKEIMEQTMVEKVSTTRKQDFIRIYISSNKLIDKSDILKTESGIKKQLFGNQDLTVKIYEKFSLSAQYTPENLIDLYRESIEMELKDYDHMEYSLFRSAQFVYPDDDNIVVQLEDSVVGKKKAPDLVRVLSKIINERCGLTAAISPEFVKIEKEEAEPDYTEEATILAKKLEAVEQEAIEKKKEREEKKAAKEAEKNGGKSFAEGNAQGAKSQEKTQAGTTAEGAKSSFAGKGKWSGRRSDFGGGFKKSDNPDVIFGRDFDDEVMKLVDLVGELGEVTIHGQITAFEQRDIRNEKSILIYDITDFTDSITVKMFIKTEDAPEVTKDIKKGAFVKVKGIAAVDKFDHELSIQSVVGVKKIPDFTTKRKDNAEVKRVELHCHTK…	302670324	YP_003830284.1		Butyrivibrio_proteoclasticus_B316_uid51489	Butyrivibrio proteoclasticus B316		PC	PC+PC+E1+EX		NTD+OB+EXO+PHP+Pol3+HhH	0	0		Firmicutes	Clostridia		Anaerobe		40.0084	4404886	5.22	5.26	1529	916		HHDHEHCDH	9	QISLF	1520-1524
MAFTHLHVHTEYSLLDGSNKIKEYVKRLGELGMTAGAITDHGVMYGVIDFYKACRDAGINPVIGCEVYVAPGSRFEKETAVSDDRYYHLVLLAENNVGYANLSHIVSRGFTEGYYYKPRVDMELLEQYHEGIIALSACLAGEIPRNIVKGTPDKAKEAAIRLDNIFGHGNFFLELQDHGIPEQRMVNASLMALSQELDIPLVATNDCHYTYADDAEAHDLLLCIQTGKXVSDEDRMRYEGGQYYVKSEEEMRSLFPYAQEALDNTQKIADRCHVEIEFGVTKLPHFEVPEGYDSWTYLNKLCLDGLHERYPDDDGTLKDKLDYELGVIKRMGYVDYFLIVWDYINYCRENGIAVGPGRGSAAGSIVSYCMHITNIDPIKYDLLFERFLNPERVSMPDID…	302672122	YP_003832082.1		Butyrivibrio_proteoclasticus_B316_uid51489	Butyrivibrio proteoclasticus B316		E1	PC+PC+E1+EX		PHP+Pol3+HhH+OB+CTD	0	0		Firmicutes	Clostridia		Anaerobe		40.0084	4404886	5.06	5.11	1179	908		HHDHEHCDH	9	QMTLF	941-945
MREPIANIVLPEDVLKNLTKADKLLIKNTIKGTNERYKDFPEEKLSNEELLRRVSYELEVIITMGFSDYFLVVADFLQVGQKIGHMPLDRIEHLRAHMTEMSIEEMISYIEEDMSYPGFTIGIGRGSGAGSVVAYVNYITNVEPTQYDLLFERFLNPERVSMPDFDSDLSKAEAPYGVRDIVIEYVGKKYGYDGVCGICTPSTLAPKAAVMNTANILVDREFQKKKGFKEGDYIPNSEKDPVWVEINKHYTDLSKAIRADIPEDPGTTFSSEMEDGSTLYESLKMKYAGSKDATEIIELANMLDGVNDNYGKHAAGVIIADNGNVGEYGALMYDDESNGWKIQMNAVECEDTAGLLKMDFLGLKTLNIITMALRLIYENRGIYINVENLPDDPEVYSKI…	302668958	YP_003832783.1		Butyrivibrio_proteoclasticus_B316_uid51489	Butyrivibrio proteoclasticus B316		EX	PC+PC+E1+EX		Pol3+HhH+OB+ctx	0	56		Firmicutes	Clostridia		Anaerobe	Yes	40.0084	4404886	5.18	5.02	972	687		LETKYIAPT	0	YTNIL	720-724
MNRMFFEAFPMLKVDDDIFNDMKSVEIEKISSTKKHDFIRIYIKSSILIEKSTIYKIEKSIQDQLFSGVNVTVKVYEKFTLSSQYTPKYLMDFYSESIFLEFKNYDPIEHTIIKRATFEYPDDSNVNICLEENVITRKKAQDIKRVFEKIFNERCGLNVNFNITYREAVERTKPQYTYDAVHIEKGPEIVEVDAIKVVESRSEKVEKKQDSNWSNEKSKQDIKKGATFAKGKFSKIPDDPSIIYGRNFDEEITQIIDIEGAIGEIVVRGQIIKYERKDIKNEKAILMFAITDFTDSIKVKIFAKQEQVAKLEEKIHVGAFIKLKGIAALDNFDHEVSIQSVVGIKEIPDFTTKRVDNAPRKRVELHCHTKMSDMDAVSSAEDIILQAYKWGMPGIAITD…	302668622	YP_003833070.1		Butyrivibrio_proteoclasticus_B316_uid51489	Butyrivibrio proteoclasticus B316		PC	PC+PC+E1+EX		NTD+OB+EXO+PHP+Pol3+HhH	0	0		Firmicutes	Clostridia		Anaerobe	Yes	40.0084	4404886	5.49	5.44	1490	906		HHDHEHCDH	9	QLSIF	1481-1485
MSEVAFLPAKPVKIEFDKSSMGLKVYVESIDNLKDIDLIGIEQRFKSLLESCKDVEIKLFKSKNLTLDELLKKYRWFLFYKISKRCNGLSHFLRECEIVQSSNGLDFLVPNGIRDILFERKVDVLIKQILSEEFGIVCDVDFKIKDFFIQFDTDEEVEKYLRLSEEKKEEAEKITSEKSEVETDPTIIFGKKIDERKEVTPISLVKVGTDCVIEGEIFNLEIKETKNQNVLIYKLYITDYLNSTFVKIVAKKDKIPTSISVGDYVKVEGRVEFDDFEKAVVINAKNINKSQKPERLDTSSSKRVELHAHTKMSAMDAVCSAEELIKLAASMGHRAVAITDHGVVQAFPEAQEASKSCNIKVIYGMECYLIDDGVPVVYNPKEGQGFDSTFVVVDIETTG…	312793079	YP_004026002.1		Caldicellulosiruptor_kristjanssonii_177R1B_uid60393	Caldicellulosiruptor kristjanssonii 177R1B		PC	PC+E1		NTD+OB+EXO+PHP+Pol3+HhH	0	0		Firmicutes	Clostridia		Anaerobe		36.0958	2802443	5.64	5.94	1402	883		HHDHEHCDH	9	QLSFF	1398-1402
MSFVHLHLHTEYSLLDGACRIDRLFERVKELNMNAVAITDHGVMYGVIDFYKAAKENGIKPIIGCEVYLAPRTRFDKEPNIDNDIHHLVLLAMDNEGYKNLSKIVSIGFVEGFYYKPRVDREVLSKYSKGLVALTSCLAGEIPKLILREQKEKLYDAISFYKEVFGENFYFELQYHYIDEQRFVNNELMRLSKKYQIPLVATNDVHYLRREDRNLHDILLCIQTGKTISDSNRMEFPTDEFYLKSPEEMQQIFGYIPEALKNTLEIAEKCNVEFEFGKINLPKFQLPEGKSDAFEYLKELALEGFKKRYSKDDKAAYDRLMMELQVIKDMGFVEYFLIVRDFINYAKQNNIMVGPGRGSAAGSIVAYCLGITNVDPIKYDLLFERFLNPERVSMPDIDI…	312793441	YP_004026364.1		Caldicellulosiruptor_kristjanssonii_177R1B_uid60393	Caldicellulosiruptor kristjanssonii 177R1B		E1	PC+E1		PHP+Pol3+HhH+OB+CTD	0	0		Firmicutes	Clostridia		Anaerobe		36.0958	2802443	5.54	5.64	1140	868		HHDHEHCDH	9	QFSFF	899-903
MSFVHLHVHTEYSLLDGAVRIESLFERVRQLNMHSIAITDHGAMYGVVDFYKAAKENGIKPIIGCEVYLAPRSRFDKEPNIDNDIHHLVLLAIDNEGYKNLSKIVSIGFVEGFYYKPRVDREILSKYSKGLIALTSCLAGEIPKFILRDQKEKLMDAIGFYKDVFGCNFYFELQYHGIDEQRFVNSELIRLSKKYQIPVVATNDVHYLKREDREIHDILLCIQTGKTIHDSNRMEFPTSEFYLKSAQEMEEVFGYIPESLKNTLEIAEKCNVEFEFGKINLPKFQLPEGKSDAFEYLKELAFAGFEKRYSKENKAAYDRLLMELNVIKDMGFTEYFLIVHDFINYAKQNNIMVGPGRGSAAGSIVAYCLGITNVDPIKYNLLFERFLNPERVSMPDIDI…	146296832	YP_001180603.1		Caldicellulosiruptor_saccharolyticus_DSM_8903_uid58289	Caldicellulosiruptor saccharolyticus DSM 8903		E1	PC+E1		PHP+Pol3+HhH+OB+CTD	0	0		Firmicutes	Clostridia		Anaerobe		35.2541	2970275	5.79	5.87	1141	868		HHDHEHCDH	9	QITFF	899-903
MSEVAYLPLKPVKVEFDKANKFLKIYIDDIKGLDEINLIELESRFKNSLDICEDVEVKLLNNKVVNIKELLQKHKWFLVYKISKKCNGLKAFLKECEITLEGDKLVFLVPNGIRDIMLERKLDMLVKDILSEEFGCKCDVEFRIKDFYIHFDFDSEIESYLKESEEKRKEKEAKEANKKDIQQDPDVIFGKRINEKEEITPISLIKVGSKCIIEGEVFNIEIKETKNQNILIYKLYVTDYNTSTYVKIVAKKDNTPTSISVGDYIKVEGNVEFDEFEKAIVVNAKNVNRAVKPERLDTADVKRVELHAHTKMSTMDAVCSAEELIKTAAKWGHRAIAITDHGVVQAFPEAQEVSKSEGLKVIYGMECYLIDDGVPVVYNPKENQSLDTTFVVVDIETTG…	146297347	YP_001181118.1		Caldicellulosiruptor_saccharolyticus_DSM_8903_uid58289	Caldicellulosiruptor saccharolyticus DSM 8903		PC	PC+E1		NTD+OB+EXO+PHP+Pol3+HhH	0	0		Firmicutes	Clostridia		Anaerobe		35.2541	2970275	5.61	5.82	1402	883		HHDHEHCDH	9	QLSFF	1398-1402
MADDFVHLHVHSEYSLLDGLGRIKSLVKEAVKLGQPALALTDHGVMHGAIEFFRACREASIRPIIGIEAYQTVWGRPMTGRDPQLDRDNYHLLLLAKNMTGYRNLLKIATSSQLDGYYYKPRIDHEFLAAHAEGLIASTGCLGAEVPQLLAQGKEREAYERLGWYVDVFGTENFFIELQEHSIPELVQVNKILVPWAKKFGLNLVVTNDVHYVREEDGGPHDVLLCVQTGATIDQPNRMRMSDGSYFLKSRAQMEATFRPFIDLPPSAFDHSLRIAEMCEVDLEDPTYHLPDLPIPEGFTYETYLRHLTEEGLRRLYGDRADDPEVQERKERELRIIHEMGFDVYYLIVADLCNFARSRNIWWNVRGSGAGSLVAYCIGITSIDPLKNNLIFERFLNPG…	383761985	YP_005440967.1		Caldilinea_aerophila_DSM_14535___NBRC_104270_uid158165	Caldilinea aerophila DSM 14535 = NBRC 104270		E1	E1		PHP+Pol3+HhH+OB+CTD	0	0		Chloroflexi	Caldilineae		Facultative		58.7671	5144873	5.55	5.82	1356	913		HHDHEHCDH	9	QLSIF	947-951
MGFTHLHLHTEYSLLDGMNKISELSSRVKELGMDAVSITDHGNMYGVIEFYEEMKKAGIKPIIGVEVYIAPNGVEKKEKDEERYHLILLAKSLKGYKNLTKIVTESYVRGFYYKPRIDFEILKKYNEDIIAMTACLQGEISSKALKGDIKEVRKALYKYLDIFGKENFFIEVQNHGLDEEKAVIEVAKTLRDTEGVKLVATNDAHYLRKEDAHAHDILLCVQTLRPVDDPERMRFPNDEFYIKSESEMLKAFNGLEDAVYNTELIKEMCNVEFDFSSYHLPVYKKDENWDPSKNKEYLEELTFKGIREKYGDKADEVMERARYELDVIEKMGFTDYFLIVQDFINYARSNDIPVGPGRGSAAGSVVSYALGITEIDPIKYNLFFERFLNPERISMPDID…	383788951	YP_005473520.1		Caldisericum_exile_AZM16c01_uid158173	Caldisericum exile AZM16c01		E1	E1		PHP+Pol3+HhH+OB+CTD	0	0		Caldiserica	Caldisericia		Anaerobe		35.3749	1558103	5.5	5.81	1148	868		HHDHEHCDH	9	TVSLF	889-893
MKSRDFVHLHLHSQYSLLDGAIQINKMMDKLKKFGSSAVAVTDHGTMYGVVDFYKKAIANNIKPIIGCEVYVAPDDRKNRNYEKGEDKNYHLILLAKNNKGLKNLQYLVSLAQLEGFYYKPRIDKELLAKYSEGLIGLSACLAGEIPRYVIRGDLKEAVKSAKEYEDILSKGNFYLELQENGIPEQRIVNRELISIGKNHDIPIVATNDCHYLEKGDHVAHQILMCIQMQTTISNRDKLEFHSDQLYVKSPEEMWEAFSEIPEACLNTLKIAEECNVTIDLGKLHLPHYKVPKGYTVESYFEHLARTGLHRRLARIPADEHKKYIDRLNFELKVIIEKNYAGYYLIVWDFINYSKENGIPVGPGRGSGAGSLVAYALGITDIDPIKFNLLFERFLNPER…	313672076	YP_004050187.1		Calditerrivibrio_nitroreducens_DSM_19672_uid60821	Calditerrivibrio nitroreducens DSM 19672		E1	E1		PHP+Pol3+HhH+OB+CTD	0	0		Deferribacteres	Deferribacteres		Anaerobe		35.6284	2216552	5.86	6.76	1154	883		HHDHEHCDH	9
MSENSGFTHLHLHTEYSLLDGANKIEELAHTLHDRGDTAAAITDHGNMFGAIDFYKKMKKNGIKPLIGIEAYVHNGEQLDDKSTKQRFHLILIAKNETGYKNLMYLSSMSYIEGFYYYPRINKKILKEHSEGLVCSSACLQGEVSWHLNLSERNVKFGAKGYERAKEVALEYKEIFGDDFYLEIMRHGIGDQRRIDDDILRIAKETGIKVIATNDTHYTFKERAAAHEVFMCIAMNKTLDDPNRLRHSVHEFFVKSKEQMNELFLDIPEVIENTQEIVDKCNLEIKLGNPTPPNFKFTLECAKERNLTLPEPENRYSFKNDAVFFEHECRKGLEERLKFVPENLHEEYRKRLEIEISIINKMNFPGYMMIVWDFINEAKRRGVPVGPGRGSAAGSLVAY…	157165237	YP_001467325.1		Campylobacter_concisus_13826_uid58667	Campylobacter concisus 13826		E1	E1		PHP+Pol3+HhH+OB+CTD	0	0		Proteobacteria	Epsilonproteobacteria		Microaerophilic		39.2668	2099413	5.59	5.95	1203	906		HHDHEHCDH	9	AESLF	943-947
MSDFTHLHLHTEYSLLDGANKIKELAHVLHERGDTSAAITDHGNMFGAIDFYKTMKKEGIKPLIGIEAYIHNADDLGDKSSKQRFHLILIAKNETGYKNLMYLSSMSYIEGFYYYPRINKKILKEHSEGIICSSACLQGEVSWHLNLSERNLKYGAKGYEKAKEVALEYKEIFGDDFYLEIMRHGIGDQRRIDDDILRIAKETGIKVIATNDTHYTFKERADAHEVFMCIAMNKLLDDPNRLRHSVHEFFVKSEDEMKRLFLDIPEVIENTKEIVQKCNLEIKLGNPTPPNFKFTLECAAERGLNLPEPKNRYSFKNDTVFFEYECKKGLEERLKFVPENLHEEYKKRLEREIEIINKMNFSGYMMIVWDFINEAKSRGVPVGPGRGSAAGSLVAYSLK…	154174535	YP_001407866.1		Campylobacter_curvus_525_92_uid58669	Campylobacter curvus 525.92		E1	E1		PHP+Pol3+HhH+OB+CTD	0	0		Proteobacteria	Epsilonproteobacteria		Microaerophilic		44.5353	1971264	5.91	6.17	1201	906		HHDHEHCDH	9	AQSLF	940-944
MSDFTHLHLHTEYSLLDGANKIKVLAKRLKELNIKSCAITDHGNMYGALDFYKTMKAEGIKPIIGLEAYIHNHEDISNKESRQRFHLCLFAKNEVGYQNLMYLSSMSYIKGYYYHPRINKKLLREHSEGLVCSSACLAGEVNFHLNLSDRNLKRGAGGYESAKRVALEYKDIFGDDFYLEIMRHGIGDQQRIDDDIIRLSMETGIKLIATNDAHYTTKDSAVAQKIFVYISANKNFDDKVREQVLSEFYAKSADEMSAIFADMPEVIENTNEIVEKCNLEIKLGDATPPNFKFTQEYAKERGIILPHPQNEYDLENDSFLFEYECKQGLEKRLEFIDPSKHQIYKDRLDLEINTINNMKFPGYMLIVADFINEAKRRGIPVGPGRGSAAGSLVAYALRI…	118475097	YP_892396.1		Campylobacter_fetus_82_40_uid58545	Campylobacter fetus subsp. fetus 82-40		E1	E1		PHP+Pol3+HhH+OB+OB2+CTD	0	0		Proteobacteria	Epsilonproteobacteria		Microaerophilic		33.3075	1773615	5.4	5.59	1331	915		HHDHEHCDH	9	TNSLF	949-953
MSEFTHLHLHTEYSLLDGVNKIDNLAKILKERGTKAVAITDHGNMFGAIEFYKTMKKNGIKPIIGMEAYIHNHDKLDDKSDKQRFHLILLAKNEIGYKNLIYLSSKAFLDGFYYYPRINKNLLRAHHEGIICNAACIAGEIGFHLNLSERNIKRGAKGYEGAKKAALEYKEIFGDDFYLEIMRHGYTSQLRIDDDLIRLSRETGIKLIASNDAHYTNQAGHDLQDIFVCLSTGSVLSDPKRMHHTVRQLYVKTDEEMKEIFADIPEVIENTQEIANKCNLSFAFDDPNYHPTAPNFKFTREKANLINLTLPEANEEYSKKNDDLLFETLCRDGLTKRLEFIAPEKHEIYKARLEKEIQIIEKMGFGGYMLIVQDFINWAKDHDIPVGPGRGSAAGSLCA…	154148261	YP_001407070.1		Campylobacter_hominis_ATCC_BAA_381_uid58981	Campylobacter hominis ATCC BAA-381		E1	E1		PHP+Pol3+HhH+OB+CTD	0	0		Proteobacteria	Epsilonproteobacteria		Microaerophilic		31.7383	1714951	5.77	5.89	1213	922		HHDHEHCDH	9	SLNFG	958-962
MSQFTHLHLHTEYSLLDGANKLKELALTLKEQGATSVAMTDHGNMFGAIDFYQTMKAQGLKPIIGIEAYLHNHDELDDKSSRQRFHLCLYAKNEIGYQNLMYLSSQSYIKGLYYYPRINKKLLEDYSEGLICSSACLQGEVNWHLNTYSERNVRFGAKGYEAAKEAALWYKKVFKDDFYFEIMRHGIGDQRMIDDDIIRLSKELNIKIIATNDTHYTFKERAAAHEVFMCIAMGKKLNDPDRMRHSVHEFYVKSPEQMSELFADIPEAIENTQEIAQKCNLELNLGNPTPPNFKFTREYAKDHNIILPEETKEFSFDNDDMVFEELCKKGLEERLKFIDESKHEEYKQRLEVEINIIKNMKFSGYMLIVHDFIKVAKDKGIPVGPGRGSAAGSLVSYCL…	218562357	YP_002344136.1		Campylobacter_jejuni_NCTC_11168_uid57587	Campylobacter jejuni subsp. jejuni NCTC 11168 = ATCC 700819		E1	E1		PHP+Pol3+HhH+OB+ctx	0	107		Proteobacteria	Epsilonproteobacteria		Microaerophilic		30.5486	1641481	5.53	5.69	1200	906		HHDHEHCDH	9	ASSLF	940-944
MSQFTHLHLHTEYSLLDGANKLKELAKTLKAQGATSVAMTDHGNMFGAIDFYKTMRAEGIKPIIGLEAYLHNHDDISDKSSRQRFHLCLFAKNEIGYKNLMYLSSQSYIHGLYYYPRINKKLLEAHSDGLICSSACLQGEINWHLNTKNERNIKFGAKGYEGAKEAALWYKKVFGDDFYLEIMRHGIDDQKFIDDSIIKLAKELDIKIIATNDTHYTFKERAAAHEVFMCIAMGVKLDDPGRLRHEVHEFYVKTPEQMSELFADIPEAIENTQEIANKCNLELKLGDPTPPNFKFTREYAKKYSLNLAQEDQEFSFDNDDIVFEYLCKKGLEERLQFIDESKHQEYKDRLDLEISIIKNMKFSGYMLIVHDFIAAAKEKDIPVGPGRGSAAGSLVSYCL…	222823894	YP_002575468.1		Campylobacter_lari_RM2100_uid58115	Campylobacter lari RM2100		E1	E1		PHP+Pol3+HhH+OB+ctx	0	106		Proteobacteria	Epsilonproteobacteria		Microaerophilic		29.62	1571661	5.56	5.78	1197	907		HHDHEHCDH	9	TASLF	941-945
MLEAPFIHLRLHSEYSITDGIVRLDDAVARAAGYGMPALALSDLANVFGLVKFYSSARSKGIKPILGSDVCIANDGDPDRPYRLLLLCRSRPGYLQLCELLSRAYLAPRVRGRAEITRRMLEEVGVDGLIALSGAAAGDVGEALLQGNQELAANRAARWEKTFPGAFYLEVQRYGQAQQEALVAATADLAGELGLPLVATHPIQFLERDDFKAHEARVCIAEGYMLGDARRPRLHTEEQYFKSADEMLALFGDLPEALANSVEIAKRCNLQITLGKSYLPDFPTPAGVTLDDFLRQQAVAGLEIRLQQLFPDPDVRTAERAPYDARLQLETDTIVQMGFPGYFLIVADFINWAKHNSCPVGPGRGSGAGSVVAYALGITDLDPLRYALLFERFLNPERV…	257092573	YP_003166214.1		Candidatus_Accumulibacter_phosphatis_clade_IIA_UW_1_uid59207	Candidatus Accumulibacter phosphatis clade IIA str. UW-1		E1	E1+E2		PHP+Pol3+HhH+OB+CTD	0	0		Proteobacteria	Betaproteobacteria		Aerobe		63.9693	5306133	5.63	5.68	1156	878		RHDLDRAPQ	2	QVSLF	912-916
MVDALPFYAELHCCSNFSFLRGASHPEELVERAQALGYSALAITDEASLAGVVRAHKAARERGLQLIIGAEFRLTDARQPGSRLVLLAQNRAGYGNLSALITLARRRSAKGEYRLYRNDFEKPDLVALRSGALPDCLALWIADADADTDASAEEGRWLASRFPNRSWLAVELHSGPDDAARLATLLELAKASGLPAVAAGDVHMHLRARRPLQDTLTAIRLYTTLFAAGHALFANGERHLRTRLRLARIYPAELLAATLLVAARCHFSLDELRYEYPDEMVPDGQTPATFLRAEVTEGLRRRYPDVVPPGVRARVEHELALINELAYEPYFLTVYDIVNFARSRHILCQGRGSAANSAVCYCLGITEVDPARSNLLFERFISRERGEPPDIDVDFEHER…	257094455	YP_003168096.1		Candidatus_Accumulibacter_phosphatis_clade_IIA_UW_1_uid59207	Candidatus Accumulibacter phosphatis clade IIA str. UW-1		E2	E1+E2		PHP+Pol3+HhH+OB	0	0		Proteobacteria	Betaproteobacteria		Aerobe		63.9693	5306133	8.94	8.84	1042	858		HCREERDDH	4	QLDLL	884-888	ASRDFH
MIQFTHLHCHTQYSLLDGTAKIDKLFGKAKQLGMQALAITDHGNMFGVPHFVAQAKKQGIKPIIGCEFYLAADMHNLKEKTRYHQLLLAKNEVGYKNIVKLCSISFLEGYYYKPRIDKELLKKYSEGLIATTCCLAGEVPQAIMRKGEEEAEKVFLSWLNIFGEDYYIELQRHGLKEQDKCNEVLLKWAQKYQVKVIATNDVHYVEQQDSLAQDILLCLQTGKDYNDPNRMRFDGDQFFLKSPQEMLTLFHDIPQAVSNTQEIIDKINTPSLERDILLPVFQIPQGFTSQDSYLRHLAIEGAKKRFGAISADLEARINYELGVIQQMGFPGYFLIVQDFIQAAKNLQVVVGPGRGSVAGSVVAYCIGITDIDPIRYNLFFERFLNPERVSMPDIDIDFD…	189502058	YP_001957775.1		Candidatus_Amoebophilus_asiaticus_5a2_uid58963	Candidatus Amoebophilus asiaticus 5a2		E1	E1		PHP+Pol3+HhH+OB+CTD	0	0		Bacteroidetes	unclassified		-1		35.045	1884364	6.16	5.97	1148	869		HHDHEHCDH	9	QQSLF	911-915
MNDFVHLHVHSEFSLLDSSCKIRNLVERAKELGMTSLAITDHGVMYGCLEFYKACKMYGIKPIIGCEIYVANKSMDIKNADKDNFTSHLVLLVKDEIGYRNLLKIVSDSFIRGFYYKPRVDIEYLKEHSEGLIALSACLSGGISKYILRNDIDGAKNLSIIYKEIFKEDFYLEIQDHGIEDQKKVNNLLLEFSSELDIKLVVTNDVHYIKKDDANAHDVLICIQTGSNVDEERRMKYHGDQFYLKSKDEMYEAFPNYMDGLLNTIEIRDKCNFEYKFHENMPPKYIMDNSLEPFEYLKRLCYLGLINKYDEFSHEIEIFKIEDILDDSKFEILKEEIGKNITDTKKKLVDRVKYELNLINSMGFVDYFLIVWDFIKFCMEKSIPTGPGRGSVAGSIVAY…	342731767	YP_004770606.1		Candidatus_Arthromitus_SFB_mouse_Japan_uid71379	Candidatus Arthromitus sp. SFB-mouse-Japan		E1	PC+E1		PHP+Pol3+HhH+OB+CTD	0	0		Firmicutes	Clostridia		-1		28.2602	1620005	5.72	5.75	1179	909		HHDHEHCDH	9	QMNLF	943-947
MKVLKIEIWEDKRNVLIYIEYEDDFNKDDLKAKLRNQVDKNFNYEIILIKNCYSKSVDDFLHNNYDSFLEYVKFTNPIFYPVFFVKPNVVDSKLIYISSNNFIINKFNNNNVNIELEGFVKYFFNIDVNIEIVYGNQKEDFIKDDIIVENKTIDSIPNDPVFLNSKVKVDNNKYSDDSVIVGKQILENAIEISSITIPEKNIVIQGCIFNQKVLTTKTGKKILNFYINDDTSSINVKYFLRLKDNENILDKVKNDSNVKIKGEVVMDNFTNELAIIAYNISSISKIERRDDYGEKRIELHSHTNLSTMDSVINVNALFKTLKDWGHKSVAITDHNVVQAYPNVMDASKKFGIKPIYGIEINMVDDLKPLINDDFGKTINDTFVVFDIETTGFSNVNEKI…	342732401	YP_004771240.1		Candidatus_Arthromitus_SFB_mouse_Japan_uid71379	Candidatus Arthromitus sp. SFB-mouse-Japan		PC	PC+E1		NTD+OB+EXO+PHP+Pol3+HhH	0	0		Firmicutes	Clostridia		-1		28.2602	1620005	5.52	5.86	1397	883		HHDHEQFNH	7	QLSMN	1390-1394
MNDFVHLHVHSEFSLLDSSCKIRNLVERAKELDMTSIAITDHGVMYGCLEFYKVCKMYGIKPIIGCEIYVANKSMDIKNPDVDNFTTHLVLLVKNEIGYRNLLKIVSDSFIRGFYYKPRVDIEYLRNNSDGLIALSACLSGGVSKYILKNDINGAKNLTLTYKEIFKDDFYLEIQDHGIDDQKKVNSMLLKFSSELNIKYVVTNDVHYIKKDDASAHDVLICIQTGSNVDEEKRMKYHGDQFYLKSKEEMYDTFFSYKEGLLNTLEIRDKCNFEYKFNENIPPKYIMDNSLDPFEYLKRLCYFGLINKYDEFSNESELFKSEDILNDYKFKVLKEEIDKNIKYDKKKLLDRVNYELDLINSMGFVDYFLIVWDFMKFCMEKSIPTGPGRGSVAGSIVAY…	347541935	YP_004856571.1		Candidatus_Arthromitus_SFB_rat_Yit_uid73425	Candidatus Arthromitus sp. SFB-rat-Yit		E1	PC+E1		PHP+Pol3+HhH+OB+CTD	0	0		Firmicutes	Clostridia		-1		27.9789	1515556	6.07	6.24	1182	909		HHDHEHCDH	9	QMDLF	943-947
MKVLKIEVWEDARRVLVYVEYEDDFDKEGLKARLRSQVDRNFNYEIILIKIFNDKSINGFLHNSYESFLEYVKVTNPMLHPIFSVMPNSVDDKLIFTSSNDFLIRRFNENNTNLELEAFIKSFFGIDVKIEIIHGIQHKEHIKIKDDVFVKDKSTNFVQTDSNILKSKERQIKYSDDCVIVGKQISESAIEISSITIPEKNIVIQGCVFNQKVITTRTGKEILNFYINDDTSSINVKYFLKSKDNGEILDKIKNDSNIKVKGEVVLDRFTNELAIIAYNINSINKIVRKDVYEEKRIELHTHTNLSTMDSVINVNELFKTLKEWGHKSVAITDHNVVQAYPSIMDASKKFGVKPIYGIEINMIDDLKPLINNTDCKTINDTFVVFDIETTGFSNVSEKI…	347542459	YP_004857096.1		Candidatus_Arthromitus_SFB_rat_Yit_uid73425	Candidatus Arthromitus sp. SFB-rat-Yit		PC	PC+E1		NTD+OB+EXO+PHP+Pol3+HhH	0	0		Firmicutes	Clostridia		-1		27.9789	1515556	5.67	5.85	1398	883		HHDHEQFNH	7	NLDIF	1394-1398
MIPFVHLHVHSYYSQLDGMSSITGLVDKACHYRMKALALTDHGNMFGIKEFYDCIKKKNKNLHKDQKIKPILGVEAYVARRTRFDKSKKVDSNGWHLILLAKNKQGYKNLCKLVSISWIEGFYYRPRIDKECLEQYSEGLIATSACLGGEIPQKILERENTQEAEQAILWFKKVFENDFYLELQRHQTNKENSDQTVFLKQTVVNQSLLKLAKTTDTKIICTNDVHFIEEEHAEAHDRLICLGTGKYLNDPKRMRYTKQEWFKSIEEMNAIFSDLPESLGNTVEIADKIEPYNIDLETVMPIFSIPESFATEETYCTKYTEETLRQEFNKEDKSRFDKLGGYNKVIRIKLEADYLKELTLQKAKNRYGNPIPNAILERLEFELETMKTMGFPGYFLIVQ…	212550708	YP_002309025.1		Candidatus_Azobacteroides_pseudotrichonymphae_genomovar__CFP2_uid59163	Candidatus Azobacteroides pseudotrichonymphae genomovar. CFP2		E1	E1		PHP+Pol3+HhH+OB+CTD	0	0		Bacteroidetes	Bacteroidia		-1		32.9478	1224919	7.72	7.58	1229	944		HHDHEHCDH	9	IGSLF	986-990
MNPNFVHLHVRSDYSMIDGLSKTNALLEKAVSLNMPALALTDFSNLFGFIKFYDYSCKLGIKPIAGADFLIQDISCYSDNWSKLTCLVLNNQGYQHLVELISRAYKYKSNTNYPIIQRSWLMEYNEGLILLSGGCDGDIGKYLLRNKRNDIEKTLLFYHKYFPNRYYIELIRTGRVHEESYLKLAVELSRIKGLPVVATNDVRFVEKKDFQAHEIRVAIHAGVVVNKIQQSNKYSAQQFMKSSQEMCHLFNDIPESLVNTVEIAQRCNFMINFKGPFLPKFPTGSLSTENFLVTQARLGLEKRLKFLFPNSKERQVKRSVYDIRLNQELQVINQMGFPGYFLIVMEFIQWSKDNNIPVGPGRGSGASSLVAYVLRITELDPIKFDLLFERFLNPERISM…	33519751	NP_878583.1		Candidatus_Blochmannia_floridanus_uid57999	Candidatus Blochmannia floridanus		E1	E1		PHP+Pol3+HhH+OB+CTD	0	0		Proteobacteria	Gammaproteobacteria		-1		27.3832	705557	9.13	9.16	1166	885		HRDFDKGDR	3	QIGIF	920-924
MIKPRFIHLHVHSDYSMIDGLATVNKLITKAAYLKMPALALTDFNNLFGFIKFYDVAYKSGIKPIIGADFLVQDLIMDNKPSKLTCLVTDKQGYYHLIMLISKAYKNKCNNVALMIQRHWLKEYNKGLILLSGGRNGDIGRYLLRNEKSKIEQCLYFYSKYFPNRYYLELIRTGRQHEESYLQLAIELSIAKGLPVVATNDVRFINEKDFLAHEVRVAIYAGTTLNNVQQLRKYSSQQFMKSEQEMCELFSDVPESLVNSVEIAYRCNFTIDLGGYFLPQFPTGCKSAKDFLTTHAKKGLEERLILLFPKTKERLVQRKPYDLRLKNELQVINNMNFPSYFLIVMEFIKWAKNNDIPVGPGRGSGASSLVAYVLKITELDPLQFDLLFERFLNPERISM…	71892068	YP_277798.1		Candidatus_Blochmannia_pennsylvanicus_BPEN_uid58329	Candidatus Blochmannia pennsylvanicus str. BPEN		E1	E1		PHP+Pol3+HhH+OB+CTD	0	0		Proteobacteria	Gammaproteobacteria		-1		29.5647	791654	9.06	8.71	1163	884		HHDFDKGDR	4	QTDIF	920-924
MVHPNFIHLHTRSDYSMIDSIAKVNELLEKAKLFNMPALALTDFTNLFGLIKFHNYSYELGIKPITGSDFCIQDSSSDNIDFHEITCLVINSQGYQNLIQLISKAYKYKSNTSFPVIKMSWLQEYNKGLILLSGGRNGDIGQYLLKDKKNKIDERLSFYNNYFPNRYYIELIRTGREYEELYLQLAIELSKIKGLPVVATNDIRFINEKDFLAHEIRVAIHDGVVVDKIQQLNKYSKQQFMKNAQDMCLLFKDVPESLTNTVEIAQRCNCIINLNGSFLPKFPTGSISIENFLIKFAQKGLEKRLLHLFPDDKKRYINRKPYDERLSHELHVIIQMGFPGYFLIVMEFIQWAKNNKIPVGPGRGSGASSLVAYVLTITELDPIKFDLLFERFLNPERIS…	319760423	YP_004124361.1		Candidatus_Blochmannia_vafer_BVAF_uid62083	Candidatus Blochmannia vafer str. BVAF		E1	E1		PHP+Pol3+HhH+OB+CTD	0	0		Proteobacteria	Gammaproteobacteria		-1		27.5082	722585	8.81	8.86	1169	885		HRDFDEGDR	3	QTDMF	921-925
MIKFTHLNVHTEYSIIDGIIKIGKLLQIYNKLGIKSISITDILTIASFPEYYEYSLKKKIKPIIGTECFLLINGKILNLILIAKNYLGYLKLIKIISNAWRYGNIENGVFLKLHWLYKFKNKLIVIINLRYYLLESFFNFCEFSIFIKELTINYNNNFYFEINRINLSLEELINNKIIYFSKLFNIKLVATNSVKFIFKKDFPINLSKILICQNKIFEEKLFFDYSNQQYIKTYKDMKKLFFDILESIENINLIILNCNVLFNFYKFNLPKIKISNFKIRKKIFDNLVKAGLKKRIKKKNKQIKIYLNRVNKEVLLTKKLGLIDYYLIITEFIFWTRKKNIISGPGRGSGSSSLLCYSLYITDIDPINENLLFERFFSSERLGIPDLDLDFCVLERDNI…	116334925	YP_802420.1		Candidatus_Carsonella_ruddii_uid58773	Candidatus Carsonella ruddii PV		E1	E1		PHP+Pol3+HhH+ctx	0	207		Proteobacteria	Gammaproteobacteria		-1		16.5644	159662	9.6	9.32	1113	860		NHDIENLSK	3	TYKFV	895-899
MAAEDFVHLHLHSDYSLLDGAIQHEALAEQAQRLGFKAIAVTDHGNMFGAMGFANAMKKVGVKPIIGMEAYVARGSRHDRGKPDTDGERGTNHLILLALDETGYKNLVRLASLGYTEGYYYKPRIDKEVLARHAEGLVALSACMSGVPASLILRDRVEQAQCEIGEYNEIFGRGRYFLELQSHRGLEDNQTKVNRALTELAARLDIPLVVTNDAHFLTQDDYEAHCVLMCLQTGKALREGSFHYSPDHYVKSAAEMWALWGNENPQALRNTLKIAEMSTFEFGKAPNYLPIFPVPEGFTLTSYFEHVVRAGLEERLQRLAPSNPEQYRARLDYEISIIERMGYEGYFLVVWDFIRHARERGIPVGPGRGSAAGSLVAYSLHITDVDPLAHDLLFERFLN…	347754645	YP_004862209.1	Merged with gi347755851; removed intein from merge site	Candidatus_Chloracidobacterium_thermophilum_B_uid73587	Candidatus Chloracidobacterium thermophilum B		E1	E1		PHP+Pol3+HhH+OB+CTD	0	0		Acidobacteria	Chloracidobacteria		Aerobe		61.3378	3695372	5.82	6.16	1163	890		HHDHEHCDH	9	QVSLF	926-930
MSFVHLHNHTQYSMLDGACRVDRMIKLAKEYAMPAVAITDHGNLFGAIDFYKTAKNAGIKPILGIEAYIINGDLESETGKNEIRYHLILLAQNEQGYKNLMKLSSYSYIKGFYYKPRISKTLLKQYSEGLICLSACVKGEIPALIYNDRMQQAEEVALWYKDLFQEHFYIEIQDHNLEPEKKIMPRLIDLAKKLEIPMVLTNDCHYLNKNDYEAHDILLCIQTGKLLHDPDRLHYGTNQLYFKSPEEMKELFPDVPEAYNNTLKIADMVDLELHYDKFLLPNIETPPEFKTMGEYLRFLCYENAKIKYPDLNETIKQRIEYELEVIDRMGFNGYFLIVKDIIDNARKQSVPVGPGRGSGAGSIVAYLLDITQIDPLQYGLVFERFLNPDRISMPDIDID…	218962013	YP_001741788.1		Candidatus_Cloacamonas_acidaminovorans_uid62959	Candidatus Cloacamonas acidaminovorans		E1	E1		PHP+Pol3+HhH+OB+CTD	0	0		Spirochaetes	WWE1		Anaerobe		37.8735	2246820	5.87	5.8	1146	869		HHDHEHCDH	9	QSTIF	902-906
MTDFVHLHTHTEYSLLDGAARIKDLVRRAAEFGMPALAITDHGTMFGVVEFYKACRNAGVKPVIGCEVYVAPRTRHDRQSGIDDKLAHLVLLAENERGYRNLLRLVSLSFTEGFYYKPRIDREILATHREGLIALSACLAGEIPELILAGKPDRALETAAEYRDLFGKNFYLELQDHGLPGQSVVNRGLVDIGKRLGIELVATNDVHYVEREQAENQDILLCIQTGKTVHDAGRLRFEGDQFYFKSGGEMARLFAELPAALANTRLIAERCNLTLDFETLHLPEYRVPPNYDADTYLAELCHQGLARRYSPVSDDIRRRLDYELRVIAEMKYSSYFLIVWDFIRFAREKGILVGPGRGSAAGSLVAYSLGITNIDPLAYGLLFERFLNPERISLPDIDS…	169831212	YP_001717194.1		Candidatus_Desulforudis_audaxviator_MP104C_uid59067	Candidatus Desulforudis audaxviator MP104C		E1	E1		PHP+Pol3+HhH+OB	0	0		Firmicutes	Clostridia		Anaerobe		60.8471	2349476	5.73	6.04	1075	870		HHDHEHCDH	9	QLSLF	904-908
MTDPRFIHLSVHSDYSMIDGLTKIKPLVQKAAALGMPALALTDFSNFCGLVKFYGAAHKVGIKPIIGADFYVQNPALENNFARLTLLARNQEGYHNITLLISAAYQRGYGSLGPVIDRHWLIKHKEGLILLSGAKMGDLGQFILRENQSQIDQCLHFYQTHFPDNYYIELTRTGRADEESYLHSAINIAEKHGIPVVATNHVRFMDPSDFDAHEIRVAINAGFTLADPKRPQNYSPQQFMRSEQDMCELFSDIPEALTNSVEIAKRCNLNLRLGEYFFPKYPTGKMSTEDFLIARSQEGLGKRLEFLFSDPEIRKQKREAYDQRLALELQVINEMGFPGYFLIVMEFIQWAKDNHIPVGPGRGSGAGSLVAYALQITDIDPLEFDLLFERFLNPERISL…	238897448	YP_002923125.1		Candidatus_Hamiltonella_defensa_5AT__Acyrthosiphon_pisum__uid59289	Candidatus Hamiltonella defensa 5AT (Acyrthosiphon pisum)		E1	E1		PHP+Pol3+HhH+OB+CTD	0	0		Proteobacteria	Gammaproteobacteria		-1		40.4572	2169363	6.37	5.83	1160	884		SHDFDRAHR	2	QADMF	920-924
MQARREFVNLKVRSTYSVLDSTLSVDRIAQLAAERGQPAVALTDTSLHGALEFCVKCDAAGVKPIVGCKLLVDCQHAVASAPPLLVTLAVKSEKGYANLLKLVNNSEVGARHHKITLAALAASAQGLLAIAGEAGGMVWQLYKKLGFEGASTAFALLQDSMEGSVCAEVQRGAVVWPEYEQAVVEAAGALSLMLVATNETLFETRADFEVYKVLRAISSRDEVGASEHNFFKSYADMLSRFADMPKALAATAKVSALCEFRLQARAVTLPAFSGAVRREARALYTKAVRALEHQFYKVGKANKPWYHRRLLWELGVITRASYSGYFLIVSDFTLWAKAHNVYVGPGRGSAAGSLVAYSLGVTNVDPIAHGLLFERFLNADRAGLPDIDVDFCHQGREQV…	253795644	YP_003038740.1		Candidatus_Hodgkinia_cicadicola_Dsem_uid59311	Candidatus Hodgkinia cicadicola Dsem		E1	E1		PHP+Pol3+HhH+ctx	0	112		Proteobacteria	Alphaproteobacteria		-1		58.3852	143795	8.71	9.15	995	849		KRDTKLEEL	1
MPPEFVHLHLHTDYSMLDGASDVEKLVARVKELGQPAVAMTDHGNIYGAVHFQNAAKEKGVKAILGCELYICQKENHREAPEGDKYNHLIVLAENEEGYRNLVKIVSEASLHGFYYKPRVSKNFLAEHSKGLIGLSACLKGEVAERLTEGKYEAAKKAATTFGDIFGANNFYLEIQDQGLEEEKRIHQGLFDLEKDLGYPMVATNDSHYLCEDDSHAQDVMVCIQTGKSIHDTNRMKFSTNQFFVKSAHEMSQVFTGADRVLARTMEIAERCNVKLEKVKNPFPRFDVPEGMSIDSYFEDVARRGMAKRMNLMRDLQSAGRLRHTFAEYEERLNFEIDTIKKMQFPGYFLIVWDFIRYARENNIPVGPGRGSAAGSLVAYAMTITDVDPLQNNLLFQRF…	94969774	YP_591822.1		Candidatus_Koribacter_versatilis_Ellin345_uid58479	Candidatus Koribacter versatilis Ellin345		E1	E1+E2		PHP+Pol3+HhH+OB+CTD	0	0		Acidobacteria	Acidobacteria		Aerobe		58.3838	5650368	5.85	6	1159	883		HHDHEHCDH	9	QHGLF	917-921
MTAQNQYIELHANSAFSFLRGASLPETLIFRAQQLEYPAMALMDGNGVYGSARFHLAAKPNGVRAHVGSEIAVRDLGERMAPAAWLPHQWPAEPVRLPLLCESREGYQNLCRMVTRLKMREPSKAEGAAVMADVEEFARGLVCLTGGDEGPLASALARGGEPEGHKTVEHLVRMFGRENVFVELQRHGLREQEWRNQAAVRIARSLQLPILATNGVRYADEPEREIADLFTAIRHHVALKDAGRLLAQNSCRYLRPTAEMARLFRDLPEAVANTWELSQRLTFELDDLGYQFPIYPTPDGESMDSFLEKRVQEGVIKRYGAKNEPDLYARAQKQVARELALIKKLGLAGYFLIVWDIIRFCQQNDILVQGRGSAANSAVCYALEITAVDPVGMELLFER…	94971073	YP_593121.1		Candidatus_Koribacter_versatilis_Ellin345_uid58479	Candidatus Koribacter versatilis Ellin345		E2	E1+E2		PHP+Pol3+HhH+OB	0	0		Acidobacteria	Acidobacteria		Aerobe		58.3838	5650368	7.02	7.15	1070	886		HNRGERGGR	2	PGPLL	914-918	PSHDFH
MVFISNPSPKNIMSLNQQVERSPGFVHLQVHSSYSLLEGALSLNNILDKAIADQQPAIAITDTNNLFGALEFSQKACLAGIQPIIGCQIEIDMQDGLEVTHKGKSFFPELPSIVLLVSKAEGYQRLIELVSRMYLLNQGHKSVRIYFSWLQEIGTEGLIMLTGGSSGSIDRAFLFNNPQIAEKRLLSFKNIFGNRLYVNLQRHRGYDRYRESQVIQLAYKHELPLVATNNALFLSQEDYDAHDVLMAVAHSTVISQEDRPRVTPDHYLKNRAEMLSMFADLPEALDNTVEIARRCSFILQVHKPILPRFIDKECDDFEKIEENELRTKAIEGLETRLSQGIIAKGYSAQDYRKRLDFELDVIARMKFSGYFLIVADFIQWAKKNNIPVGPGRGSGAGSV…	315122785	YP_004063274.1		Candidatus_Liberibacter_solanacearum_CLso_ZC1_uid61245	Candidatus Liberibacter solanacearum CLso-ZC1		E1	E1		PHP+Pol3+HhH+OB+ctx	0	91		Proteobacteria	Alphaproteobacteria		-1		35.2409	1258278	6.21	6.21	1226	883		QHETQSGNL	2	QANIF	938-942
MVARNDTQGIVGLMASHSYTPLWCKSHFSFLEGASHPDELVEEAHRLGLKALALTDRDGVYGIVRAHVKARELGLHLIVGAQVALADLPVRRTQTGHSILVLLAQDRDGYSNLCRLITTGRLRSPKGESSVTWNEVCQHAGGLIALWGGEQSLRTGEADPDEVAGQLRDVFGDRLYAFLARHRQADEVRTEARLRARAARYGLPLVAATEVLYHTQIRRPLQDTLTAIRHGVAVSTAGRRLKPNAEHDLKSPHDFAALFADDPAAIARTEEVAGRCAFSLAELRYRYPSERLPNGTTSSQRLRQLTFEGARRRYDGEVPPDVLRQLETELALIDALEYPGYFLTMWEIVQFCRQRGILCQGRGSAANSAVCYCLGITAIDPVRMGLLFERFISKERAEP…	392374354	YP_003206187.1		Candidatus_Methylomirabilis_oxyfera_uid161981	Candidatus Methylomirabilis oxyfera		E2	E1+E2		PHP+Pol3+HhH+OB	0	0		candidatedivisionNC10			-1		58.5816	2752854	7.94	7.27	1062	860		WKERQIEEL	0			PSRDFH
MHHSDFVHLHVHTQYSLLDGACSLETLVAKAKEYKMPALAMTDHGNLFGAIDFYTLAMKEGIKPIIGSEVYIAPGSRFEKSNQDSGYEGASHITLLAKDQVGYRNLMKLVSAGYLEGFYYKPRIDRELFAQHCQGLIALSGCLNSEAAKALLDGDEARAKETVGWYMDALGRENYFLEVQNHGIAEQKTVTDGVLRLAKAFDLPIVATNDLHYPSKEDARAHEVLLCIQTGKTIQDKDRWRFSTDQFYFKSAAEMKQIFAELPEAVRNTITVAERCNLQLQFGQLRLPRYQVPEGQTLESYLAHLAWEGLKIRYPDANVEVEARLKYELDVIQKTGFSGYFLVVWDFIKFAKDRGISVGPGRGSAAASLVAYCLNITNIDPLRYGLIFERFLNPERISM…	392375895	YP_003207728.1		Candidatus_Methylomirabilis_oxyfera_uid161981	Candidatus Methylomirabilis oxyfera		E1	E1+E2		PHP+Pol3+HhH+OB+CTD	0	0		candidatedivisionNC10			-1		58.5816	2752854	5.93	6.23	1146	873		HHDHEHCDH	9	QGSLL	909-913
MTSFIHLRAHSDYSLGKSIIKIPDLINKAKADNMPALCLMDRGNLFGSLEFSMECLKNGIKPLIGTILKIDLEADTDKREPHSEIALIAKDQDGYQNLLELVSLSFLSYSDSQPHIKISRLLNYSKGLIALFNSFESPMAALIKKEQYKVAERLLEQFHNSFKENLFLELIRTEKNNWQFHEHWLLDKAFEKDIPIVATNPISFLRANLSEAHDALLCIANSSYILEDNRERSDPDHYFKNEEEMRALFSDLPEAIENTKLIALKSSVFSETRKPILPKFSHLIEDETLELQKQAIDGLRKRLNSVKYNINQQEYFKRLEFELGVINKMQFPGYFLIVSDFIKWSKGNGISVGPGRGSGAGSIVAWALEITDLDPIKFGLLFERFLNPERVSMPDFDID…	339319658	YP_004679353.1		Candidatus_Midichloria_mitochondrii_IricVA_uid68687	Candidatus Midichloria mitochondrii IricVA		E1	E1		PHP+Pol3+HhH+OB+ctx	0	72		Proteobacteria	Alphaproteobacteria		-1		36.5535	1183732	5.76	5.78	1120	868		RHKRIESPS	1	QGSLF	901-905
MVEPSFIHLHVHSDYSMIDGLVKVGQLVEQAALLHMPALAITDFTNLCGLVKFYCHAHDAGIKPIIGADLLVHSDMLGGELAELTILATNNVGYQHLTLLISNSYKRGYGALGPVIDRDWLIEHNEGLILLSGARKGDVGKYLVRGNIGGISQVERCLAFYERYFPDRYYLELIRTGRTDEEHYLQAAVELAARRGLPVVATNDVRFISPDDFEAHEIRVAIHDGYTLDDLKRPRNYSPQQYLRSDKEMCALFADLPEALVNSVEIARRCNVVIRLGEYFLPQFPTGKMSTDDYLVKCAREGLEKRLELQFTDTDMRSEKRQIYYERLNMELHVINNMGFPGYFLIVMEFIQWSKDHGVPVGPGRGSGAGSLVAYALNITDLDPLAFDLLFERFLNQER…	339478018	YP_004706838.1		Candidatus_Moranella_endobia_PCIT_uid68739	Candidatus Moranella endobia PCIT		E1	E1		PHP+Pol3+HhH+OB+CTD	0	0		Proteobacteria	Gammaproteobacteria		-1		43.5188	538294	5.95	5.73	1160	887		HHDFDEADR	4	QSDMF	923-927
MSSGFVHLHTHSSYSPMWGIPTLEALCQAARTQGQDRLALTDTNGLYGAIRFLEVAQHAGLKPIIGAELVHEAHRAVLLAKTPAGYANLCRLLSVRHEESTFDCIAAVARYRAGLIILSDDLSALRAWRKDSQEDLYVELSPGSDIQEALTFSRGNRLPPVATTRAAFLHPADFETHRLLRAIADNTTLSRLRPERCCAPSHWLMSPAGIERYLPHVSEALTNSRRIADDCFTDWTFKETIFPSFRQLSTEAAFESLRTKTYEGAQRRYGTLSEAVRHRIEVELAVIREKRYADYFLVVDEIVREAPRTCGRGSAAASIVSYCLGITHVDPIRHNLLFERFLNPGRHDPPDIDIDFPWDERPKILEWVFARYGAQQAAMVANQNTLAARAAMREIAKVY…	302037566	YP_003797888.1		Candidatus_Nitrospira_defluvii_uid51175	Candidatus Nitrospira defluvii		E2	E1+E2		PHP+Pol3+HhH+OB	0	0		Nitrospirae	Nitrospira		-1		59.0266	4317083	6.55	8.46	1033	833		HHWTERDRA	3	PAGYL	860-864
MASQFVHLHLHTQYSLLDGANQIDPLMQQVKSFGQPAVAMTDHGNMFGAVEFYRKAKEAGVKPIIGCEAYMAPGSRLEKNSHLAHNDYYHLILLATNLKGYQNLIKLVSKAYLEGFYYKPRMDKEILQQHHEGLIGLSGCLSGEVAYLIGQKDLAGATKAAGEYREIFGKDNYYLELQANGLEHQRIANDGLLEIHKKLDIPLAGTNDCHYLKKEDSRPHDLMLCLQTGKTINDPNRMKFDTDQLYVKSTEQALSEFKEMPTAVSNTVKIAEACTLDLALNKTYLPQFKVPEGYTRESYVEQLALEGLAARLKERPSSIPEIAYQVRLKEEVAVICSMGFAGYFLIVWDIIKFARSRGIPVGPGRGSAAGSLVAYALRITDLDPLVYSLLFERFLNPER…	302037892	YP_003798214.1		Candidatus_Nitrospira_defluvii_uid51175	Candidatus Nitrospira defluvii		E1	E1+E2		PHP+Pol3+HhH+OB+CTD	0	0		Nitrospirae	Nitrospira		-1		59.0266	4317083	6.09	6.31	1150	877		HHDHEHCDH	9	QTSIF	912-916
MPENNYFNHFKVHTQYSICEGALKIVDLAVHCTSNNVASVGISDSFNMCGVLEFSQEISKAGCQPIIGTQINFSFSENNLEKMGKISLVAKNDTGYKNLLKLSSSSYLSIEKNEDPHCDIQELIDNSDGLIVLVGASHSLLSSLVLENNILDSELLLQKIQKFFEGNLYIEIQRHNEPHEQALETQLLYFSEKFSIPIIATHEVFYLKKDMYEAHDAYICVGQKTYVNDIKRLRYSEEHYFKSDYEMSELFLDLPEALENNKNLALRCSYRPLTSKPMLPNFNTESSNVNDELKINANKGLEDRLKNFILINIADEDQRLATKQVYKERLNYEIEMISKMKFSGYFLIVSDYIKWAKSNNIPVGPGRGSGAGSLVAWCLSITDLDPIKFGLIFERFLNP…	330814006	YP_004358245.1		Candidatus_Pelagibacter_IMCC9063_uid66305	Candidatus Pelagibacter sp. IMCC9063		E1	E1		PHP+Pol3+HhH+OB+ctx	0	78		Proteobacteria	Alphaproteobacteria		Aerobe		31.6707	1284727	6.09	5.78	1140	878		KHESQKAEF	1	QINLF	915-919
MPELNNQNFNHLKIHTQYSICEGAIKIDNLKDFCKEKKIPCLGISDTSNLCGALEFAENISKVGTQPIIGTQIYFKFEDTTGLLPLIALNENGYKRIIELSSRSYLENDALSDPHLDVKELLIDTEGVSLLSGTIQGLFGKLFEKGRLDEISKLYRSLSSKFNDNFYLEIQRHGDQNEIAFEKFNLEQSLKIQIPIIATNEVYYLTPDMHEAHDALTCIGSKTYVNEKNRIKYSNQHYFKSNEEMSKLFSDLPEALENNFNLPFKCNFRPQFSKPVLPNISSEKGGSADEILKKDSLDGLKEKFQKVFKIEENNLKTDDKFLKYKDRLDHELKIIIEMKYPSYFLIVSDYIKWAKNNDIPVGPGRGSGAGSLVAWCLSITDVDPIKFNLIFERFLNPDR…	71083603	YP_266322.1		Candidatus_Pelagibacter_ubique_HTCC1062_uid58401	Candidatus Pelagibacter ubique HTCC1062		E1	E1		PHP+Pol3+HhH+OB+ctx	0	77		Proteobacteria	Alphaproteobacteria		Aerobe		29.6831	1308759	5.96	6.51	1138	874		KHETQLTEY	1	QIDLF	913-917
MRGVFYLQSYYSLLDSLLPLEKLVLKAKENDYEFVALSDDYNLYGMPTFLQLCQKHDIKPILGLKINFLWKNQTGELLVYAKNDQGIKNLIQLATASKKEAQSHLHLEQIEALGKDLFIIICGLCPFWEKIFVNDQKNEFQEVLEKLKTIFSEIFLGISFQSFFLEKLSDNLIDFSTHFEIPCLPVNKTNYDDAKAQETYQILAKMKNKTIYSEIDLSFLTKSEFDIRYQKYPQIMDSLKQLIPKINYQTPLKKNFSLPSYLDFIEKKEKDLPKEVVFEKPEKKLFQNLDAKKYLKKIVYQGLEKFLNPSKSKYEKYSQRINEELKIINDLNYENYFLIVSDLVKYAKKNNILVGPGRGSSSGSLVCFCLEITEIDPLKYNLIFERFLNPQRKTMPDID…	197294579	YP_001799120.1		Candidatus_Phytoplasma_australiense_uid61641	Candidatus Phytoplasma australiense		E3	PC+E3		PHP+Pol3+HhH	0	0		Tenericutes	Mollicutes		Aerobe		27.4247	879959	8.93	8.89	918	860		YQDDKEGKN	1
MMYNNAFQQFIKENGFDKNYFQNPQLEKVLVLESKNKLILHISFQKLLLVHDLETFLGQFKIFLKEKEKEYLIKTILKEKQKDELTDKEKKELLDNYVKNEIEMEYRINFKNFDYLTSLFPSYYRYIIPKAKIQKKYSDLDTFENDDFQIKCQNKKFIISVNPESFLTLNKKTKLLKEFFYSFYRFENDFILEKDDKIKIKVGKDMTNTTNDKKNQNEEILKIRDIPKSPKELEEFGKNNSQKTFIVEGLLAHTITESNFRKYNWKEFYFSCVIEENNGFSIEDRDAILIKAKVSKEKKAEILNQNIQIHQKIQIEAEIKYSVWDDVHLLFDQNKINILGQSTLFPVRKDEFEGKKRIEFHTHTKMSNLDAINSAKEYLKIAESWGHEAIAFTDHDGIY…	197294585	YP_001799126.1		Candidatus_Phytoplasma_australiense_uid61641	Candidatus Phytoplasma australiense		PC	PC+E3		NTD+OB+EXO+PHP+Pol3+HhH	0	0		Tenericutes	Mollicutes		Aerobe		27.4247	879959	8.37	8.62	1530	952		HHDHEHCDH	9
MSSNKISQFLNSLVEKYSILDTNKINIKKVCIFEKLKKIKINLFITQKIDNFVALTKCLTELKEIIQKENNNQINDLKINYYFIFDKCYVNEHEYKYIFKLFKEDIKDYLKFKYIDKLEKYKDNVILNGDFFEILVESCDFIALINSEEYNNLEKFFKDNCNLKLKLKEFFLKDETNVIKKNIDNINLLYDLNELPFEKQNLQKFKDNYGNKIKIKGYILFPESRKCKNGSYQFSFFLCQSDNSIKILFYTKNKTKIKNLETELKKDKEIEINFSLDKKNIIYKEKILLNLTFNDKEIDFCYNILNTTPFYLMRKDDYPGQKRIEFHLHTKMSNLDAITSAKDYLEKAEEWGHKAIAFTDHNGIYAYPEIFKYSKDKKIKPIYGAELEFIEEKPIFITN…	194246482	YP_002004121.1		Candidatus_Phytoplasma_mali_uid59087	Candidatus Phytoplasma mali		PC	PC+PC+E3		ntx+OB+EXO+PHP+Pol3+HhH	210	0		Tenericutes	Mollicutes		Aerobe		21.3937	601943	8.72	8.65	1522	984		HHDHEDCDH	8
MRGYFYCQSYYNLLKSLNSLEDIVKTAIKNNYDFVSLSDDENLYGMIEFLELCYKYKIKPVIGIKIKLNLNKKNEFSKNNKKIEILVYAKNDIGINNLIKLSNIIKAENKEVYLQDLQELQEGIFVIISILDKFFFEKVNNYFLSPTDANKEIIETILLNFKEKIKNFYIGISLQANINVDMIEYGINDLSIISPDLEQIEDNITYFADKLKIKILPTHKTKYLEQKDNIVYEQLIKLNTDNKNEKNNQKLNFSFLTKEEFILKYDKFPKLMLNLQELVSKINYSNNIFDDKFHLPKINKDVLLDSSKILKKKTWENFKKKINTKENKIYSEYVKRLKHELKIISQMKYEDYFLIVADIISYAKKNNILVGPGRGSSVGSLVCFCLDITEIDPLKYDLI…	194246498	YP_002004137.1		Candidatus_Phytoplasma_mali_uid59087	Candidatus Phytoplasma mali		E3	PC+PC+E3		PHP+Pol3+HhH	0	0		Tenericutes	Mollicutes		Aerobe		21.3937	601943	9.28	9.25	920	872		YQKDKEIKK	0
MSKIIKQIIKNHELFYENNQLIKIFHRDFILEITKKEFILIIKNQTKFQNFKFQKTNFQLKEINYQNLDYQKLIIKPNKINPHLIQNLKLDQKIIYKNNQIIKKIRTKIENNTKNYYFLDSNLIYCQELDLTHQGYKNIYHYIYAQKNKGDLLLKIVNQTIPKLKPQYQTLYQTYQTIKPQIKLQVDNFTIIPHSKVQYLALINQNYGFKNKTLTLKGYIQEIQFKPSYLDNEKLVLEFILAKKTFDLSSDDAILVKKFDFNIDEKQKWQNAEIQNDDYLEITGTIYQPKINDQVYLILKTYQKIILPIKIDKQVGLKRIEFSAHTKMSEFNGLISPETYLTRLNQYQHSSIAFIDLDNVIAFPKIEAVFKNTNIKPIYGLEIYFQSNQKLYLNNPKIT…	194246813	YP_002004452.1		Candidatus_Phytoplasma_mali_uid59087	Candidatus Phytoplasma mali		PC	PC+PC+E3		ntx+OB+EXO+PHP+Pol3+HhH	210	0		Tenericutes	Mollicutes		Aerobe		21.3937	601943	9.35	9.28	1449	923		SHNLERINF	3	NGFIF	1445-1449
MISSPFVHLRTHSQYSILDASASISDLSQRAFQEGMSSIALTDHGNLFGIVDFYKACKEVKVKSIIGCELYVAPGSRLEKTKVYGQRAAYHLTLLAQNNRGYQNLAKLSSSGYIEGFYYYPRVDHDLLRKHSEGLICLSGSLGTLLAHEILQGNVKSIQDHLLWYQEVFKDRFYLDLQRHEMAAEDIQQDGLYQESWLVQQYQDYFNRQQKVNEALIALSREHHIPLVATNDVHYIDREDWRAHEILLNIQSGEPCEIWEKDAYGTPKFRIPNPKRQTYPSHEYYFKSSQQMEQLFKDVPEAIINTQKIAEQCLVEIDFKTKHYPVYLPPSLENRPFEKDEQKKEVENYLWKLCEEGISNRYTIERLAKVQEIYPDRNPLDVVRERLNYEMSIIVPKGM…	46446023	YP_007388.1		Candidatus_Protochlamydia_amoebophila_UWE25_uid58079	Candidatus Protochlamydia amoebophila UWE25		E1	E1		PHP+Pol3+HhH+OB+CTD	0	0		Chlamydiae	Chlamydiia		-1		34.7173	2414465	6.42	6.04	1252	934		RHDHEHSDH	7	FMSLF	970-974
MPTNFVHLRLHTAYSLAESTLRIKNLARLVSEDAQPAAAITDTNNMFGALEFSKAMVNVGVQPIMGAQLNITDSQGTGEVVLLAQNETGYVNLSHLLSDALLNSEANANPHCNFDALAARSEGLILLSGGVMDGFVGLPASDGRQSLAKSRLQALNTIMQGRVYIELQRHGLGAEQVAEPILVALADNLDLPLVATNDCRFDSPKMAGPHDALICIGTGRKVSEENRIKYSPNHYFKSGKQMTDLFVDIPEAIANTVTIAKRCSYMSPERAPILPAFTAGTDVTEDVALARQAEDGLAHRLERYVYSDDMDAAAKADIAKPYQDRLAFELGVINQMGFPGYFLIVADFIQWAKNAAIPVGPGRGSGAGSVVAWALSITDLDPLRWGLLFERFLNPERVS…	294084089	YP_003550847.1		Candidatus_Puniceispirillum_marinum_IMCC1322_uid47081	Candidatus Puniceispirillum marinum IMCC1322		E1	E1		PHP+Pol3+HhH+OB+CTD	0	0		Proteobacteria	Alphaproteobacteria		-1		48.8537	2753527	5.29	5.15	1153	886		RHETQEGDR	2	QNNLF	921-925
MNKEPKFIHLHVRSDYSMSDGLSRIDILIDRALELKMPSIAITDFVNLHGMIKFYELSRSVGIKPIIGSDVIVQDLSKNGFETYYELTILIKDHKGYQNLVQLISLAYRDGNSTMGPIIKKDWLILYREGLILLSGGISGDIGKNILENNLSDLKKNLNFYGTYFHNHYYMEITRTGKIEEEKYIHKVIQLSKKKKIPIVATNNVRFVFKNDFFAHKIRVAIQNGFVLSKSRKDDLRYSDQQYLRSSKEMNDLFRDIPESLKNTVEIAKRCNLQFSFSNFLLPVFPIKNVRIEDFFVFSARSGLEERLKKIYPDPSIRKRKRDKYDQRLSEEINIIHQMGFSGYFLIVMEFVNWSKRKNIPVGPGRGSGAGSLVAYSLKITELDPIKFNLVFERFLNKE…	295698553	YP_003603208.1		Candidatus_Riesia_pediculicola_USDA_uid46841	Candidatus Riesia pediculicola USDA		E1	E1		PHP+Pol3+HhH+OB+CTD	0	0		Proteobacteria	Gammaproteobacteria		-1		28.5725	582127	9.51	9.42	1177	888		HRDFDEGNR	3	QIDMF	925-929
MTNSNFVHLHCQSEFSVENSLIRIPKLIEKVQEIGMNSIALTDESNLFTAVKFYQKATIANIKPIFGARINIKDKEGEFYSVLLLCQDYQGYLNLSELISLSYTQGRSFECVSVTQQQLIDHNQGLIMIATPIYSDVAKYLISNQMIEAKQKAEFWQTILVERYYLSVQRTSREFDEEHLHLCVKLALELDIAVVATNDVQFLNESDFDAHEARICISQGGLLDDVRREKHFSNQQFLKSSEQMHELFSDLPEILENTLEIAKRCNVHFKLFKKNYLPDFPVPKDLTIERFFCEESEHGLVQRLQNLKVDTLVYYQRLKFELNVIIQMGFPGYFLIVADFIRWSKENDIPVGPGRGSGAGSLVAYVLGITNVDPIRHELLFERFLNPERVSMPDFDIDF…	118602780	YP_903995.1		Candidatus_Ruthia_magnifica_Cm__Calyptogena_magnifica__uid58645	Candidatus Ruthia magnifica str. Cm (Calyptogena magnifica)		E1	E1		PHP+Pol3+HhH+OB+CTD	0	0		Proteobacteria	Gammaproteobacteria		Aerobe		34.0334	1160782	6.05	5.68	1144	875		HQNERSPDQ	2	QKGLF	911-915
MSFVHLHCHTDYSLLDGACDIDQLMKIMVEQKMPAVAMTDHGNLFGAVKFYNAAKASGIHPVIGCEVYVSQKGHKERTNTDRYNHLVLLCENQQGYKNLIKLVSTSYLEGFYYKPRIDLDLLSQHSEGLIGMSACLRGHIPETILNDKYDDARRMAHQYGDIFGAKNFFLEIQDHHLEQDKRLTPELVRLSSETGFPLVATNDSHYLRKDDARAHEILMCIQTGKSFNDPNRMRWSTPDFYLKTREEMMQLFGELEHSLDRTWEIAQRCHVKLEKVLDPFPRFDIPTEHTTDTYFEYVARMGFEKRRGRLEAMKAKGTLKHDLEEYAERLDREIKMIQNMKFSGYFLVVWDFIRYAKDQGIPVGPGRGSAAGSLVSYAMEITDIDPLQYGLLFERFLNP…	116619157	YP_821313.1		Candidatus_Solibacter_usitatus_Ellin6076_uid58139	Candidatus Solibacter usitatus Ellin6076		E1	E1+E2		PHP+Pol3+HhH+OB+CTD	0	0		Acidobacteria	Solibacteres		Aerobe		61.9025	9965640	5.98	6.29	1151	881		HHDHEHCDH	9	QVGLF	914-918
MPPPYVELHARSAFSFLEGSCLPEELAGACANFGMPAMALLDRNGVYGSPRFHLAAKKAGVRAHIGSEITCTNGLTYPLLAASREGYQNLCRLVTRMKLRAAKGEGAATLEELAEFSRGLLCITPHPDQRLLEIYGRHNLYAELQRHCNREEEAGNQRTVELARRLGIPIIATNHPAYAIPAQRELLDVFTCIRNKVTLTTAGRLLERNNERHVKTPDEMARLFADLPEAIANTLEISSRLDFTLADLGYEFPRYPVPDGETQISFLRKLADEGARRRYRPYYERARLQVERELTMIERLRLAGYFLIVWDIVRFCKEHDILAQGRGSAANSAVCYALEITAVDPVGMDLLFERFLSEERGEWPDIDLDLPSGDKREQAIQYVYQRFGQLGAAMTANVI…	116626077	YP_828233.1		Candidatus_Solibacter_usitatus_Ellin6076_uid58139	Candidatus Solibacter usitatus Ellin6076		E2	E1+E2		PHP+Pol3+HhH+OB	0	0		Acidobacteria	Solibacteres		Aerobe		61.9025	9965640	7.81	8.03	1014	834		HRERETHHA	2	VGPLL	859-863	DSHDFH
MYIIFDTETTGLPKDYNAPINNIINWPRLVKISWGLYDEKFKLIELKDYIIKPECYEIPFLSTKIHGISTKYAIEKGYKINYVLKKFNKIINKYNFFIGHNVFFDIKIICAEFFRIKKKIFLYKKKIIDTKEKSINYCAIKIGKDKLKWPTLTELYKKLFNDTFIAHDSKSDVLATSKCFFELLRIGIISLNKINNLKLKIKKKNFNTKYFSHIHNHTSFSILSSTIDINSLIKKTIEYNMDAVGITDYGNMMGVFNFIKKIKNLNDNNNKIKPIIGCELFISYNYLIKKFTKQNPDKIYHQVFFAKNKNGYNNLSKLCSHGFIDGYYSGIPRIGKNLIEKYKENLIAISGDLNSEIPFTILNKGENEAEKVFKWWHNLFGDDFYIEILRHGLEEEDHV…	307128611	YP_003880641.1		Candidatus_Sulcia_muelleri_CARI_uid52535	Candidatus Sulcia muelleri CARI		E1	E1		EXO+PHP+Pol3+HhH+OB+CTD	0	0		Bacteroidetes	Flavobacteriia		-1		21.1326	276511	9.55	9.43	1379	898		HHSYEHDNF	5	KNTLF	1146-1150
MYIIFDTETTGLPLPKDFNPPIINIINLPRLVKLSWVLLDEKLQLIELKDYIIKPEGYEIPFNSTKIHGISTKYAIEKGIKINFVLEEFNLIIKKSNFLIGHNVFFDIKIVCAEFIRINKKISFFKKKIIDTKEISINYCAIKMGEKFKWPTLTELYKKLFNDTFIAHDSKSDVLATTKCFFELLRIGIISLNKVYLKKELLINNINRINLKKNKKQKTKNKKIKLKNFNIENKYYSHIHNHTSFSILSSTIDINSLIKKTIEYDMDAVGITDYGNMMGVFNFINRIKNINDNFLVKKKIKPIIGCELYISYNDLIKKTDKIYNQVFFAKNKNGYYNLSKLCSHGFIDGYYSGIPIIGKNLVEKYKANLIAVSGDLNSEIPFTILNKGENEAEKVFKWW…	161833722	YP_001597918.1		Candidatus_Sulcia_muelleri_GWSS_uid58943	Candidatus Sulcia muelleri GWSS		E1	E1		EXO+PHP+Pol3+HhH+OB+CTD	0	0		Bacteroidetes	Flavobacteriia		-1		22.4408	245530	9.57	9.41	1411	898		HHSYENDNF	4	KNSLF	1172-1176
MYIIFDTETTGLPKNYNAPIINWPRLVRLSWCLYDENLKLIELKDYIIKPEGFEIPFNSTKIHGISTEEALEKGYKRNFVLEKFNIRIKNSKFLIGHNIYFDLKVLCAEFIRLKKIHYLYKKKIIDTKEKSINFCAIKIGKGKLKWPTLTELYKKLFNDTFIAHDSKSDVLATSKCFFELLRIGIISLKNVNKKLLKINIKKINLSKIQNFNFKKLNFEKKLFKKKYFSHIHNHTYFSILSSTIDINSLIKKTIEYEMDAVGITDYGNMMGVFNLINKIKTINESEKKKIKPIIGCELFISDNYLIKKFTKKNPDKIYHQVLVAKNKNGYDNLSKLCSKGFIDGYYSGIPRIGKNLVEKYKENLIAISGDLNSEIPLTLLNKGEKEAEKVFKWWHNLFK…	256370678	YP_003108503.1		Candidatus_Sulcia_muelleri_SMDSEM_uid59393	Candidatus Sulcia muelleri SMDSEM		E1	E1		EXO+PHP+Pol3+HhH+OB+CTD	0	0		Bacteroidetes	Flavobacteriia		-1		22.5952	276984	9.61	9.4	1406	905		HHSYEHDNF	5	KNSLF	1169-1173
MTEGCSTAPLGCSCGVDFVHLRLHSEFSMHDGMVRVEDAVRAARADMQSALALTDLNNVCGAVKFYRAAVRSGVKPIVGCNLLLRGAFGETSSVLALARSGGGYRNMCRILTAAWGDAATCVEARVDMRWLAGSPRILKGIVVLSGALEGQIGRHIIAGNYSAARRSVDDWLTLTQGSFYLELQRCGHSGTEAYVHRALELSLYARVPVVATHPIQFMAPSDYPLHCVRCGMAAGALGARATGIFTREQHFKSRESMSRIFLDIPSAIANTCAIARMCNLHMDIGRLRRPVFAGCSPCNEASALACTLGTGMRSRMMDGRMPRCTGQRREYAARIREEYRIVAGMGFCGYFLIVADFVGWARARGIPVGSGRGSGAGSIMAYMLGITDIDPIEHGLLFE…	339478162	YP_004706981.1		Candidatus_Tremblaya_princeps_PCIT_uid68741	Candidatus Tremblaya princeps PCIT		E1	E1		PHP+Pol3+HhH+OB	0	0		Proteobacteria	Betaproteobacteria		-1		58.8316	138927	9.35	9.38	1081	877		RHDLNSAPQ	2	TALLL	919-923
MVNPGFVHLHCQSEFSVENSVVRISKFIEKVQEIGMDSIALTDESNLFAAVKFYQKATAANIKPIFGARINIKDKEGELYSGLLLCQDHQGYLNLSELISLSYTQGRSCERVSITQQELIDYNQGLIMIATPIYSDVAKYLISNKIVKAKQKSEFWQAIFVDRYYLGVQRTSRKFDEKHLHLCIKLALELGIAVVATNDVQFLNESDFDAHEARICISQGSLLDDTQRKRHFSNQQFLKSPKQMYKLFSDLPEILENTLELAKRCNVHFELFKKNYLPDFPIPEHLTIEQFFSEESEGGLVQRLKNLKVDVNIYQQRLKFELDIIIQMGFSGYFLIVADFIKWSKENDIPVGPGRGSGAGSLVAYVLGITNVDPIKHELLFERFLNPERVSMPDLDIDF…	148244870	YP_001219564.1		Candidatus_Vesicomyosocius_okutanii_HA_uid59427			E1	E1		PHP+Pol3+HhH+OB+CTD	0	0		Proteobacteria	Gammaproteobacteria		Anaerobe		31.5949	1022154	7.56	6.4	1141	875		HQNERSPDQ	2	QNGLF	911-915
MYKFTHLRLHTEYSIVDSLVKINEIIKLAKKDKQESLAITDLSNIFGAIKFYKESIKNGIKPIIGCDLFIENKINKKKPFRLLILSKNYNGYLQLCKLISKSWIYNLKDEKPQIKKSWLKKINKNSNLIALSGYKSSDLLFYINKKKFKKAENCAKKWKKIFNNLYFIEIQNINIKNNEIFNYNLIKIGNKLNIPIVATHPIQFCYKKEFIAHEIRYNIYKKKKLNNSKYHFNKEQNFKTQIEINKLFVNNLIAVKNSYKISKMCNLIIPKGVLKLPKYNKKKKINDNELLKIKTKIGLNKRLKNKKNLKIYKKRLKFELKIISKTNFSNYFLMVNDFIKWAKKKNINIGPGRGSGASSLIAYCLFITDIDPIKYKLIFERFLNPERISFPDFDIDFCQ…	307069536	YP_003878013.1		Candidatus_Zinderia_insecticola_CARI_uid52459	Candidatus Zinderia insecticola CARI		E1	E1		PHP+Pol3+HhH+OB+ctx	0	86		Proteobacteria	Betaproteobacteria		Obligate anaerobe		13.5388	208564	10.16	10.05	1131	874		RHDLDRYPQ	2	KLNIL	911-915
MYLIFDTETTGLPKRWDAPITDSDNWPRAVQIAWQLHDRHGELIEHKDFLITPDDFNIPYDAEKVHGISTELAQQQGVSIQKVFEEFNEALQKSTYVVGQNIGFDINIMGAEFHRYGVDSPLVNMPVLDTCTEITAELCKISGGRGGRYKLPTLTELHEFLFNVPFAEAHNATADVEATTRCFFELIRIGQGFETKDISAEYITEFQQYNPAEIQPIGLKHINLKKASEEIRKEIQKQSGSGLSEQEINANIALLEKAPFAHLHNHTQFSVLQATTSIQSLVKKTIQEKMPAVAMTDSGNMMGAFHFIKEVLGHNKSAKAKNDEAIEKGETPSEIEIKPIVGCEFNVCENHLDKSHQDNGYQVVMLAKNKNGYHNLAKMASIAYTDGYYYVPRIDRNIV…	340621811	YP_004740263.1		Capnocytophaga_canimorsus_Cc5_uid70727	Capnocytophaga canimorsus Cc5		E1	E1		EXO+PHP+Pol3+HhH+OB+CTD	0	0		Bacteroidetes	Flavobacteriia		Microaerophilic		36.1094	2571406	5.39	5.71	1485	917		HHQSEQGNF	4	QMSLF	1215-1219
MYLIFDTETTGLPRRWDAPLTDSDNWPRAVQIAWQLHDEWGALIEHQDFLIKPDGFDVPYDAEKVHGISTQLAEAQGLPIAEVFKAFNEALSKAQYVVGQNIGFDINIMGAEFYRYGVESPLTQMPVIDTCTEATANLCQIAGGKGGRYKLPTLTELHSFLFGVPFAEAHNATADVEATTRCFFELIRRGEGFQEGTFSSDYIKEFQGHHTSPIGLIGLTHVNLKEASDALRKSSSTVQTTEPHVDASLLENAVFAHLHNHTQHSILQSTTSIKDLVKITAKEKMPAVALTDSGNMMAAFHFVQAVQAHNKEAEAKNKEAEEKGETPTETLIKPIIGCEFNICENHLDRSRQDNGYQVVILAKNKQGYHNLTKMASIASTKGFYYVPRIDKVIVEQYKS…	256819216	YP_003140495.1		Capnocytophaga_ochracea_DSM_7271_uid59197	Capnocytophaga ochracea DSM 7271		E1	E1		EXO+PHP+Pol3+HhH+OB+CTD	0	0		Bacteroidetes	Flavobacteriia		Facultative		39.588	2612925	5.41	5.71	1485	920		HHQSEQGNF	4	QMSLF	1213-1217
MIEYVPLNIKTGYSFLESSIKLDGLMEKTARLGLKAVGIADTNLFGAAKAFFAAKNFNLKLLLGLEVKSEAGPLWLYARDNEGYKFLVRAATQKYFGKEVLSLAEILEARGLIILGGAEFLAAGLKNVLNFKEAFGDDFYLLAKVDDLLTNPENIRALLAIAKKYRLKIAGSPNPRFLEKNHYFFYRLLCAMKNNVTLDQIKKRTSPYAYYLSPNEMAKIFAPINHSLKTTLEIAEKVGDFFPGDDLKLPEFTCPGEKDEYLRKLCLEGAYARYGRISREVKERLNYELEIIKRLGLAGYFLIVHDLVRFSRSQDLALGPGRGSAAGSLVLYLLGVTEVDPLKHGLLFERFLNPGRKVLPDVDLDFGHLDREKVIRYLFQKYGDDGVAHIGTVITFAAR…	78044029	YP_359806.1		Carboxydothermus_hydrogenoformans_Z_2901_uid57821	Carboxydothermus hydrogenoformans Z-2901		EX	PC+E1+EX		PHP+Pol3+HhH+OB	0	0		Firmicutes	Clostridia		Anaerobe		42.0497	2401520	9.29	9.24	964	819		KGSLSGAIK	0
MDKIKSILESLGQKAFLDKVQVDPRNQKWELYFKAPHYISLKEFDGLKAAILEELPDLNVSIDLAVENFRDTDIELLLEDINYLLVQKLPRLRGELREAGLTFDGENIIFETANEIVFDTIKRKKVVETITKFLAKVAPDYKFIAKFKEEANEVLDWQLEMEEELVQKLWEEKVAEREGQENKEEVPVKLSIGKEIKETPCKIANLTEEEKNVVVSGVIFDLEVKKLKTERILITFNLTDQTDAISAKLFLKKGEEEKASLIKDGMYVKVRGEVQFDRFADELVLFINDLEEIEKPAGRMDLAETKRIELHLHSKMSAMDSVVDLEKLFQTLKSWGHEAVAITDHGVVQAFPEAAELSAKYGIKVIYGLEGYLVDDGLPVVFNPEPLSLKETPIVAFDF…	78044072	YP_360592.1		Carboxydothermus_hydrogenoformans_Z_2901_uid57821	Carboxydothermus hydrogenoformans Z-2901		PC	PC+E1+EX		NTD+OB+EXO+PHP+Pol3+HhH	0	0		Firmicutes	Clostridia		Anaerobe		42.0497	2401520	5.44	5.94	1407	883		HHDHEHCDH	9	QLVLF	1402-1406
MSFVHLHTHSCYSLLDGAGKIKDLVGRAVELKMPALALTDHGNLFGVIEFYKEAKAQGIKPILGVEVYVAPRTRFDKTPKIDDQLTHLVLLAKDRTGYQNLLRLVSRSYTEGYYYKPRVDKQLLAENSQGLIALSSCLAGEIPELILSGQREKAREVAGIYRDIFGKENFYLELQYHGISEQKVVNRELIALSKQLNIPLVATNDVHYILKEHAKTHDVLLAIQTGKSINDPGRMKFPTEEFYLKTPYEMELIFGELPDALKNTLNIAEQCNLEFEFGRYLLPDFPVPEGKTPAQYLKELCFQGLYKRYPNPGEEVKTRLLHELKIIEQMGFSGYFLIVWDFIRYAREKGIMVGPGRGSAAGSLVAYTLEITDIDPLKYGLLFERFLNPERVSMPDIDV…	78044608	YP_359983.1		Carboxydothermus_hydrogenoformans_Z_2901_uid57821	Carboxydothermus hydrogenoformans Z-2901		E1	PC+E1+EX		PHP+Pol3+HhH+OB+CTD	0	0		Firmicutes	Clostridia		Anaerobe		42.0497	2401520	5.88	5.99	1116	870		HHDHEHCDH	9	QLTLG	900-904
MSFVQLQVISSYSLLQSTTSIEELVVKAKERGYRAIALTDHNVLYGMVDFYKMCKKHQIKPILGLTLDVGGVVNNEETYSIILLAKNARGYESLMALSSEKMLLTENEWLTIEHISQYSQNLIAITPGEKGETESFLLQDEKKSAAKVVGKWQAAFPKQQFYLGIQLHQKLKVIQDAVNELANETGTLTVALQDIRYIDAADDFSTTVLRAINKGEVLSNQQEAEEGEYYLPESNEVEKLFKDNGLEQAAQQTNEVAKMIDADISLHQQLLPKFPLPKDTVTTEFLKEQCLKGLTLRVVQPDERYTKRLEYELAVIQKMGFEDYFLIVWDVMAYAHKVKIVTGAGRGSAAGSLVAYLLEITDVDPIEYNLLFERFLNEERYTMPDIDLDFPDNRREEIL…	328957332	YP_004374718.1		Carnobacterium_17_4_uid65789	Carnobacterium sp. 17-4		E3	PC+E3		PHP+Pol3+HhH+OB+CTD	0	0		Firmicutes	Bacilli		-1		35.1824	2685399	6.59	7.04	1112	858		QIQHTSGDR	2	NIDLF	886-890
MSLNQEELFQKLLEQIGLQHEERYKVHFSQAKVLKVTVHKLSKCWNFHLQFPDILPFEVYQNLSEKMQLAFNPIASVQLTIETLQPKLTIEKLEHYWSSAVKLSAVSSPICDKPFREQFPLLNGKKIQFYVENEVVKGHLMNQYLPPVEEAYVSLGFPRFKIEPVIDEESHLKKIADFQAKKEESETLLAIRANENIQKAEQEKKHNKNQVQAQKGPIVLGRKITAKEEVKQMDQIVEEERRVTIEGYVFDVEVRVLRSERQLLILKMTDYTSSFSVKKFSNSPEDEAAFAAVKKGMWIRVRGSVQEDNFMRDLVLNAQDITEWDHETRKDTAPEDNKRVELHLHSNMSQMDATNTVVDLVDQAAKWGHKAVAITDHFGAQSFPDAFHAGQKNGIKILY…	328957406	YP_004374792.1		Carnobacterium_17_4_uid65789	Carnobacterium sp. 17-4		PC	PC+E3		NTD+OB+EXO+PHP+Pol3+HhH	0	0		Firmicutes	Bacilli		-1		35.1824	2685399	5.44	5.41	1446	886		HHDHEHCNH	9	QLSLF	1439-1443
MSTFNPVIPWRELEKRLTWGRYGEAVPAAPGPEAAAAAPPDPESRRSAKLDPPYAELHAHSHFSFLDGASSPAELVAEAARLGLHGLAVTDHDGFAGAMQYKQAAEDAELATVFGAELSLELTAARTGVTDPAGSHLLVLARRAEGYRRLSAAIGKAQLAGQEKGKPVYVLDDLAEAAADGDWTILTGCRKGTVRQALERHGLTEAGFEAADAELRKLMDLFGDRNVLIELTDHDQPLDDARNRLLARLAARHGLPTVATGNVHYARPADYRLHTAMAALRARRTLAEMDGWLPGAPTAYLRSGAEMLARFPVHEFGRAVVRSAELAADHAFDFKTINPQLPDYPVPEGHTEASWLRHLTYLGAAQRYGSESENPKAYHQIAYELDVIEQLKFPGYFLI…	256394376	YP_003115940.1		Catenulispora_acidiphila_DSM_44928_uid59077	Catenulispora acidiphila DSM 44928		E2	E1+E2		ntx+PHP+Pol3+HhH+OB	55	0		Actinobacteria	Actinobacteria		Aerobe		69.7671	10467782	6.15	5.87	1127	899		HHDHEHCNH	9			RSRNFR
MSDSFVHLHVHTEYSMLDGAARLKDMFKHASSLGMPAVAMTDHGNMHGAADFTKQAMAAGIKPILGIEAYVAPESRYNAKPVRWGQPHQKSDDVSGGGLYGHATIWAQNVTGLQNLTKLSSRAFTEGFARKYPRMDAELMAEHSAGLMATTGCPSGFVQTRLRLGHFDEALAAAGQYQEIFGKENFYLELMDHGLDIETRVREGLLDIGRKLNIPPVVTNDSHYTYREESAAHDALLCIQTASNIADPDRFRFGGDGYYLKSADEMRAINTDDIWQEGCRNTLAIAEKVNPEGMFAYRNLMPRLEAPDGLTEDQWFRKLAYDGLNKRFPAGVPDEKVYHARLEFELDVILSMGFPSYFIVVADFINWAKDNGIAVGPGRGSAAGSLVAWSLGITDVDPI…	256396217	YP_003117781.1		Catenulispora_acidiphila_DSM_44928_uid59077	Catenulispora acidiphila DSM 44928		E1	E1+E2		PHP+Pol3+HhH+OB+CTD	0	0		Actinobacteria	Actinobacteria		Aerobe		69.7671	10467782	5.62	5.83	1189	906		HHDHEHCDH	9	QDSLF	941-945
MSDAEGQGFVHLRVRSAYSLLEGAIKADQIGKLAAEAKMPAAGLADRANLFGALEYSSYAKDAGVQPIIGCAIPVVGIGGGPTERWARAPTLMLLAQNERGYLNLSELSSIAYLDSAELPEPVVPWAKVAEHSEGLILLSGGTDGPVDALFAAGKTAEASAALAEMHRVFGDRFYVELQRHGLPRQAAAEPGLVNWAYDHDVPLVATNDVYFAKPGFYDAHDALLCISDGAFVGQDERRRVTPEHWFKPAEEMRKLFADLPEACDNTLDIARRCAFMVHKRDPILPSFPTGDGRNEAEELEHQAREGLKMRLEGLTLSAPEEEYWKRLDFELGIIKKMGFPGYFLIVSDFIKWGKAHGIPVGPGRGSGAGSLVAWVLTITDLDPLRFGLLFERFLNPER…	16126169	NP_420733.1		Caulobacter_crescentus_CB15_uid57891	Caulobacter crescentus CB15		E1	E1+E2		PHP+Pol3+HhH+OB+CTD	0	0		Proteobacteria	Alphaproteobacteria		Obligate aerobe		67.214	4016947	5.87	5.81	1143	873		RRERATGDY	1	QGGLF	912-916
MRPPVYAELQATTNFSFLRGASHAEELALTAEALGLTAIGIVDRNSLAGVVRAWTAAKRRSIRVLTGCRLDFMDGAPSLLCYPTDREAFGRLTRLLTIGQLRAEKGECHLTWRDFLDHSEGQLGLIVPPRVLDDSFEQHLTRMAGDLRGRSWLAASRAYAARDLQRLARLESLGRTSGAPIVATNDVLYHGPERRPLQDVISCVREHCAIQEAGFRLEANAERHIKSPEEMARLFDRWPRAVERTVEIVERIGFDLKDIREQYPDEPVPPGKTAMQHLTDLTWKGAAWRYPNGVSPKVTAQIQEELRLIEKMDYPNYFITVHDIVREARSMGILCQGRGSAANSSVCFCLGVTAIDPTEHRLLFTRFISENRGEPPDIDVDFEHDRREEVMQYVFQRYG…	16127441	NP_422005.1		Caulobacter_crescentus_CB15_uid57891	Caulobacter crescentus CB15		E2	E1+E2		PHP+Pol3+HhH+OB	0	0		Proteobacteria	Alphaproteobacteria		Obligate aerobe		67.214	4016947	7.64	6.34	1083	877		QTRRRSPDL	1	QAPLL	907-911	RSRDFH
MSLPDPDDLGPYVELQCASHFSLLRGASSPGELFDEAQRLGYRALAICDRNSVAGVVRAHIAAKATGVRLIIGCELVLRCGLTLVVLPTDRAAYGRLCRLLSLGKSRAGKGQCDLGLEDLAAHAQGLIAILVPDAPDDLCALQLKKVAAIFGVDAHLALTLRRRPGDALRLHQLEAMARQAGVRPVVTNRVLFHEKGRRLLQDVVTCIREGTTIDDVGFKRDRHADRYLKAPSEIQRLLAKHPDAVTASVEIARRCRFSLDELSYQYPHEVSEPGRTPQETLERLTWFGAAQRYPDGLPAEVEKALAHELRLIGLLGYAPYFLTVNSIVQYARGQDILCQGRGSAANSAVCYVLGVTSIDPERNDLLFERFVSQERNEPPDIDVDFEHERRETVMQWIF…	167621850	YP_001676635.1		Caulobacter_K31_uid58551	Caulobacter sp. K31		E2	E1+E2+E2		PHP+Pol3+HhH+OB	0	0		Proteobacteria	Alphaproteobacteria		Aerobe	Yes	67.3484	5889399	7.16	7.15	1053	848		QARRETDRL	1	ALPLF	880-884	RSRNFC
MSGSEGQGFVHLRVRSAYSLLEGAIKADKIPGLAAAAGMPAAGLVDRNNLFGALEYSVYSKDYGVQPIIGCALAVSGVGAGPTERWARTPTITLLVQNERGYLNLSELSSMAYLESGEMAEPVVPWAKVVEHAEGLILLSGGTDGPVDALLAAGKTAEGEAALVEMQRAFGDRFYVELQRHGLPRQAAAEPGLVHWAYEHDAPLVATNDVYYAKPELYDAHDALLCISDGAFVGQDERRRVTPEHWFKSSADMRKLFADLPEACDNTLDIARRCAFMVQKRDPILPSFPTGDGRSEPEELTHQAKEGLRKRLDGLELAVDEKVYWDRLDFELSIIIKMGFPGYFLIVSDFIKWAKEHGIPVGPGRGSGAGSLVAWVLTITDLDPLRFGLLFERFLNPER…	167646770	YP_001684433.1		Caulobacter_K31_uid58551	Caulobacter sp. K31		E1	E1+E2+E2		PHP+Pol3+HhH+OB+CTD	0	0		Proteobacteria	Alphaproteobacteria		Aerobe		67.3484	5889399	5.71	5.47	1143	873		RRERATGDY	1	QHALF	912-916
MKTHAYAELQATTNFSFLRGASHAQELMLTGQALGLTAVGVADRNSLAGVVRAWTAAKDLKIRALTGCRLDFMDGAPSLLCYPSDREAFGRLTRLLTVGQRRAGKGECHLSWKDFLEHAEGQLALIVPPARLDEAFEADLARIAGELRGRVWLAASRAYAAQDLKRLSRLADLAREARAPMVATNDVLYHGPERRPLQDVMTCIREGCTITQAGFRLEANAERHIKTPAEMARLFERWPQAVERTIEIVERIGFDLGDLKEQYPDEPVPPGKTAMQHLTDLTWQGAAWRYPNGVSPKVADQLREELRLIAKMDYPNYFITVHDIVHKAREMGILCQGRGSAANSSVCFCLGVTAIDPTEHRLLFTRFISENRGEPPDIDVDFEHERREEVMQYVYKRYG…	167648416	YP_001686079.1		Caulobacter_K31_uid58551	Caulobacter sp. K31		E2	E1+E2+E2		PHP+Pol3+HhH+OB	0	0		Proteobacteria	Alphaproteobacteria		Aerobe		67.3484	5889399	7.16	6.1	1117	911		QTRRRSPDL	1	QAPLL	941-945	RSRDFH
MPRRPAYAELQTTSNFSFLRGASHAEELAIAAEALGLTAVGIADRNSLAGVVRAWTAAKQRQVRVLTGCRLDFMDGTPSLICYPTDREAFARLTRLLTLGQRRAEKGQCHLSWADFLDHSEGQIGLIVPPRTLDETFERDLTRMAGDLSGRSWLAASRAYAAQDLKRLSRLDALGRDAGAPIVATNDVLYHGPERRPLQDIITCVREHCAIHEAGFRLEANAERHLKSAAEMARLFERWPRAVERTVEIVERIGFDLGQIKEQYPDEPVPPGKSAMQHLTDLTWSGAAWRYPGGIPEKVKAQLEEELRLIAKMDYPNYFITVHDIVREARKMGILCQGRGSAANSSVCYCLGVTAIDPTEHRLLFTRFISENRGEPPDIDVDFEHERREEVMQYVYERY…	295688141	YP_003591834.1		Caulobacter_segnis_ATCC_21756_uid41709	Caulobacter segnis ATCC 21756		E2	E1+E2		PHP+Pol3+HhH+OB	0	0		Proteobacteria	Alphaproteobacteria		Aerobe		67.6669	4655622	7.01	6.01	1082	875		QTRRRSPDL	1	QAPLL	906-910	RSRDFH
MADGEADGFVHLRVRSAYSLLEGAIKADQIGKLAAAAGMPAAGLADRANLFGALEYSSYAKDAGVQPIIGCALPVVGIGGGPTERWARAPTVMLLAQNEQGYLNLSELSSIAYLDSAELPEPVVPWAKVVEYSDGLILLSGGTDGPVDALFAAGKAAEASAALAEMHRVFGDRFYVELQRHGLPKQAAAEPGLVNWAYENDVPLVATNDVYFAKSQFYEAHDALLCIADGAFVGQDERRRVTSEHWFKPPADMRKLFADLPEACDNTLDIARRCAFMVHKRAPILPSFPTGDGRNEAEELRHQAREGLKMRLDGLTLSAPEEEYWKRLEFELDIIEKMGFPGYFLIVSDFIKWGKAHGIPVGPGRGSGAGSLVAWVLTITDLDPLRFGLLFERFLNPER…	295689601	YP_003593294.1		Caulobacter_segnis_ATCC_21756_uid41709	Caulobacter segnis ATCC 21756		E1	E1+E2		PHP+Pol3+HhH+OB+CTD	0	0		Proteobacteria	Alphaproteobacteria		Aerobe		67.6669	4655622	5.68	5.62	1143	873		RRERATGDY	1	QGGLF	912-916
MSSAGGSDFVHLHVHTEYSMLDGAARLGELFEEVQRQGQTAIATTDHGYLFGAFDFWSKGTAAGVKPIIGVEAYLTPGTSRFDQTRVRFGQQGQEADDVSARGAYTHMTMLARNNEGLHNLFRASSLASLEGQMGKWPRMDRDLLETYGKGLIATTGCPSGEIQTRLRLGQWDEAVRVAGELQDIFGKEYFYVELMDHGIDIETRVLKDLLRLSETIGAPLVATNDLHYTRQEDSASQEALLAINSGSTLSDPDRFKFDGDGYYVKSAAEMRRIWAELPEACDNTLRIAEQCEVSFNTSANYMPNYPVPPGEDETSWFVKEVEKGLHVRYPGGIPDDVRKQAAYETEVITQMGFPGYFLVVADFINWAKDHGIRVGPGRGSGAGSMAAYAMRITDLDPL…	332670138	YP_004453146.1		Cellulomonas_fimi_ATCC_484_uid66779	Cellulomonas fimi ATCC 484		E1	E1+E2		PHP+Pol3+HhH+OB+CTD	0	0		Actinobacteria	Actinobacteria		Facultative		74.7243	4266344	5.17	5.22	1179	902		HHDHEHCDH	9	QFDLF	941-945
MTERPPFPPRYAELHAHSAFSFLDGASQPEELAAEAARLGLEALALTDHDGLYGVVRFSQAAKAVGMPTVFGSELHLPAPDGRRHPHETTRATPGLPVLDLPTGVPDPRASHLLVLARGPDGYRALSRSIAEAHLRTQEKGAADYRLEELAANAAGQWLVLTGCRKGSVRRALAGGDPSGVAGVVPGGPEAARAELDRLVALFGRDNVAVEVTASADPYDSERADALAVLAADAGLPLVATGNVHYATPRDADLAAALAAVRARTSVEELDGWLPAAPVAHLRSATEMLALHRRHPSAVGTAAALAAECAFDLSLVAPQLPPYPVPDGHTEATWLRELVRQGALELYGPPDAERVPGAYAQLEHELRVIEDLGFPGYFLVVYDLVKFCRDHGILAQGRG…	332670249	YP_004453257.1		Cellulomonas_fimi_ATCC_484_uid66779	Cellulomonas fimi ATCC 484		E2	E1+E2		PHP+Pol3+HhH+OB	0	0		Actinobacteria	Actinobacteria		Facultative		74.7243	4266344	6.03	5.84	1192	1007		HHDHEHCNH	9			TSRDFR
MAAGGTEDPSFVHLHVHSEYSMLDGAARIGEMLDEAKRLGQTAMAITDHGYLFGAFEFWQKATERGIKPIIGVEAYVTPGTSRFDQNRVRWGEAHQAADDVSARGAYTHLTLLSRTTEGMHNLFRMGSLASVEGQMGKWPRMDRELLSRYADGLIATSGCPSGEIQTRLRLGHVDEALRAAGELQDIFGKEHFFVEVMDHGLEIERRVIKDLLRIAEGIGAPIVATNDLHYTREEDAHAHEVLLAVQSGSTLDEPTSDQGGSRFAFGGTGYYVKSAAEMRRTWAELPEACDNTLLVAEQCEVKFNTGANYMPRFPVPAGENEDSWFVKEVENGLLRRYHGAIPDHVRKQADYETGVITQLGFSGYFLVVADFINWAKKQGIRVGPGRGSAAGSMASYAM…	296129453	YP_003636703.1		Cellulomonas_flavigena_DSM_20109_uid48821	Cellulomonas flavigena DSM 20109		E1	E1+E2		PHP+Pol3+HhH+OB+CTD	0	0		Actinobacteria	Actinobacteria		Facultative		74.2936	4123179	5.23	5.39	1187	908		HHDHEHCDH	9	QFDLF	949-953
MTEGDPRVGTGTGTDARTGAGRGAGADWPPRYAELHAHSAFSFLDGASQPEELAAEAARLGQSALALTDHDGLYGVVRFAQAARAVGLPTVFGAELHLPAPDPRRHPREKRPTPGPPVLDAPTGVPDPRASHLLVLARGADGYRALSRAIAEGHLRTGRKGAAEYHLEELAEAAAGQWLVLTGCRKGAVRRALAGGDPSGVLGVAPGGIEAARTELDRLVALFGRDNVAVETTMHGDAYDTDRADALATLAADARLPLVATGNVHYATERDADLALALAAVRARSSLDDLDGWLPGAPVAHLRSAAEMLHLHRRHPSAVTTAADLAAECAFDLSLVAPSLPPYPVPDGHTEATWLRELVRRGAAELYGPPDAERVPGAYAQLEHELRVIEDLGFPGYFL…	296129882	YP_003637132.1		Cellulomonas_flavigena_DSM_20109_uid48821	Cellulomonas flavigena DSM 20109		E2	E1+E2		PHP+Pol3+HhH+OB	0	0		Actinobacteria	Actinobacteria		Facultative		74.2936	4123179	5.94	5.78	1173	967		HHDHEHCNH	9			RSRDFQ
MYLIFDTETTGLPKRWDVPFTDTDNWPRCIQIAWQLHDDMGNLIEHQDYLVQPDGFNIPYDAEQIHGISTALAEQKGVPLAVVLEKFNEAMAKTKFVVGQNVGFDLNIMGAEFHRMGVENPLQELPVLDTCTEHTATLCQIPGGRGGKFKLPTLTELHHYLFGVGFGEAHNATADVEATTRCFLELVRKQQYTIEKLDVQPDYFKNFSEANPQEIQLIGLKHINLKKASKKIADALWDKDTGGVSQEEIKENLATLETANFSHLHNHTQFSILQSTISIPALISAAAKAKMPAVAMTDHANMMGAFHFVSGVINHNKGVVSRNEENLIRFEATKNGTLKEGEEALEELPEPEIEITPIIGCEFQVCEDHTNKSQKDNGYQIVMLAKTKKGYLNLAKMSS…	319953453	YP_004164720.1		Cellulophaga_algicola_DSM_14237_uid62159	Cellulophaga algicola DSM 14237		E1	E1+E2		EXO+PHP+Pol3+HhH+OB+CTD	0	0		Bacteroidetes	Flavobacteriia		Aerobe		33.7662	4888353	5.37	5.52	1479	938		HHQHEQNNY	5	QVSLF	1237-1241
MYLNCHSYYSLRFGTFSEIELLKMGQANHIATLALTDINNTSACMNFVRKSKEYGIKPIIGIDFRNGAEQLYVGIAKNNEGFRELNAFLSFHSHKNIKLPPIAPVFEHAYIIYPFENVLQLEKINFEAHEYIGISVENLRRLPFSKYKSYTDKLVIQQPVTFRNKRDFNAHRLLRAIANNTLLSKLQQTEEGRLSEQMLSKEKLLEAFQDFPQLVTNTKTLMAQCNVGFGFGASRVSQNQQVFGTSKEEDFNYLQQLCEDGLPKRYPTRTDAVSKRLAVELETIKKMDFVSYFLINHDIVKYANSKGYLHVGRGSGANSIVAYIIGITDVDPIELDLYFERFINPYRVSPPDFDIDFSWKDREDVTAYIFRRFKNTALLATYNTFKYRAVVRELGKVFG…	319954732	YP_004165999.1		Cellulophaga_algicola_DSM_14237_uid62159	Cellulophaga algicola DSM 14237		E2	E1+E2		PHP+Pol3+HhH+OB	0	0		Bacteroidetes	Flavobacteriia		Aerobe		33.7662	4888353	8.39	8.49	995	811		NHFIDLFPT	1	NPSLF	837-841
MYLIFDTETTGLPKRWDAPYTDTDNWPRCIQIAWQLHDDMGNVIEHQDYLVKPDGFNIPYDAEKIHGISTALAEQDGVPLAEVLEKFNTALEKTKFVVGQNVGFDLNIMGAEFHRLQVENQLQELPVLDTCTEHTASLCQIPGGRGGKFKLPTLTELHQFLFGEPFGEAHNATADVEATTRCFLELIRKQQYTAEQLDVQPDYFKNFSEANPKPIELIGLKHINLKKASKKIADALWAKDTGGVSKEEIKENLATLESAEFSHLHNHTQFSILQSTISVPDLIKATAKNNMPAVAMTDHANMMGAFHFVNGVLNHNKGVKSRNDANEIRYEATQENRLEEGEEPLHEFIPEKEITPIIGCEFQVCEDHTNKSQKDNGYQIVFLAKNKNGYHNLAKMSSI…	325286607	YP_004262397.1		Cellulophaga_lytica_DSM_7489_uid63401	Cellulophaga lytica DSM 7489		E1	E1		EXO+PHP+Pol3+HhH+OB+CTD	0	0		Bacteroidetes	Flavobacteriia		Aerobe		32.1109	3765936	5.22	5.35	1479	936		HHQHEQNNY	5	QVSLF	1235-1239
MTDRGPRYAELHAHSAFSFLDGASQPEELAAEASRLGLEALAVTDHDGLYGVVRFAEAARRVGLPTVFGAELHLPAPTARRHGREPAPPPGPPVLDEPTGVPDPRSTHLLVLARGPDGYRALSRAIAEGHLRTGRKGAAEYDLEDLAATAAGQWLVLTGCRKGAVRRALAGGDPSGVQPVAPGGPQAAARELDRLVALFGRDNVAVELTAAGDAYDDDRSDALAALARDAGLPLVATTAAHHATPRDADLAAALAAVRARSSLDDLDGWLAPAGAHLRSADEMLARHRRYPQAVTAAADLAAQCAFDLSLVAPALPPYPVPDGHTEASWLRELVWQGALELYGPRERERVPGAYAQLEHELRVITELGFAGYFLVVYDLVAFCRRNGILAQGRGSAANS…	336320983	YP_004600951.1		_Cellvibrio__gilvus_ATCC_13127_uid68143	[Cellvibrio] gilvus ATCC 13127		E2	E1+E2		PHP+Pol3+HhH+OB	0	0		Actinobacteria	Actinobacteria		Aerobe		73.8129	3526441	6.35	6.12	1214	1032		HHDHEHCAH	8			SSRDFR
MASPAAQDSSFVHLHAHTEYSMLDGAARLTQLFAEVQRLGQTAIATTDHGYLFGAFDFWSKATAAGIKPIIGVEAYVTPGTSRFDQTRVRFGEQGQERDDVSARGSYTHMTLLARNNEGLHNLFRASSLASLEGQMGKWPRMDRELLETYSGGMIATTGCPSGEVQTRLRLGQWDEAVRAAGELQDIYGKDYFYVELMDHGLDIETRVFKDLLRLAETIGAPLVATNDLHYVTAEDAGSQEALLAINSGSALTEPTYEQGGNRFAFEGSGYYVKSAAEMRRTWAELPEACDNTLRIAEQCEVSFNTKANYMPNFPVPEGEDETSWFIKEVETGLRHRYPGGIPDDVRRQAEYETGVITQMGFPGYFLVVADFINWAKDNGIRVGPGRGSGAGSMAAYAM…	336321085	YP_004601053.1		_Cellvibrio__gilvus_ATCC_13127_uid68143	[Cellvibrio] gilvus ATCC 13127		E1	E1+E2		PHP+Pol3+HhH+OB+CTD	0	0		Actinobacteria	Actinobacteria		Aerobe		73.8129	3526441	5.14	5.2	1186	908		HHDHEHCDH	9	QFDLF	949-953
MPAANFVHLRLHTEFSLSDSLVRIKPLIKRVAELNMPACAITDQTNFYGLIKFYKAAQGTGIKPIAGSDFLMASHETDGKPTLLTLLAMNNQGYKNIIELISRAWRSGQQQGIAYIQREWISEYSEGVIALSGGKFGDVGMALLGGRQAQAQELLQGWMRDFPNRFYLELQRTGRENDENYLHAAVDLAAQMQCPVVATNDVRFLKTSEFEVHEARVCIGEGRTLDDPRRERRYSDQQYLRSAEEMVELFSDIPEAIANSVEIAKRCTITIQMGKYFLPEYPVPEGLTEAEFFRKISLEGLDWRLEKILDKSLPDYAERRKVYEERLNFELDIIIQMGFPGYFLIVMDFIQWAKDHDIPVGPGRGSGAGSLVAYALKITDLDPLQYDLLFERFLNPERV…	192360327	YP_001981623.1		Cellvibrio_japonicus_Ueda107_uid59139	Cellvibrio japonicus Ueda107		E1	E1		PHP+Pol3+HhH+OB+CTD	0	0		Proteobacteria	Gammaproteobacteria		Aerobe		51.9912	4576573	5.38	5.42	1177	886		RHDQDLGDR	3	MMDLF	933-937
MAGDRTSRDPLVKEAARRQGRPERNFIHLRVHSAYSLLEGALPLGKIIGHALKDEAPAIATADTNNLFGALEFAQKAVKDGIQPIIGCQLDVAFDDAFAEARRAASRKSFADYDPLVLIAATEAGYANLVRLMSRAYLDNEAGEPPHVAADWLQEHSEGIICLTGGPRGPIGAPLKADRAELAEARLLLLRETYGDRLYVELERLQGYDRNLEAAAVNLAYRHDLPLVATNEAFFPTRDDFDAHDALIAIAEGSVIASDDRRRLTPDNYLKTQAEMAALFADLPEALDNTLEVARRCSYYPKTRKPILPRFTGDEAGDEAAALQAEADELRRQAREGLDKRLAIQGIAEGHSEEEYAARLEYELGVIERMKFPGYFLIVADFIKWAKAHDIPVGPGRGS…	110633608	YP_673816.1		Chelativorans_BNC1_uid58069	Chelativorans sp. BNC1		E1	E1+E2+E2		PHP+Pol3+HhH+OB+CTD	0	0		Proteobacteria	Alphaproteobacteria		Aerobe		61.0952	4935185	5.57	5.41	1172	887		RHETQPGEF	1	QADIF	943-947
MTAAPAYAEFGVQSNFSFLRGASRPEELVVAAKLLGFSAMGLADRNTVAGVVRAWVQSKYIKLTEESEPARLPYHPGCRLVFSDGTPDILAYPQDRQGWAHLCRMLTKANMREESEKGAPVLLAEDFWEWGDQISLAILPDLQAPGDKTLAFLKAVKARFKESVWLAVAPSYGGDDRWRLAQAAGMAEAVGVPLMATNDVLYHAAEQRSLQDVLTAIRLNTTISEAGFALEANAERHMKPPEEMARLFRSYPEALAETLRFAESLSFSLSELEHNYPDEVSESGLPAQEELERLTWEGAKERFPRGIPEAQKELIRKELDLVKRKNYARYFLTVYDIMRYARSQGILCQGRGSAANSLICYCLRITDVGPDIMDHLLERFISEERGEPPDIDVDFEHQR…	110635592	YP_675800.1		Chelativorans_BNC1_uid58069	Chelativorans sp. BNC1		E2	E1+E2+E2		PHP+Pol3+HhH+OB+ctx	0	68		Proteobacteria	Alphaproteobacteria		Aerobe		61.0952	4935185	6.13	5.76	1126	883		GQRRRDDDL	1	RLPLL	913-917	KGRNFH
MTANRYAELQVTSHFSFLRGASSAEELFAAAALMGIEALGIVDRSSLAGIVRAWEAAKATGIRLVIGCRLDLACGASILVYPTDRAAYARLCRLLSLGKGRAGKGKCHLEWTDLARYAEGQIALLVPDEADETCTMRLRRLRDVFGDRAHLALTLRRRPNDQMRLHELSGLASRMGVACVVTNDVLFHEPGRRVLQDVVTAIRHTTTVDALGFRRERHADRYLKSPEEMHRLFARYPEALARTVEIAERCRFSLDELVYQYPEERDDPALSPQQTLERLTWEGAASRYPDGLPDTVRATLNHELGLIAQLDYAPYFLTVHSIVRFARSQGILCQGRGSAANSAVCYVLGVTSIDPDRNQLLFERFVSAERNEPPDIDVDFEHDRREEVIQWIYATYGRD…	110636133	YP_676341.1		Chelativorans_BNC1_uid58069	Chelativorans sp. BNC1		E2	E1+E2+E2		PHP+Pol3+HhH+OB+ctx	0	72		Proteobacteria	Alphaproteobacteria		Aerobe		61.0952	4935185	7.02	6.42	1096	848		QTRRRSDDL	1	PLPLF	874-878	RTRDFR
MYLNCKTYFSYRYGTFPHELLVLTASELAVKTMALTNINNTSDIWDFVSACKRAGIKPVAGVEIRNEDTLCYLLLSRNNEGFFQINRFLSTHLIAKAPFPDRVELGADVFVIYPFNKEWLQSEPLLTVNEYMGVQTTEVNKLYGVDMQQWGSRLLMRHPVTFQDKVHYNVHRLLRAIDKNIILSKQEDTHKAGEHETFMPPATLLLAFEAYPQIIINTFLLMEKCSLDMDYEEDKNKKHASASKEDDRQLLEKLATDGLLYRYGKTNTVARERVLKELKIINDLNFNAYFLITWEILQYARSRGFFHVGRGSGANSIVAYCMQITDVDPIELDLYFERFLNPYRTSPPDFDIDFSWVDRDDIIDFVFKKYGKEHVALLGMYTTFQYKATVRELGKVYGL…	256422251	YP_003122904.1		Chitinophaga_pinensis_DSM_2588_uid59113	Chitinophaga pinensis DSM 2588		E2	E1+E2+E2+E2		PHP+Pol3+HhH+OB	0	0		Bacteroidetes	Sphingobacteriia		Aerobe		45.2271	9127347	6.67	6.58	980	806		NKYIECFPT	1	GQSLF	833-837
MHYVELQVTSNFSFLRGASHPDELVEQAAEYGYKEIAITDRNTLAGIVRAHAAAKAKGIRIIPACRLDLQDGPSLLAYPTDQAAYSRLSSLLTTGNLRAEKGDCLLYKKDVYAYAAGMIFIVVPPEQLNTKFDFETAFKNDLKEYKDKLGSQLYLSVTRSYLGDDHKRLYRLAQLSALYHIPLAATNDVHYHHPERRQLQDILTCVREKCTIYNAGFRLHQNAERHLKTPAEMQRLFRQYPETISNARHIADACRFTLESLKYVYPEELTTEGRTPQEELTYLSWEGAKERFGDDIPEKISSAISYELTFIEEMNYAAYFLTVHDIVRFARSQHILCQGRGSAANSTVCYVLGITSVNPTKIDLLFERFISSARNEPPDIDVDFEHERREEVMQYVFNK…	256422395	YP_003123048.1		Chitinophaga_pinensis_DSM_2588_uid59113	Chitinophaga pinensis DSM 2588		E2	E1+E2+E2+E2		PHP+Pol3+HhH+OB	0	0		Bacteroidetes	Sphingobacteriia		Aerobe		45.2271	9127347	6.33	6.27	1055	851		QTRRRSPDH	2	PIGLF	873-877	GARNFR
MIFSHLHVHTQYSLLDGAADIKSLYKKAMASNQPALAITDHGNMFGAFQFVAEAYNNRLNPEDPKDKRLKVKPIVGCEFYVVENRFKRAFTREEKDIRNHQVLLAKNDEGYRNLIKLCSLGYIEGLYGKYPRIDKELILQYHKGLIATTCCLGASVPRAILKKGEEAGEEEFKWWLDIFGEDYYVELQRHGIPEQEKVNESLIKFASKHNVKIIASNDSHYVDQADANAHDILLCINTGEKKSTPTMKDFSDDDVSMKNKRFAFYNDQFYFKTTEEMTALFQDLPQAIDNTNEIVDKVELLDLKRDILLPNFPIPPPFLTQDQYLRHITMEGAHKKYAEVTAEVEERINFELSVIENMGFAGYFLIVSDFIKAGRDLGVFIGPGRGSAAGSAVAYCIGI…	256423694	YP_003124347.1		Chitinophaga_pinensis_DSM_2588_uid59113	Chitinophaga pinensis DSM 2588		E1	E1+E2+E2+E2		PHP+Pol3+HhH+OB+CTD	0	0		Bacteroidetes	Sphingobacteriia		Aerobe		45.2271	9127347	5.54	5.49	1214	920		HHDHEHCDH	9	MSSLF	962-966
MYLNCKTFFSLRYGTIDTKELVKTARQMGITSLALTNINITSDTWNFVKECQDNGIKPIIGLECRNNHDLKYILLARNMEGWFYINRFLSDHLHKDLPFPDRAPAFPGVFAIYTWNTVPLQDLYEHELVGIRKRDINKLFRVDTLCCQDKLVILHPVTFQNADYYHLHRILRAVDQNILISQLQDHTAAHTDEMFISPGDLFDSFEQYPHIISNTVRVMDACQISFDFKSPRNKKYFTTSEAEDHALLRKLAYEGMLERYGPDNTEAKERIEKELDVVQGQHFNGYFLITWDIIRYAQERGFFYVGRGSGANSIIAYCLKITDVDPIELNLYFERFLNPYRSSPPDFDIDFSWKDRDEIIAYVFKKYGTAHTALLGTVTTFQQNATIRELGKVYGLPKQ…	256425821	YP_003126474.1		Chitinophaga_pinensis_DSM_2588_uid59113	Chitinophaga pinensis DSM 2588		E2	E1+E2+E2+E2		PHP+Pol3+HhH+OB	0	0		Bacteroidetes	Sphingobacteriia		Aerobe		45.2271	9127347	6.18	6.1	982	810		NKYIEKWPT	1	IQPLF	837-841
MTWIPLHCHSQYSILDATCSIKKFVAKAVEYQIPALALTDHGNLFGAVEFYKTCKQNAIKPIIGCELYVAPSSRFDKKKERKSRVANHLILLCKDEEGYRNLCLLSSLAYTEGFYYVPRIDRDLLSQHSKGLICLSACLSGSVAQAALESEEDLEKDLLWYQDLFQEDFFSEVQLHKSSEEKVALFEETWLKQNYYQFIEKQLKVNEAVLATSKRLGIPSVATNDIHYLNPDDWLAHEILLNVQSREPIRTAKQNTYIPNPKRKTYPSREFYFKSPQEIAELFAAHPETITNTCIVAERCHLELDFETKHYPIYVPEALQKKGSYTEEERYKASSAFLEELCEQGLTSKYTPELLGHIAKKFPGEDPLTLVKERLKLESSIIISKGMCDYLLIVWDIIN…	15605274	NP_220060.1		Chlamydia_trachomatis_D_UW_3_CX_uid57637	Chlamydia trachomatis D/UW-3/CX		E1	E1		PHP+Pol3+HhH+OB+CTD	0	0		Chlamydiae	Chlamydiia		-1		41.3073	1042519	5.79	5.87	1237	924		HHDHEHCDH	9	VLTFF	957-961
MTRGLLVTWIPLHCHSQYSILDATSSIKSFVAKAKEYQIPSLALTDHGNLYGAIEFYKECQQNDIKPIIGCEVYVAPSSRFDKKKEKKSRVAHHLILLCKNELGYRNLCLLSSLAFTEGFYYFPRIDRELLSQHAEGLICLSACLSSSVAQAALESEEALEKDLRWYQNLFGEDFYSEIQLHKMSEEKIASLGEEWLKHEYYQFIDSQTKVNQAVLDASKRLGIRSVATNDIHYIHADDWLAHEILLNVQLGETIRIAKQNTYIPNPKRKTFRSREYYFKSPEEMARLFADHPETITNTLEVADKCNLHLNLSSKHYPIYVPEFLKSKQNYTEEERYAASAAFLRELCEKGLSTKYTPEKLAHISKKFPDRDPLELVKERLEMEMSIIIPKGMCDYLLI…	62184719	YP_219504.1		Chlamydophila_abortus_S26_3_uid57963	Chlamydophila abortus S26/3		E1	E1		PHP+Pol3+HhH+OB+CTD	0	0		Chlamydiae	Chlamydiia		-1		39.8664	1144377	6.32	6.19	1248	924		HHDHEHCDH	9	VMTFF	963-967
MSWIPLHCHSQYSILDATCPIKDLVAQAKAYDIPAIALTDHGNLFGAIDFYKTCVQQEIKPILGCECYIAPGSRFDKKKEKRSRVAHHLILLCKNEQGYRNLCLLSSLAFIEGFYYVPRIDKELLKKHSEGLVCLSACLSSSVSEAALESEEALEKELRWYQELFKENYFSEVQLHKMSEEKIASLPEEWLKQEYYNFIDKQTRVNTAVLEVSKRLGIPSVATNDIHYLHPEDWQAHEILLNIQSGETIRTAKQNTYIPNPKRKTYSSREFYFKSPQQMLELFADVPEVIANTLEVAKLCDVHFDFSKKHYPIYLPETLKTKEHYTEQDRYEASALFLRQLCEKGLSKYTPEVLAHIAKKFPNQDPLELVKQRMEMEMSIIIPKGMCDYLLIVWDIIHW…	330444096	YP_004377082.1		Chlamydophila_pecorum_E58_uid66295	Chlamydophila pecorum E58		E1	E1		PHP+Pol3+HhH+OB+CTD	0	0		Chlamydiae	Chlamydiia		-1		41.076	1106197	6.25	6.13	1241	923		HHDHEHCDH	9	VMTFF	956-960
MTWIPLHCHSQYSVLDAMSSIKDFVAKGQEFGIPALALTDHGNLYGAVDFYKECTQKGIQPIIGCECYIAPGSRFDKKKEKRSRAAHHLILLCKNEQGYRNLCILTSLAFTEGFYYFPRIDKDLLRQYSEGLICLSGCLSSSVSDAALKSPEALLLELQWFQDLFKDDYFTEVQLHKMSEESIAGFKEEWLKQEYYSLIEKQIKVNTAVLEASKRLGIPTVATNDIHYINANDWQAHEILLNVQSGETVRIAKQNTHIPNPKRKVYRSREYYFKSPAQMAELFKDIPEVISNTLEVAKRCDFTFDFSKKHYPIYVPESLKTLNSYTEEDRYQASAVFLKQLAEEALPKKYSSEVLAHIAKKFPHRDPIDIVKERMDMEMAIIIPKGMCDYLLIVWDIIH…	15836198	NP_300722.1		Chlamydophila_pneumoniae_J138_uid57829	Chlamydophila pneumoniae J138		E1	E1		PHP+Pol3+HhH+OB+CTD	0	0		Chlamydiae	Chlamydiia		-1		40.5815	1226565	6	6.08	1240	924		HHDHEHCDH	9	VMTFF	957-961
MDFIHLHTHTHYSMQSSPIFPSELFKAAKAFGMPTIAVTDYGAMFNMPELFSEAKQVGIRLIIGSEVLLLEHDEHQTSRHTVSPSLVLLVKNETGYRNLCILLSRASREGFVNGMPHVESRLLEQYHDGLLCLSAYGAGRIGRALMAGSLDEAANFSAYYQEIFGSNFYLELQRHNTSFDALLNEQIIGLAQKFSIELVATNNVHYLRQNDAGCYRALVANRTKEKLSGPVSAALPGSEHYLKSAEEMQQLFSNEYGELENTLRIAEQCTFTFSDKEPALPRFPLPDGFSDEASYLRHLTWEGAAEKYAKSEEEGISQEEVKERIELELGVIEKMGFSSYFLIVSDLIAASRRMGYSVGPGRGSAAGSIVAYLTGITRVDPLRYKLLFERFLNPERLSM…	78188863	YP_379201.1		Chlorobium_chlorochromatii_CaD3_uid58375	Chlorobium chlorochromatii CaD3		E1	E1		PHP+Pol3+HhH+OB+CTD	0	0		Chlorobi	Chlorobia		Anaerobe		44.2782	2572079	5.84	5.86	1189	917		HHSYESYNH	5	QCGFF	950-954
MEFVHLHVHTHYSMQSSPVFPGELFSACRQLGMKSVAVTDYCSIFNMPELFSDAKKADVKLIIGTELFLLESATHSQAKNTFSPSIILLVQSEAGYRNLCVLLSRASREGFINGTPHLESRLLEDHHDGLICLSAYSSGRIGRALLAGSLHEAETVTGYYKDIFGDNFYLELQRHATSFDDKLNAATIALAEKFSVELVATNNVHYLDRKDSGCYRAMIANRTKEKLSSQNLQALPGSEHYLKTAEEMARIFPDNGSALANSARIAEKCTYVFKKKEPILPHYRLPDGFDDEAKYLRHLTWEGAAEKYAGSEADGITEEDVRARIELELGVIEKMGFSSYFLIVSDLISASRRMGYSVGPGRGSAAGSIVAYLTGITRIDPLKYKLLFERFLNPERLSM…	189346342	YP_001942871.1		Chlorobium_limicola_DSM_245_uid58127	Chlorobium limicola DSM 245		E1	E1		PHP+Pol3+HhH+OB+CTD	0	0		Chlorobi	Chlorobia		Anaerobe		51.3168	2763181	5.97	5.98	1189	916		HHSYESYNH	5	QCGFF	949-953
MDFVHLHAHTHYSMQSSPIFPGELFTKAASLGMKSVAVTDYCAIFNMPELFSDAAGAGVRLIIGSELLLLEGEEHQQKQAQAPSLVLLVQNETGYRNLCVLLSRASKDGFHNGMPHVDPKLLETYHDGLFCLSAYSSGRIGRALLSGAAGEAESQAAYYREVFGNRFHLELQRHSTHYDDELNAATVALGEKLSIPLVATNNVHYLERRDAGCYRAMVANRTKEKLSSQNLLALPGKEYYLKSPEEMGLLFDDRYGELSATLRIAEACTYAFSEKDPILPHFPVPEAFPDEAAYLRHLTWEGAREKYGDNPEDGITPEDVKERIELELGVIEKMGFSSYFLIVSDLIQASRKMGYSVGPGRGSAAGSIVAYLTGITRIDPLKYKLLFERFLNPERLSMP…	78187124	YP_375167.1		Chlorobium_luteolum_DSM_273_uid58175	Chlorobium luteolum DSM 273		E1	E1		PHP+Pol3+HhH+OB+CTD	0	0		Chlorobi	Chlorobia		Anaerobe		57.33	2364842	5.63	5.68	1188	915		HHSYESYNH	5	QCGFF	948-952
MDFVHLHVHTHYSMQSSPVFPAELFSACSRFGMKSIAVTDYCAAFNMPELFAEAENAGIKLVIGTELYLLESASHHQTRHTVSPSLILLVQNDEGYRHLCILLSRAAKDGFINGMPHIESSLLEACHGGLIALSGYSSGRIGKALLSGAQEEAESFVRYYKSVFGDNFYLELQNHRMPFDDELRKATIAIAEKYAVELVATNNVHYLERKDAGCYRAMVANRTKEKLSSQNLQAHAESEYYLKSPEEMAMLFPDISKALTNTVIISDKCTYAFKKKDHPILPHFHLPEGFSDEAAYLRHLTWEGAKEKYADSGADGISSEDVEARIELELGVIEKMGFSSYFLIVSDLIAASRRLGYSVGPGRGSAAGSIVAYLTGITRIDPLKYKLLFERFLNPERSS…	119357011	YP_911655.1		Chlorobium_phaeobacteroides_DSM_266_uid58133	Chlorobium phaeobacteroides DSM 266		E1	E1		PHP+Pol3+HhH+OB+CTD	0	0		Chlorobi	Chlorobia		Facultative		48.3514	3133902	6.07	6.24	1190	917		HHSYESYNH	5	QCGFF	950-954
MDFVHLHAHTHYSMQSSPVFPGQLFEAAAKLGMQSIAVTDYGAIFNMPELFSEAEKSGIRLIIGSEILLRETSHHQDGRNTPASSLILLVQNDTGYRNLCILLSRAARDGFVDGMPHLERSLFREFHGGLVCLSGYSSGRIGRSLLAGAVDDAREHAVFYRDIFGDRFYLELQRHNSHFDDELNSSTIALAEECGVGVVATNNIHYLERKDSDCYRAMAALKAKQKLSSQNLSALPGSEHFLKSPAEMRELFGDGHGELSNTVFIAESCSFVFREKEPILPHFPLPEGFADEAAYLRHLTAEGAKEKYPGISEDEPSQEEVRDRIELELGVIEKMGFSSYFLIVSDLIAASRRLGYSVGPGRGSAAGSIVAYLTGITRIDPLRYKLLFERFLNPERLSM…	145219820	YP_001130529.1		Chlorobium_phaeovibrioides_DSM_265_uid58129			E1	E1		PHP+Pol3+HhH+OB+CTD	0	0		Chlorobi	Chlorobia		Facultative		52.9917	1966858	5.72	5.84	1187	914		HHSYESYNH	5	QCGFF	947-951
MQPDLRSALEFVHLHTHTHYSMQSSPIFPGDLFAACKKQGMTAVAVTDYGAMFNMPELFGQAKKAEVKLIMGAEIYLAGTGSRDSGKPATLILLIRDDIGYRNMCVILSRAARDGFSNGLPHVDRSVLEECRDGLVCLSAAHSGLIGRALLSGNETEAANFANYYRDLYGEHFYLELQKHGAPYEEQLVPGTIRLSEQLGIPLVATNNVHYLDRRDSGCYRAMIANRTKQRLNSQNLQCLPGHENYFKSAAEMSLLFDNAHGELDNTVKIAEACSYTFINKDPHLPKFPLPEGFDSEKEYLRHLTWEGAKEKYGAADGTIPEEVKARIELELGVIEKMGYSAYFLIVSDLIAASRKMGYSVGPGRGSAAGSIIAYLTGITRIDPLKYKLLFERFLNPER…	21673669	NP_661734.1		Chlorobium_tepidum_TLS_uid57897	Chlorobium tepidum TLS		E1	E1		PHP+Pol3+HhH+OB+CTD	0	0		Chlorobi	Chlorobia		Obligate anaerobe		56.5296	2154946	5.95	6.06	1190	909		HHSYETANH	5	QGGFF	950-954
MHDFVHLHVHSEYSLLDGYATTKGIVQRAADLGMDSIALTDHGVLYGAMEFYEAAKKAGIRPIIGVEAYIAPGSLSDPMTKGAKNYFHLLLLAQNETGYRNLVKLTTRAHLDGMGKGVFARPRIDRHLLETYHEGLIVTSACVAGELLHHLKHGDRHTAVETAAYYRDLLGPDRYYIELQLHDNTPELEPLNDELVRIARELGIPLVATSDAHFIHPEDKETQHKVMAMGMNMTYAEFCTRGYAMDESYHIMSGEAMWARFKRYGTEPLENTRRISDMCRLKLEFGRVQLPVFELPEGHDAASYLRLVCEEGLMRRFNGQPPETYLRRLEYELDVINQTGFPDYMLIVWDYVKFARSRGIPCLPRGSAGASLVLYALGITDVDPVKNKLLFERFLSPER…	219849373	YP_002463806.1		Chloroflexus_aggregans_DSM_9485_uid58621	Chloroflexus aggregans DSM 9485		E1	E1		PHP+Pol3+HhH+OB+CTD	0	0		Chloroflexi	Chloroflexi		Facultative		56.4285	4684931	5.62	6.1	1260	891		HHDHEHCDH	9	QSSLF	925-929
MHDFVHLHVHSEYSLLDGYATTKGITQRAAELGMDSIALTDHGVMYGAMEFYEAAKKAGIRPIIGVEAYMAPGSLSDPMTKGAKNYFHLLLLAQNEVGYRNLVKLTTRAHLDGMGKGVFARPRIDRQLLEAHHEGLIVTSACLAGEVLHYLKAGDRRAAVETAAYYRDLLGPDRYYLELQLHDNTPELEPLNDELVKIGRELGIPLVATSDAHFVRPEDKATQHKIMAMGMNMTYAEFCAREYAMDESYHILSGEQMWERFKRYGTEPLENTRRIADMCRLKLEFGRVQLPVFELPPGHDAASYLRLVCEEGLMRRFNGQPPAEYMNRLAYELDVINQTGFPDYMLIVWDYVKFARSRGIPCLPRGSAGASLVLYALGITDVDPVKNKLLFERFLSPER…	163846593	YP_001634637.1		Chloroflexus_aurantiacus_J_10_fl_uid57657	Chloroflexus aurantiacus J-10-fl		E1	E1		PHP+Pol3+HhH+OB+CTD	0	0		Chloroflexi	Chloroflexi		Anaerobe		56.6972	5258541	5.64	6.03	1248	891		HHDHEHCDH	9	QSSLF	925-929
MSEFIHLHTHTHYSMQSSTIMPGELFAECQKLDMAAVGVTDYSSMFNMPELFSYAKKHEVKLIIGAELFLVPGAMTEKKEQVLYHLILLVKNETGYKNLCKILSAAARDGFYKQMPRADFNLIQKNAEGLICLTACREGELSQYILKDEIDKARDFVARYKNLFQDDFYIEMHSHNAPDDARLNEAKIALAKEFGIKLVATNDVHYLKKEDAQYQDALQALKNKQTLSSPNRNRLPTEHFYLKTPDEMARMFDNAQGELVNTLEIAEKCTFVFNDQQPHLPHFPIPSEFENDEAYLRHLTYEGAKKKYGDLDAMGEKGAEVRERIEYELSIICKMGYATYFLIVSDLISASREMGYSVGPGRGSAAGSIVAYLTNITQVDPIKYKLLFERFLNPERVSM…	193215617	YP_001996816.1		Chloroherpeton_thalassium_ATCC_35110_uid59187	Chloroherpeton thalassium ATCC 35110		E1	E1		PHP+Pol3+HhH+OB+CTD	0	0		Chlorobi	Chlorobia		Facultative		45.0389	3293456	5.53	6.08	1190	916		HHSYEHCDH	7	QEGFF	950-954
MNAPRFVHLRLHSEFSITDGIVRLDDAVKRAAKEQMPALGVSDLMNLFGMVKFYKSCRNKGIKPIVSADIWLENEEDRDKPYRLMLTAKNREGYRRLCELLTEAFSHNQYRGRAEIKRAWLASGDNSNLLCLSGAHLGDVGIALSMGQRDEARRRAEYWESLFPGAFYLEIQRVDSAQVENVVQATLWLAGETGLPVVATHPIQFMEKEDFKAHEARVCIAEGYTLGDKRRPRSFSECQYFLSAEQMVERFADIPEALANTVEIAKRCNISVVLGKNYLPLFPTPDGMSLDDFLVHEAKRGLEERLKQLYPDEAERQEKRPDYDARLKFECDTIIQMGFPGYFLIVADFIQWGKANGCPVGPGRGSGAGSLVAYSLSITDLDPLKYALLFERFLNPERV…	34496366	NP_900581.1		Chromobacterium_violaceum_ATCC_12472_uid58001	Chromobacterium violaceum ATCC 12472		E1	E1		PHP+Pol3+HhH+OB+CTD	0	0		Proteobacteria	Betaproteobacteria		Facultative		64.8337	4751080	5.67	5.55	1144	878		RHDLDRAPQ	2	QGGLF	912-916
MTTPFVHLRVHTEYSLVDGLVRLKPLIEATVEGGMPAVAVTDDSNLFGLVKTYKAAQGAGLKPVIGADLWMENPHDEEHPYRVTLLAMDNDGYRHLTELISQGWSEGQQRGQGILKKEWIFARSAGLIALSGARDGEIGRYLLSEHGQAARELCEGWKAAFPGRFYLEVQRTGREHDEECLHLSVALAAETETPVVATNDVRFLTREDYWAHETRVAIGEGKALDDPRRERRYSEEQYLKSPQEMAELFSDLPEALENSVMIAARCNVDVPLGEIFLPEYPVPDGMSMDGFFRKISHDGLTERLDKLFSGENPIYPGRDLAEYEPAYRERLDFELNIILEMGFPGYFLIVMDFIQWAKDNDIPVGPGRGSGAGSLVAYALKITDLDPLEYDLLFERFLN…	92112711	YP_572639.1		Chromohalobacter_salexigens_DSM_3043_uid62921	Chromohalobacter salexigens DSM 3043		E1	E1		PHP+Pol3+HhH+OB+CTD	0	0		Proteobacteria	Gammaproteobacteria		Aerobe		63.9119	3696649	4.91	4.86	1168	891		RHDDDRADR	3	MMDMF	926-930
MSFTHLHVASAFSAHFGTSAPEALVDRVASEGAPAAAITDRDGLYGAVRHIRRSLAAGVSPVVGAELGLTGEHPGRITVLAHGGTRGQGWAALSRLISASHGRGTARSTARSAQAGIARTRPPAFLLGEDGPVGTVMLGPDSDVGRAVAAGDHALASRHLAEWARLLPGAVVVEVVCHFTEPGESASLRHAARMLELADAHRVPAVLTNAVRYLEPDDALTGDVLDAAGTLRPLGSFRPQPNGQAWLKTPTEMQGIAREIAGASSLDRRAGEALLRATEELADRCRLDPDADLAWRKPKLPEKSVIGVTGDPDEALWRKAEAGVTERFGHVDEAMRQRVLARMRTELTTITGFGFATYFLTVADVCALMRDMGVRNQARGSGAGSLVNYLLRISNVDPL…	148272699	YP_001222260.1		Clavibacter_michiganensis_NCPPB_382_uid61625	Clavibacter michiganensis subsp. michiganensis NCPPB 382		E2	E1+E2		PHP+Pol3+HhH+OB	0	0		Actinobacteria	Actinobacteria		Aerobe		72.4959	3395237	5.9	6.06	1140	925		HAFRERPAR	2	QLPLF	967-971
MPRNDSFVHLHVHSEYSMLDGAARVGPLVQAAAEQKMPAVAITDHGNVFGAFDFWKQAKAAGVKPIIGTEAYITPGTHRGDRTRIRWGNGGQDDVSGSGAYTHLTMLAETTEGMHNLFRLSSRASLEGYYFKPRMDRELLSTYAKGLIATTGCPSGEVQTRLRLGQYDEAVKAAADFRDIFGAENYFCEVMDHGLGIERRIMTDLHRLAKDLGLPLVATNDLHYTHEHDATSHAALLCVQSGTTLDDPNRFKFDADEFYLKTAQQMRHLFRDHEEACDNTLLIAERCDVQFNESANYMPRYPVPEGESEQTWFVKEVERGLVRRYPRGFSDDVRKRADYEVGVIAQMGFPGYFLVVADFINWSKENGIRVGPGRGSGAGSMVAYAMGITDLDPLEHGLL…	148273031	YP_001222592.1		Clavibacter_michiganensis_NCPPB_382_uid61625	Clavibacter michiganensis subsp. michiganensis NCPPB 382		E1	E1+E2		PHP+Pol3+HhH+OB+CTD	0	0		Actinobacteria	Actinobacteria		Aerobe		72.4959	3395237	5.35	5.55	1170	899		HHDHEHCDH	9	QVGFD	936-940
MPRNDSFVHLHVHSEYSMLDGAARVGPLVQAAAEQGMPAVAITDHGNVFGAFDFWKQAKAAGVKPIIGTEAYITPGTHRGDRTRIRWGNGGQDDVSGSGAYTHLTMLAETTEGMHNLFRLSSRASLEGYYFKPRMDRELLSTYAKGLIATTGCPSGEVQTRLRLGQYDEAVKAAADFRDIFGAENYFCEVMDHGLGIERRIMTDLHRLAKDLGLPLVATNDLHYTHEHDATSHAALLCVQSGTTLDDPNRFKFDADEFYLKTAQQMRHLFRDHEEACDNTLLIAERCDVQFNESANYMPRYPVPEGESEQTWFVKEVERGLVRRYPRGFSDDVRKRADYEVGVIAQMGFPGYFLVVADFINWSKENGIRVGPGRGSGAGSMVAYAMGITDLDPLEHGLL…	170781777	YP_001710109.1		Clavibacter_michiganensis_sepedonicus_uid61577	Clavibacter michiganensis subsp. sepedonicus		E1	E1		PHP+Pol3+HhH+OB+CTD	0	0		Actinobacteria	Actinobacteria		Aerobe		72.3774	3403786	5.32	5.51	1170	899		HHDHEHCDH	9	QVGFD	936-940
MPETSCTKLKDLYKYIGLVDEGIPDLAIGELVWSKRGVLRLRLKIDLPFNELSSLTSAVLSGLESRLGEFFGIKHCSVELHWQNPPAPDEAGVLLAKWREWLADTIKRTDTKLATAFATSDYKFINGVAEFELLPIHRDYFNNHTLRTIQALAHIKTGINWNFRLKEIDLSVITRQMDEEYNSLLKVIPPAENDGETANAATREIPKSFKPAFRKVDGLVFGKWNTNIPQIELKDITSESGVATITGYMAGYEQRMISNNQRALIKFNVQDTTAALACVCFLRTDHPEQIQALADLNKKYASFQVEVGYDAKFTKDIQGMVTAARLADPPAGRSDNAPEKRVELHCHTKMSAKDAVSNPADVVKLAAQFGHEAVAVTDHGVVQGFPEAFEAAKAMAKAG…	289450465	YP_003475243.1		Clostridiales_genomosp__BVAB3_UPII9_5_uid46219	Clostridiales genomosp. BVAB3 str. UPII9-5		PC	PC+E1		ntx+OB+EXO+PHP+Pol3+HhH	241	0		Firmicutes	Clostridia		-1		44.2113	1809746	6	6.68	1495	909		HHDHEHCDH	9	QLDLF	1486-1490
MADFVHLHMHTEYSLLSGANRISELPRRIAELGMSACAITDHGVMYGALEFYQACRKENIKPIIGCEVYVALNGRLAKDGVADRRTAHLILLAENNCGLRNLNKLVTLSYTEGFYGKPRVDHELLALYHEGLIALSGCIEGEIPLALRRGDFAGACELARQYQDIFGSENFFLEMQATGLPEQNMVNSGLIRIAKKLGIPPVATNDCHYMQQTDATAHEILLCIKTGKKLNDEHRPRIGSDQLYIKSPSEMAAAFPDLPEALANTVRIAERCKAEFEFGVLHLPKFKQPEEFSDSVAYLTTKCRAGLERRLAQAAFAPRETYEERLKYELSVINSMGYTDYYLIVWDFIDYAKRNGIFVGPGRGSGAGSLAAFCLGITNIDPLRYNLIFERFLNAERVS…	289450822	YP_003474944.1		Clostridiales_genomosp__BVAB3_UPII9_5_uid46219	Clostridiales genomosp. BVAB3 str. UPII9-5		E1	PC+E1		PHP+Pol3+HhH+OB+CTD	0	0		Firmicutes	Clostridia		-1		44.2113	1809746	6.08	7.06	1325	885		HHSHEHCDH	8	QFSLF	919-923
MITLEAEFKDFVHLHVHTEYSLLDGSGKVKKLVERAKELGMKSIAITDHGAMYGCVEFYKAAKEVGIKPIIGCEIYVAGKSMHIKHPDAENETYHLVLLVKNEIGYKNLMEIVSTASIEGFYYKPRVDHEYLMSHSEGLIASSACFGGEVQSYILKDNLEKAKKAALFYKETFKDGFYLELQYHALKDDMKVNDTLVNMSKELDIPLIATNDVHYINKEDSIAHDILLCIQTGKTIDEENRMRYAPEQFYLKSQEEMYEQFSYVKEALLNTSKIADECNFEYKFHESKLPNFPLPEGEDHYEYLKKLCYEGLNERYNPITDTIKERLEYELGIIKEMGYVDYFLIVWDFIKFARENGVPTGPGRGSAAGSIVAYTLGITKIDPIKYSLIFERFLNPDRV…	15893807	NP_347156.1		Clostridium_acetobutylicum_ATCC_824_uid57677	Clostridium acetobutylicum ATCC 824		E1	PC+E1+EX		PHP+Pol3+HhH+OB+CTD	0	0		Firmicutes	Clostridia		Obligate anaerobe		30.9251	4132880	5.26	5.35	1167	879		HHDHEHCDH	9	QMNLF	920-924
MSYAELHCHDCYSLLDAISKPEEIISKAKEYGYSAIAITNHGNMFSMVNFQKEGEKQGVKTILGIEAYEADNLRIKDDTRYHLILLAKNNEGLKALYELSSISYLEGFYKKPRLDIKEIEPYAKDLIISSACMAGRIDRLLLADKYNEAKEWIYKYKKVFPNFYLEMQHHDVIEQANLNKLIVRLGKETGTPYIMTSDSHYINKEDQKAHSIFIQTNEKREVGEIYDGCYLKSEKEIKEIMMKQIDKDDIELAISNTEKIAKECNVKIDLSLPNQMPEIPIPKEFKNINQYYMYLINKGFKEKKLNKLPKNELKKHIERIKSEYEVLDYVHYIDYFVMLYMLTKAAKKRNIPLGFSRGSGGNCLTLFDMGVTGINSLRYNLDFSRFASKGRTSLADYDM…	15894506	NP_347855.1		Clostridium_acetobutylicum_ATCC_824_uid57677	Clostridium acetobutylicum ATCC 824		EX	PC+E1+EX		PHP+Pol3+HhH+OB	0	0		Firmicutes	Clostridia		Obligate anaerobe		30.9251	4132880	8.18	7.31	1112	898		DYSMELAYN	1	KKQMF	932-936
MKKINEIFSDYGVNGNINSAVVESVVLKKKSKRLEMKISSDKYIEIKEFERLNEFIRKRFALNDSVIEVNYVDGTDKKPIEDEIKDIIFSMSDKHPVLKSVINNSECKVENNTINFNFKIAAAEFFKSMKYDKHLQDAIKTLYGTSYNINFVDDITSEELMLQQEARDQEMLAISKQIKEAIGSGGISNSSAPKAPKETTYKREDTKEETKGKKDPRLILGRNAKFKENVIKITDITPDEGRVAIEGEISNIEAKELKSGKTLVSFDLYDGSSSMTCKSFLKPGEDGEVISRLKKAKGVRLSGIAGYSKFSGEVEMIANVILETEGIRRAKRQDNAKEKRVELHMHTKMSQMDAMTSATDLIKRAMSWGMKSIAITDHGVVQAFPEAHKLLGRDNPDMK…	15896683	NP_350032.1		Clostridium_acetobutylicum_ATCC_824_uid57677	Clostridium acetobutylicum ATCC 824		PC	PC+E1+EX		NTD+OB+EXO+PHP+Pol3+HhH	0	0		Firmicutes	Clostridia		Obligate anaerobe		30.9251	4132880	6.06	5.95	1452	890		HHDHEHCDH	9	QLSFF	1445-1449
MKRINEAFSDYESTGSINTAVIQSVVLRKKTKVLEMEISSDNYIELGEIESFNSFIKDKFGLNDSKIIVKYSDEVEIRPIEKELKNIVYSLSTKYPALKAAVNNSDYEIEGNTINFNFKIPVSGFLKTMEYDKQINKAIKHMYGKHYNINFIDQIDSEELVKIVEDKRANEMKVIKEIKINQSNNPPEVPKAEEGKPEVKAEGDGKKASNPFLILGRNANIKENIIKINDITPDEGRVALEGEISNLEAKELRSGKMLISFDLYDGSNSMTCKIFAKPNEYDEVFSRIKKAKGLRLAGNAGYSNFSHEVELIANTVIETNGIKKYKRQDNSEVKRVELHMHTQMSQMDAMSSASDLIKRAMSWGMKSIAITDHGVVQSFPEAHKLLGRDNPDMKVIYGV…	150018035	YP_001310289.1		Clostridium_beijerinckii_NCIMB_8052_uid58137	Clostridium beijerinckii NCIMB 8052		PC	PC+E1		NTD+OB+EXO+PHP+Pol3+HhH	0	0		Firmicutes	Clostridia		Anaerobe		29.8556	6000632	5.53	5.51	1446	889		HHDHEHCDH	9	QMSFF	1439-1443
MEEKQFCHLHLHTEYSLLDGSGKIGKLMKKAKELGMKSIAITDHGVLYGLVDFYKAAKENDIKPILGCEVYVVPKSRHIKQPDKENSTYHLVLLVKNQIGYENLMKIVSVASIEGFYYKPRIDYEYLRKHSEGLIALSACLGGEVQSYHLKGNYEKAKETALTYKEIFNGDFYIELQNHGMEEQKRVNEENIKLSNETGIPLVATNDVHYISKEDSRSHDVLMCIQTAKTIDDPHRRRYPSDQFYLKSADEMWDMFSYVPEALENTIKIANECSYEYKFHESKLPKFPLEEGQDPYDYLRDTCYKGLIDRYSVFENLRNQNLDYSKIEEVVANYEEAKEYVDRLEYELQVIKQMGYIDYFLIVWDFVRFSYESGIPTGPGRGSAAGSIVAYTLGITKID…	150019661	YP_001311915.1		Clostridium_beijerinckii_NCIMB_8052_uid58137	Clostridium beijerinckii NCIMB 8052		E1	PC+E1		PHP+Pol3+HhH+OB+CTD	0	0		Firmicutes	Clostridia		Anaerobe		29.8556	6000632	5.3	5.33	1191	900		HHDHEHCDH	9	QISLF	936-940
MENTSVGDLQKEINKERFDTDKEIKIVRVQYFRKKNKLRIILKSIGNFTKEKEDHIKNILKKRFSMVEDFEIICYKDLSNITLEELSKKYWVDIVNLASSSVPIARDCLLKSKREVLEDSINITYNNEFLCRFLSKNKFEGKLKSYIRDIFGIKCNIKLEYDKSFNEEDYFKTIETMEKSMIKNVLSEIKSKEKKVIRKENSPKTREEENKDTSVILGRSIKEDSIFMKDLNENSGIVVVCGDVFKKEVIETKTGRKIVTFFITDYTNSMTVKLFPRPRDADRIIEEIKEGIYCKVRGEVVNDPYARECVIMAKDIVKTTKIEKMDIAEEKRVELHMHSQMSAMDGMTPVSELVKRAAKWGHKAVAITDHGVVQAYPDAMSAAKKGNIKVIYGIEAYLV…	148380379	YP_001254920.1		Clostridium_botulinum_A_ATCC_3502_uid61579	Clostridium botulinum A str. ATCC 3502		PC	PC+E1+E1		NTD+OB+EXO+PHP+Pol3+HhH	0	0		Firmicutes	Clostridia		Obligate anaerobe		28.2387	3903260	5.89	5.72	1432	883		HHDHEHCDH	9	QISLF	1426-1430
MGKNQFDEKKPEWVSLHQHTEYSLLDSSAKISDLIKRAKEFGMKSIAITDHGVMYGCVDFYKEAIKQGIKPIIGCEIYVASKSMYIKQQDKENETHHLVLLVKNEIGYKNLMEIVSKASVEGFYYKPRVDHEFLKDHSEGLIALSACLGGEVQANILKENLEKAEEVALIYKDIFKEGFYLELQYHGMEEQLKVNETLVKMSKDLDIPLVATNDVHYIRKEDYKSHDILLCIQTGKTVEEENRMRYPSDQFYLKSPEEMYETFSYVPEALENTVKISEECNFDYNFHESKLPKFPLEEGVDPYEYLREICFKGLFLRYEVLKDFIDKPFSIDEVLVYGDENKEAFDLIERLNYELSIIQQMGYVDYFLIVWDFIRFANEKGIMTGPGRGSAAGSLVAYT…	148381315	YP_001255856.1		Clostridium_botulinum_A_ATCC_3502_uid61579	Clostridium botulinum A str. ATCC 3502		E1	PC+E1+E1		PHP+Pol3+HhH+OB+CTD	0	0		Firmicutes	Clostridia		Obligate anaerobe		28.2387	3903260	5.23	5.06	1185	897		HHDHEHCDH	9	QVNLF	940-944
MSDKKFTHLHLHTGYSLLDGAGKINNIIASAKELGMDSIAITDHGAMYGCVDFYKAAKNAGLKAIIGCEVYIVPKSMSIKNSDPNNKIYHLVLLVKNEIGYKNLIKIVSKASIDGFYYKPRTDHQFLKDHSEGLIALSACLGGEIQSNLLNENKEKAKEIALFYKSIFKDGFYLELQYHGNDAERKVNDMNIRLARELKIPLVATNDVHYIEQKDSKFHDILLCIQTGKTVNKENRLRYPSDQFYLKSADEMWEMFSHVPEALKNTEKIAEQCNFHYDFHTSKLPKFLLPEGTDPFEYMKKFCFKGLIKRCDLFRDLLTKSFNINEIIALGKENEEAKIYIDRLQYELSVIDHMGYVDYFLIVSDFIKFANEKKIPTGPGRGSGAGSLVAYTLGITKID…	148381587	YP_001256127.1		Clostridium_botulinum_A_ATCC_3502_uid61579	Clostridium botulinum A str. ATCC 3502		E1	PC+E1+E1		PHP+Pol3+HhH+OB+CTD	0	0		Firmicutes	Clostridia		Obligate anaerobe	Yes	28.2387	3903260	6.94	6.27	1194	903		HHDHEHCDH	9	QVSLF	939-943
MKRVKYHSELHNHNTIGSLMDGMGTPKEILDRCDELNIKSYAITDHGTEYALYYFAELQEKYKTKILYGIELYEAYDHTVQDPNNKYFHLLTIAKNQSGIQALHRLTTMGEFEGKYFKPRIDLNQLKEFKDDLIIGSACLAGKINKATTYEQAKQYALEYKEIFSDNFYLELQAHTSEDQIKANKRLMKLHYDTNIPYIITSDSHYVKKEDKENHANFVNVNRKNADVTTTGEIYDDCYIHSTDEMYEIMFKSELTEDEITIGLQNTNKIADICNGTIQFHEPVLPEVKIPNEYKSEEEYFMALITKGWKDRNMDEQIKNDLLHTEQDYKQRVLHEYNVIKQMEYISYHLIVADYMQWAVNQRIPTAPARGSAGGSLIAYLLKITNINPLKYDLLFERY…	331270939	YP_004385650.1	Extended N-terminal, according to TBLASTN results	Clostridium_botulinum_BKT015925_uid66203	Clostridium botulinum BKT015925		EX	PC+E1+EX		PHP+Pol3+HhH+ctx	0	238		Firmicutes	Clostridia		Obligate anaerobe	Yes	28.2324	3207592	5.7	5.43	1190	894		LNLTGPITD	0	IPELF	950-954
MNMGERNFVHLHTHTEYSLLDGSGKIGGLISRAKELGMKSLAITDHGTMFGCVDFYKKAKEAGIKPIIGCEIYVASNSMHIKRLDSENRNHHLVLLVKNEQGYKNLMKIVSKAAIDGFYYKPRVDHEYLKEHSEGLIALSACLAGEVSYNLLNGTKDKAREVALFYKDIFKEGFYIELQYHGIDKQLRVNEMLVELARELDIPLVATNDVHYIKKEDAKSHEVLLCIQTGKTLDDEDRMRYEPQKFYLKSPEEMYETFSYVSEALENTNKIADECNFDYVFHESKLPNFPLPEGADHFEYMKELCYKGLEVRYLEVTDELKERLEYELGVIKQMGYVDYFLIVWDFFRFSHEKGIMTGPGRGSAAGSLVAYTLGITKIDPIKYNLIFERFLNPERVSMP…	331268630	YP_004395122.1		Clostridium_botulinum_BKT015925_uid66203	Clostridium botulinum BKT015925		E1	PC+E1+EX		PHP+Pol3+HhH+OB+CTD	0	0		Firmicutes	Clostridia		Obligate anaerobe		28.2324	3207592	5.78	5.86	1168	878		HHDHEHCDH	9	QVSLF	916-920
MNASLVQVLKTELDSKNVHTDNIQILKVQYLTKSNRLKIVLKSVNEINDDIKRLIKSIISKKLMGFNNIDLVCYKDVSNISLDEISKQYWIDIVENVSKVMPVSKQSLITSSRSIEGNLLVLRIGDKFMCKLFETKRLGNIIQSVITDMFALKSIVNIKYDPELKDSNYIEVKVKEEKQIIQNALKESKSGNSSVNSEKNDNKENNKSSDKSNYYNKRKHTAKNPNAIFGRDVSGEITNIIDVNETSGVVNICGDIFKVNIIETKSGRKIITFFITDYTSSITVKCFPKPKETEQLLEDIQEGLHCKVRGEAVHDSFAREVVIMGRDIVKTSKLEKMDTFEEKRVELHLHTQMSAMDGMSSAKSLIERAAKWGHPAVAITDHGVVQAYPDAMDAAKKYN…	331269632	YP_004396124.1		Clostridium_botulinum_BKT015925_uid66203	Clostridium botulinum BKT015925		PC	PC+E1+EX		NTD+OB+EXO+PHP+Pol3+HhH	0	0		Firmicutes	Clostridia		Obligate anaerobe		28.2324	3207592	6.02	5.91	1443	884		HHDHEHCDH	9	QLSLF	1439-1443
MSTKNDIKRDTIQNKEKDFVHLHLHTGYSLLDGSGKIKEIMAKTKELGMNSIAITDHGVLYGLVDFYKAAIEYGIKPILGCEVYVAGKSMKIKQPDKDNSTYHLVLLVKNEIGYRNLMKIVSTASIEGFYYKPRVDHEYLKAHSDGIIALSACLGGEVQSHELKGNYEKAKETALLYKEIFKENFYLEIQNHGMDEQRKVNEENIKLSKELGIPLVATNDVHYIKKDGYKSHDILMCIQTGKTVDDVNRRRYPSDQFYLKSPEEMWEMFSYIPEALENTVKISEQCNYEYKFHESKLPKFPLPEGEEPYNYLKNTCYMGLIERYEEFKEFRGKDLNYDKLDDLKSKNDSAKELIDRLEYELQIIKQMGYIDYFLIVWDFIKFANDNGIPTGPGRGSAAG…	188588146	YP_001922465.1		Clostridium_botulinum_E3_Alaska_E43_uid59157	Clostridium botulinum E3 str. Alaska E43		E1	PC+E1		PHP+Pol3+HhH+OB+CTD	0	0		Firmicutes	Clostridia		Anaerobe		27.3612	3659644	5.31	5.48	1202	900		HHDHEHCDH	9	QISLF	949-953
MVLISQDFIKQLTTEINKNETLENKEIRLLRFQFYKKSQILKIVLKSLESLTSQEEEYLKKLITDNLGFNIDIEFLCYLDVSNTSLEEINSKYWINVAEEIAKKHPLCRSILYSKNRKVDEKVINIYSGNETLINHALNKKIDKLLQNNIKDIFSISTKVNFSFDSNLMIGEEYETSKKEENIKIIKEVMNNRSVSAGGSSSQASKVQKSGENNYRKNDNKPNYASYKREPKDENTILGRGIRMESTSIKDIDETTGYVAIIGEIFKTDIIETKTGKTILTFYITDYTSSITVKCFLKPQEKEAVLDEVKKGLYCKVRGEAVFDTYAREVVIMGRDIARMKKIDRMDGAQEKRIELHLHTNMSSMDGITSASKMIETAAKWGHEAIAITDHGVVQAYPE…	188589600	YP_001920613.1		Clostridium_botulinum_E3_Alaska_E43_uid59157	Clostridium botulinum E3 str. Alaska E43		PC	PC+E1		NTD+OB+EXO+PHP+Pol3+HhH	0	0		Firmicutes	Clostridia		Anaerobe		27.3612	3659644	5.72	5.62	1452	883		HHDHEHCDH	9	QLSLF	1448-1452
MENTSVGDLQKEINKERFDTDKEIKIVRVQYFRKKNKLRIILKSIGNFTKEKEDHIKNILKKRFSMVEDFEIICYKDLSNITLEELSKKYWVDIVNLASSSVPIARDCLLKSKREVLEDSINITYNNEFLCRFLSKNKFEGKLKSYIRDIFGIKCNIKLEYDKSFNEEDYFKTIETMEKSMIKNVLSEIKSKEKKVIRKENSPKTREEENKDTSVILGRSIKEDSIFMKDLNENSGIVVVCGDVFKKEVIETKTGRKIVTFFITDYTNSMTVKLFPRPRDADRIIEEIKEGIYCKVRGEVVNDPYARECVIMAKDIVKTTKIEKMDIAEEKRVELHMHSQMSAMDGMTPVSELVKRAAKWGHKAVAITDHGVVQAYPDAMSAAKKGNIKVIYGIEAYLV…	387818645	YP_005678992.1		Clostridium_botulinum_H04402_065_uid162091	Clostridium botulinum H04402 065		PC	PC+E1		NTD+OB+EXO+PHP+Pol3+HhH	0	0		Firmicutes	Clostridia		Obligate anaerobe		28.2081	3919740	6.01	5.73	1432	883		HHDHEHCDH	9	QISLF	1426-1430
MGKNQFDEKKPEWVSLHQHTEYSLLDSSAKISDLIKRAKEFGMKSIAITDHGVMYGCVDFYKEAIKQGIKPIIGCEIYVASKSMYIKQQDKENETHHLVLLVKNEIGYKNLMEIVSKASVEGFYYKPRVDHEFLKDHSEGLIALSACLGGEVQANILKENLKKAEEVALIYKDIFKEGFYLELQYHGMEEQLKVNETLVKMSKDLDIPLVATNDVHYIRKEDYKSHDILLCIQTGKTVEEENRMRYPSDQFYLKSPEEMYETFSYVPEALENTVKISEECNFDYNFHESKLPKFPLEEGVDPYEYLRKICFKGLFLRYEVLKDFIDKPFSIDEVLVYGDENKEAFDLIERLNYELSIIKQMGYVDYFLIVWDFIRFANEKGIMTGPGRGSAAGSLVAYT…	387819653	YP_005680000.1		Clostridium_botulinum_H04402_065_uid162091	Clostridium botulinum H04402 065		E1	PC+E1		PHP+Pol3+HhH+OB+CTD	0	0		Firmicutes	Clostridia		Obligate anaerobe		28.2081	3919740	5.31	5.17	1185	897		HHDHEHCDH	9	QVNLF	940-944
MDSTNNINRFLYDLFPDAMDFDGEFSALKQLKVERMSVFIKANRLEIHTISSDIVSIALIMKAEECLKQKLGAPNLTLKVKCSRSYSVEEYLSIMWSELMQMLTSKVALCRGILHGSKYEISGNKIIINLLTSGADILKAQNCHTMLEQHIKGTICQSVKVEFCDMHVDHVIIEEYVAEKVKNEAKVVSSAITALPENQKQKKYEFKSYGSGDMPSKAVITGKPFTDSIMKISEVTPDSGKVAVAGEVFRTEYREIRGGKYIYIFDVTDFTSSVTVKMFLEKKDFGNISERITEGVCLRIRGEAQYDKFSKELAIMAFDIVETEREIRHDDAEEKRVELHLHTQMSSMDGVTAVKDLVKRAAQWGHKAIAVTDHGIVQAYPDAYAASKKNNIKVIYGLE…	220927905	YP_002504814.1		Clostridium_cellulolyticum_H10_uid58709	Clostridium cellulolyticum H10		PC	PC+E1		NTD+OB+EXO+PHP+Pol3+HhH	0	0		Firmicutes	Clostridia		Anaerobe		37.404	4068724	5.92	6.08	1433	883		HHDHEHCDH	9	QLCLF	1429-1433
MGNFVHLHVHTEYSLLDGANRIKDLIQRVKELGMDSVAITDHGVMYGVVEFYKEAVENGIKPILGCEVYTAKRTMQDKQPGIDSDYGHLVLLAKNQIGYKNLMKIVSLGFTEGYYYKPRVDYETLERYSEGIIALSACLSGDIPSAILSNDYEKAVELANRLNRIFGQGNFYLELQHNGINEQNLVNQHLIKMSGELGIPLVATNDAHYLTKESAKSHEILLCIQTGKTINDDNRMRFNTDEVYVKSPEEMYDNFKNIKQALENTVKIAEMCNVELEFGKLHLPSFDVEEGYTPYEYLREQCYKGLKSRYGESCSEEIVHRLEYELSVISQMGYVDYFLIVWDFIRYARDQDIMVGPGRGSAAGSIVSYALGITSIDPLKYNLLFERFLNPERISMPDI…	220928884	YP_002505793.1		Clostridium_cellulolyticum_H10_uid58709	Clostridium cellulolyticum H10		E1	PC+E1		PHP+Pol3+HhH+OB+CTD	0	0		Firmicutes	Clostridia		Anaerobe		37.404	4068724	5.36	5.42	1159	881		HHDHEHCDH	9	QLSIF	915-919
MSRDFVHLHVHTGYSLLDGSGKISLMVKRAKELGMNAMAITDHGVMYGCVEFYKAAKEVGIKPILGSEIYVASKSMHIKEQGRKNDTHHLVLLVKNSTGYDNLMKIVSAASIDGFYYKPRVDHDFLKKHSEGLIALSACLGGEVQGHILKSNLDIAKETALFYKETFKDGFYLELQNHGMREQIMVNEHLIAMSKELDIPLVATNDIHYINKEDSRAHDILLCIQTGKTIDEKGRMSYQPEQFYIRSQEEMEELFGYVEEALDNTVKIAEQCNFDYEFHVSKLPNFPLPSEQDHFQYLRDTCYKGLAELYEEITEEIKVRLDYELDIIKTMGYVDYFLIVWDFIRFANENGIPTGPGRGSAAGSIVAFTLGITKIDPIKYSLLFERFLNPERVSMPDID…	302873297	YP_003841930.1		Clostridium_cellulovorans_743B_uid51503	Clostridium cellulovorans 743B		E1	PC+E1		PHP+Pol3+HhH+OB+CTD	0	0		Firmicutes	Clostridia		Anaerobe		31.2094	5262222	5.46	5.46	1204	879		HHDHEHCDH	9	QLNLF	914-918
MNSTMLNSINDEFDLNHFLIGYDIRLIKLQYLKKSNILRAIVKAKEELDENQEESIKKLILKRVTFIDGVEISFHKDISNLTLKEISTKYWADIVNEASKGLPICLSALNKAERKIDEEKLNVYVENEFLSKHLENKNLSSIIKNQIRDLFGINCTVNFHISKKQDEESYSKFKEIEDSKIVKEILTNLPVARKEQDKEKKEKPKQNQQSQYKPKIQINKNIKEEDLIYGKGIAGDILKISEIDETYEWAIVKGDIFKVEITETKTGRIIFTLYITDYTSSMVAKFFTTKEEKDELVDQLKKGSHVLLRGRVSYDTFIKENVIMVRDINKADKVIIKDNAREKRVELHAHTTMSAMDAVVAPSKLIERAAKWGHKAIAITDHGVVQGFPEAMDAGKKHG…	302874658	YP_003843291.1		Clostridium_cellulovorans_743B_uid51503	Clostridium cellulovorans 743B		PC	PC+E1		NTD+OB+EXO+PHP+Pol3+HhH	0	0		Firmicutes	Clostridia		Anaerobe		31.2094	5262222	5.58	5.6	1443	882		HHDHEHCDH	9	QLTLF	1437-1441
MESSLKRVNEVFSDYEVDGNISSAVIQSAILKRKSRTLEIKLSSDKYINVREIEGLNTYIRKKFALNDSEITVEYTDGTDKKPIEKELKDIIFAISSKHPLLKAVIKDTEFEVEDNVINFNFKIAASHLLSSLGYDKRISKAIKKLYGTEYKINFIDRVCSEELKKIREDAMEMEKQLLKEQAKTVPELPKEPPQPKESSTESAKKEEKKENTNLILGKNANIKESVVKITDIVPDEGRVAIEGEIFNIESKELKSGKTLISFALYDGSTSMTCKAFVKAGEDGEVLSRLSKAKGVKLAGNASFNKFSGEVEFVANTIIETEGKKKAKRQDNAEVKRVELHMHTQMSQMDAVSSATDLIKRAMSWGMKSIAITDHGVVQAFPEAHKLLGRNNSDMKVIY…	374296241	YP_005046432.1		Clostridium_clariflavum_DSM_19732_uid82345	Clostridium clariflavum DSM 19732		PC	PC+E1		NTD+OB+EXO+PHP+Pol3+HhH	0	0		Firmicutes	Clostridia		Anaerobe		35.7172	4897678	5.48	5.36	1451	890		HHDHEHCDH	9	QLSFF	1442-1446
MGNFVHLHVHTEYSLLDGANRIKDLIKRTKELGMDSIAITDHGVMYGVVEFYKEAVSSGIKPILGCEVYTAKRTRHDKQGAVDSDPGHLVLLAKNNQGYKNLMKIVSIGFTEGFYYRPRIDFEVLERYSEGLIALSACLSGDVPKALLNNDFEKAKEIAQKYSGIFGKDNFYLEIQSNGIEEQRYVNSQLIKLSKETGIPLVATNDAHYLRKEDARAHEILLCIQTGKSINDEDRMKFPTEDFYVKSPEEMEEFFKNIPEAISNTVKIAEMCNVELEFGKLHLPKFGVPDDKDAYEYLKELCYDGLKRHYGENIEDKIDRLEYELSVIKQMGYVDYFLIVSDFIRYAKDRGIPVGPGRGSAAGSLVAYCLGITNIDPLKYNLLFERFLNPERITMPDID…	374296558	YP_005046749.1		Clostridium_clariflavum_DSM_19732_uid82345	Clostridium clariflavum DSM 19732		E1	PC+E1		PHP+Pol3+HhH+OB+CTD	0	0		Firmicutes	Clostridia		Anaerobe		35.7172	4897678	5.43	5.59	1169	880		HHDHEHCDH	9	QMSLF	914-918
MESIKEYLDKLEINNSGLGKQLKEVYINRVVYFKEDKIVYFYLTSKDIVSHELLDKFKEELMYKLDYFKDMRMKIRFTGLERKSNKDVIKKYWNNILYILKYLCPSIAGWYKQVEFLCLEEELKIKLPKGIFYERLMKKNVTYVLKTVLSEELGLDLNITIEKAVDEKVNKERLIRINDREMEEKIRALEIGKVNNCEENEEESYVIKSDVDENLIYGDNANAMIENIVELNASSGTVAVVGDIFDVDTKELKNGKILMIASITDYTSSISCKLFLTDTNKDGVLENVKKGAYLKIKGDIVYDTYQREISMMISGIRKETRIEREDKSEEKRVELHAHTQMSSMDAICSVKKLVERAAKWGHSAIAITDHGVVQGFPDAMNAGKSNNIKILYGVEGYLV…	260686511	YP_003217644.1		Clostridium_difficile_R20291_uid40921	Clostridium difficile R20291		PC	PC+E1		NTD+OB+EXO+PHP+Pol3+HhH	0	0		Firmicutes	Clostridia		Obligate anaerobe		28.806	4191339	5.31	5.38	1432	886		HHDHEHCDH	9	QLSLF	1428-1432
MNKDFAHLHVHTEYSLLDGFSRVKKLIKRAKELNMSSIAITDHGCMFGVIDFYKTAIKEGIKPIIGCEVYTAARGLRDKDPNYDKYQGHLVLLAKNMEGYKNLIKIVSTSYVEGFYYKPRVDMEELKKHNKGIIALSACLAGDVARALMNRNYEKAKQFALDYRDIFGEENFFLEIQDHNLPEQKEVNSGLVKLSKETGIPLVATNDVHYVNKEDSKIHDVLMCIQMGKTLNDPNRMRFGSDEFYLKSREEMEELFPYALEAIDNTVKIADMCNVEFDFNTIHLPKYDVPEGYTPETYLRELCFNGLKERYDNPSNEILERLNYELDVIEKMGYVEYFLIVWDFINFSKENNIIVGPGRGSAAGSIVAYTLKITDIDPIKYSLLFERFLNPERISMPDI…	260688559	YP_003219693.1		Clostridium_difficile_R20291_uid40921	Clostridium difficile R20291		E1	PC+E1		PHP+Pol3+HhH+OB+CTD	0	0		Firmicutes	Clostridia		Obligate anaerobe		28.806	4191339	5.09	5.32	1189	885		HHDHEHCDH	9	QISLF	920-924
MGVDIVKMLQEDLDLDSNTMTESIKLLKIQYLKKSNKLKVVLKSQESLDSRIQSKIRDIINKKLGGFCSIELIWYKDISNVCLKDISEVHWIELTGIMASYIPVCREFLEKCSKKVEGDLLKISTGNEFICNLLKNKNIEKLMCRTIRDLFGVECSVVVNYDKALNIKDYLEKSEREEKKYIENIFKYRDEKFRKSSGISSAAKKIEEHKVDRKENCSERNPVIIGKAISGVPVEIVSITDISKTVIIKGDIFKKEIIETKTGRKIITFYITDYTSSITVKFFPRPKDVDRIIEEIKEGLYCMVKGEAINDIYARELVIMAKDIVKIHKEEKIDTAEEKRVELHLHTQMSAMDAVSSASDLIKRAALWGHKAIAITDHGVVQAFPEAMEAAKKNNIKVI…	153954051	YP_001394816.1		Clostridium_kluyveri_DSM_555_uid58885	Clostridium kluyveri DSM 555		PC	PC+E1		NTD+OB+EXO+PHP+Pol3+HhH	0	0		Firmicutes	Clostridia		Anaerobe		32.0402	4023800	6.14	5.98	1439	883		HHDHEHCDH	9	QLSLF	1434-1438
MGDKKYKWVSLHQHTEYSLLDSSAKISELIARAKELEMDSIAITDHGSMYGCVEFYKEAKAQGIKPIIGCEIYVSQKSMYVKQNNGENGNYHLVLLVKNKEGYKNLMKIVSTASIEGFYYKPRVDHDYLREHSEGLIALSACMSGEVQANILKDNIKTAKEIALFYQKIFKEGFYLELQYHGIEEQLKINQELISMSKELNIPLVATNDVHYIRKEDYRSHDVLLCIQTGKTVDEEQRMRYPSDEFYLKSPEQMYEMFSHVPEALENTVKIADQCSFDYEFHNSKLPKFPLKEGIDPYEYMKELCYKGLKKRYKNIDDNLINRLEYELDIIKKMGYVDYFLIVWDFISFAVQNGIMTGPGRGSGAGSIVAYTLGITKVDPIKYNLIFERFLNPERISMP…	153956157	YP_001396922.1		Clostridium_kluyveri_DSM_555_uid58885	Clostridium kluyveri DSM 555		E1	PC+E1		PHP+Pol3+HhH+OB+CTD	0	0		Firmicutes	Clostridia		Anaerobe		32.0402	4023800	6.25	5.9	1158	879		HHDHEHCDH	9	QISLF	917-921
MSRMETEVRAFFEVLTELKVDDKLQQLFEPVGIKKVVFEQATEHLEIYLSSKELLNRPMLLKMQRAIKDQLFKTAPLSITLVESYELSEAYTPAYIVEAYKQNLLLEIEEKSEMVYAIVKNAVWRVAAKQLFIEIDNSFVARKKTEPLKPFLEKIFMERFQLQLGVQFEYKASSNPLAYVEENQNQLKREVTSVMSQIQPLEEETVRESAKETAEVKEQKEVRMTRKKVPLDPDVFYGRECEGDLTPIEELVDEIGEVVIRGKVLSIDTREIRMEKTIIMFDITDFTDTITAKLFVKNDELGDVLGKLKKGGFYRLKGMALFDKFDREIGIASIKGIKAIPDFTTKRMDTSEEKRVELHLHTMMSDMDSVVDIHQMIDRAKAWGMPAIAITDHGCLQAF…	326791606	YP_004309427.1		Clostridium_lentocellum_DSM_5427_uid49117	Clostridium lentocellum DSM 5427		PC	PC+E1		NTD+OB+EXO+PHP+Pol3+HhH	0	0		Firmicutes	Clostridia		Anaerobe		34.3246	4714237	5.21	5.49	1468	892		HHDHEHCDH	9	QLDLL	1459-1463
MITNFTHLHVHTEYSLLDGSAKINDLLDRVKELGMDSVAITDHGVMFGAIDFYKAAKQRDINPIIGCEVYLAARTRFDKEPVDARSYHLVLLAENNKGYQNLIKMVSSGFIEGFYRRPRIDIELLREHHEGLIALGACLAGPVSRRLLNDNYEEAKAAALTLEEIMGKGNFFLEIQDHGIKDQQKVNQLTLRLAEETGIPIVATNDVHYIKDEDANPHEVLLCIQTGKTMEDEDRMVYEGGQFYLKSPSEMAMLFPYAEEALENTNKIAQRCHVDFTFHELKLPKFDVPEGKTAETFLRERCYEGLKKRYETITPELEERLEYELGIIIQMGFVDYFLIVGDFIKYAKDHDIPVGPGRGSAAGSIVAYTLEITNIDPIKYQLLFERFLNPERVSMPDID…	326791665	YP_004309486.1		Clostridium_lentocellum_DSM_5427_uid49117	Clostridium lentocellum DSM 5427		E1	PC+E1		PHP+Pol3+HhH+OB+CTD	0	0		Firmicutes	Clostridia		Anaerobe		34.3246	4714237	5.26	5.38	1155	874		HHDHEHCDH	9	QIDLF	909-913
MDKGKHRWVSLHQHTEYSLLDSSAKIPELIARAKELGMDSMAITDHGVMYGCVEFYKEARAQGIKPIIGCEIYVSQGDMTIKQNNGKNENYHLVLLVKNEEGYQNLMKIVSTASIKGFYYKPRVDHNYLKNHSEGLIALSACMSGEVQSNILKGNIDKAEETALFYKSAFKDGFYLEIQYHGIEAQLKINEQLISMSKKLNIPLVATNDVHYIKKEDYRAHDILLCIQTGKTVDEENRMRYPSDEFYLKSPDEMYDMFSNVPESLENTIKIADQCNFDYEFHKSKLPKFPLPEDTDPYEYMKDLCYKGLYKRYNDVTDELKSRLEYELGIIKKMGYVDYFLIVWDFIRFARKNGIMTGPGRGSGAGSIVAYTLEITKIDPIKYKLIFERFLNPERVSMP…	300853524	YP_003778508.1		Clostridium_ljungdahlii_DSM_13528_uid50583	Clostridium ljungdahlii DSM 13528		E1	PC+E1		PHP+Pol3+HhH+OB+CTD	0	0		Firmicutes	Clostridia		Anaerobe		31.1059	4630065	5.55	5.4	1158	879		HHDHEHCDH	9	QVSLF	917-921
MKRINEIFSDYETEGNINAAIVESVALSKKTKTLEMKINSDKYIEIKEIQRLNKFIRERFSLKNSKIDVRYAEDTDKKPIEDELKNIIFLVADKHPALRAILLNNSEYEVNGNTINFNLKISVSEFLKSMDYDKKISKAIKSMYGTEYKINFVDKLGSEELIKFEEDKRESEMLFIKKEINSARSNNVSKLPNKPVEKNQETKVENHRKKTNNPFLILGRSNSIREPVVKITDITPDEGRIAIEGEISNMETKELRSGKILISFDLYDGSSSMTCKVFCKPGEDSEVLSRLKKAKGIRLSGNSGYSKFSQEIEIIANTIIETEGMKKVQRQDKSEVKRVELHMHTQMSQMDAMTSATDLIKRAMSWGMKSIAITDHGVVQAFPEAHKLLGRDNPDMKII…	300856235	YP_003781219.1		Clostridium_ljungdahlii_DSM_13528_uid50583	Clostridium ljungdahlii DSM 13528		PC	PC+E1		NTD+OB+EXO+PHP+Pol3+HhH	0	0		Firmicutes	Clostridia		Anaerobe		31.1059	4630065	5.91	5.72	1449	889		HHDHEHCDH	9	QISFF	1442-1446
MKGQKFVHLHTHTEYSLLDGSGKIGGLIERAKELGMDSLAITDHGTMFGCVDFYKKAKEAGIKPIIGSEIYVASKSMNIKRNDRENKNHHLVLLVKNEIGYKNLMKIVSKAAIDGFYYKPRVDHEYLREHSEGLIALSACLAGEVSYNLLNGTKEKAREVALFYKDIFKDGFYLELQYHGIDKQLRVNEMLIELSRELDIPLVATNDVHYIKKEDAKSHDVLLCIQTGKTLDDTDRMRYEPQNFYLKSPEEMYDTFSYVPEALENTVKIAEECNFDYVFHESKLPNFPLPESKDHFEYMKELCYKGLKVRYPEITPELKERLEYELGVIKQMGYVDYFLIVWDFFRFSHEKGIMTGPGRGSAAGSLVAYTLGITKIDPIKYNLIFERFLNPERVSMPDI…	118443745	YP_877379.1		Clostridium_novyi_NT_uid58643	Clostridium novyi NT		E1	PC+E1		PHP+Pol3+HhH+OB+CTD	0	0		Firmicutes	Clostridia		Anaerobe		28.8557	2547720	5.79	5.91	1167	879		HHDHEHCDH	9	QMSLF	915-919
MNASLVQILKTELDSNNVYDENIRILKVKYLSKSNKLKIVLKSTNELEESTKHLIKSVISKKLIGFENIDLLCYKDISNVSLEDITNKYWVDIVENVSKIIPVCKQVLMSCNKVVEENLLVIHIGDKFMCNLLQNKNLNKIIQNVISDIFGVKTIVTIKYNSQLKETNYIAVKEQEEKEIIVSTLKENKANISSGASKESSHNKNENNKNSNKNTYYKKNHGPKNPNAIFGRDVQGEIEDMVNINETSGVVNICGDIFKVNIIETKSGRKIITFFITDYTSSITVKCFPKPKETDELLEEIKAGLHCKVRGEAVHDSFAREVVIMARDIVKTSKLEKMDTCEEKRVELHMHTQMSAMDGLSSATSLIERAAKWGHPAVAITDHGVVQAFPEAMDAAKKF…	118443832	YP_878213.1		Clostridium_novyi_NT_uid58643	Clostridium novyi NT		PC	PC+E1		NTD+OB+EXO+PHP+Pol3+HhH	0	0		Firmicutes	Clostridia		Anaerobe		28.8557	2547720	6.14	5.9	1444	884		HHDHEHCDH	9	QLSLF	1440-1444
MGDKKFCHLHLHSGYSLLDGSGKIKPLIKRAKELGMESIALTDHGVMYGCVDLYKEAKAEGIKPILGCEVYVVPKSRKIKSNDEDNKTYHLVLLVKNEKGYENLMKIVSVASIEGFYYKPRIDREYLKEHSEGIIALSACLGGEVQKAILNGNIDKAREAAIFYRDTFKDGFYLELQNHGIEEQKKVNEVNIQLAKELNIPLVATNDVHYINQEDSKAHDILMCIQTGKTVDDPNRRRYPSDQFYLKSPEEMWDMFDYIPEALENTLKIAEECNFDYEFHVSKLPKFPLPEGVEPFEYLRKTCFDGLIDRLEELKPLKEKGIYDIDKVYEIGENNDKVKEDIERLEYELGVIKQMGYVDYFLIVWDFIKYANDNGIPTGPGRGSAAGALVAYTLGITKI…	18309342	NP_561276.1		Clostridium_perfringens_13_uid57681	Clostridium perfringens str. 13		E1	PC+E1		PHP+Pol3+HhH+OB+CTD	0	0		Firmicutes	Clostridia		Anaerobe		28.512	3085740	5.23	5.22	1192	902		HHDHEHCDH	9	QMSLF	938-942
MSNEFVKQINRSIKSDDNLNDLEFEITKFQLLKKSNTLRTIIKSKDQLSEEQKKIIKQYIKKAIGFEINIEIMYYIDISDITLKQVVDQHWNHVCEKIIEKHPVLKEVLLNSPIVIEGEKIIIKNGSEFLCTFVNKKHIDREIKGYIKSFFGINSLVEVKYDESLANKNYNDEKLNENKEIAKKVIETMKAQAAQEKPVKKESSDNKHKSNGGNKGGYEKKSYKDEPKNENTILGRNIQGDTIDISSIDMGSGIVTISGDVFKTDIFETKTGRIILTFFITDYTSSIAVKCFLRDKDKEHVLENVKKGLYCKVRGEATMDPYAKEVVIMARDINKLTKIERMDTAEEKRVELHMHTTMSSMDAVTAASKIVERAAKFGHKAVAITDHGVVQAFPDAQIA…	18310673	NP_562607.1		Clostridium_perfringens_13_uid57681	Clostridium perfringens str. 13		PC	PC+E1		NTD+OB+EXO+PHP+Pol3+HhH	0	0		Firmicutes	Clostridia		Anaerobe		28.512	3085740	5.74	5.42	1449	883		HHDHEHCDH	9	QLSLF	1444-1448
MSFTHLHVHTEFSLLDGSGKIKEMAAQAKKLGMDALAITDHGVMYGVIDFYRACLAEGIKPIIGCEVYVAPNSRFDKEGSASEERYHHLVLLAENDIGYHNLIKIVSRGFTEGFYYKPRVDHELLKEYSEGIIALSACLAGEVAVMLRRNFFEEAKASALKLQEIFGAGNFFLELQDHGYPEQKSVNQGLLRISEETNIPLVATNDIHYTYDTDETAHDILLCIQTQKKVTDEDRMRYAGGQFYMKSPEEMRELFPYALQALQNTEEIAKRCNVTIEFGHYKLPKYDVPAPYTVSPGSGSTDDEGDISASQNISTNTDILAREYLRKLCEEGLVRRYKDPSTELWDRLNYELETIENMGFVDYFLIVWDFIKYAKDNDIIVGPGRGSAAGSVVSYCLEI…	160878493	YP_001557461.1		Clostridium_phytofermentans_ISDg_uid58519	Clostridium phytofermentans ISDg		E1	PC+E1		PHP+Pol3+HhH+OB+CTD	0	0		Firmicutes	Clostridia		Anaerobe		35.3485	4847594	5.05	5.11	1186	912		HHDHEHCDH	9	QMSLF	945-949
MDVIMLFFEVFDTLNVEKEIYELFSDISVLKALVSKNNGNVHIYIQSTHLISRKQIKMMEFQLQKQLFSSTKSRVKLIETYQLSSQYTPESLWNMHSDNILEELNDSSVMNYNILRMAEISFDGYKMIFKLPDTFLNQKKSEEIKVFLEPMFEQRFCIPVDIRFEFYELIEEAKEEEEYPQARREKAKQNASGSMETSGEVSDEIRAEIPFELSSSNVDGNNLAGKDSIESKSELNVEKKKEEKKQIKDDKFSQSDKKNSAYDKAKAYKKKLPDDPDIIYGRPFEGDSIPIKDIQEEIGEVVIRGKILFTEERELRNEKFLISFNVTDFTDTISAKIFVRTEEIEDIRGQIKKGMFIRLKGMALYDTYSREITINSIIGIKKIPSFIEKRVDRYENKRV…	160880751	YP_001559719.1		Clostridium_phytofermentans_ISDg_uid58519	Clostridium phytofermentans ISDg		PC	PC+E1		NTD+OB+EXO+PHP+Pol3+HhH	0	0		Firmicutes	Clostridia		Anaerobe		35.3485	4847594	5.22	5.38	1527	909		HHDHEHCDH	9	QISLM	1519-1523
MAFTHLHVHTEYSLLDGSCKIKELVARAKELGMDSMAITDHGVMYGVIDFYRAAREVGIKPIIGCEVYVTSGSRFDRETAGGEDRYYHLVLLAENNQGYQNLMKIVSKGFVDGFYYKPRVDYEVLREYSEGIIALSACLAGEVQRLVSRGLYEKGMEAALRYQEIFGKENFFLELQDHGIPAQNTVNQGLLRMSHETGIQLVATNDIHYTYAEDATPHDILLCIQTGKKVADENRMRYEGGQYYCKSEDEMRTLFSYAGEAIDNTHRIAERCNVEIEFGVTKLPKYDVPEGYDSWSYLNKLCLDGFHRHYPLDDGTLKERLDYELDVIHSMGYVDYFLIVWDFIHYARSQDIIVGPGRGSAAGSIVSYCLGITNIDPIRYNLLFERFLNPERISMPDID…	302385506	YP_003821328.1		Clostridium_saccharolyticum_WM1_uid51419	Clostridium saccharolyticum WM1		E1	PC+E1		PHP+Pol3+HhH+OB+CTD	0	0		Firmicutes	Clostridia		Anaerobe		45.0047	4662871	5.21	5.19	1160	878		HHDHEHCDH	9	QMTLF	911-915
MAKKFLEVFPSLHITDELRELLNLVEVEKVTLGRDRSSIRIYLMSPRLIHKQNIYGLEKGIKDQLFPSKRLTIKIIERFCLSGQYTPQKLLKAYRESLLTELKNYSIIEYNMFRKAEFKFPEPDLLRLTVEDTIVTHEKAGDLKRILEKIFHERCGMPVEIQYDYIVPKENELAKQKELQMQREVEEIVSRTSLAFRKGGDQEEYNSGNAGGSAGASMMEASSAEFLASGDMASAATGQSPVPSLRMGGKKESPKSGDFDAGKKEWKDFKKGGSFYGRRSDNPDVLYGRDFDGEIIEIEKIDGEIGEVVIRGKILTVDSRELRSQKTIMIFDVTDFTDTITVKMFAREEQLEDLKAAVVQGSFIRLKGVTTIDKFDGELTLGSVVGIKKSEDFTGKRMD…	302386245	YP_003822067.1		Clostridium_saccharolyticum_WM1_uid51419	Clostridium saccharolyticum WM1		PC	PC+E1		NTD+OB+EXO+PHP+Pol3+HhH	0	0		Firmicutes	Clostridia		Anaerobe		45.0047	4662871	5.41	5.43	1516	892		HHDHEHCDH	9	QLSLF	1509-1513
MDKKFVHLHLHTQYSLLDGFAKIDKLIQRAKDYSMDAVAITDHGVMFGVIDFYKKAKANGIKPIIGCEVYTASRTYKDKEGIDKKSGHLILLAENEKGYRNLVKLVSMGFVEGFYYKPRIDYKILKEHSEGLIGLSACLAGEIQQKLMNGQYKEAKEIALMLRDIFGENNFFLELQDHGIREQKKVNIFLRKLSQDTGIPLVATNDVHYVDKDDAKTHDILLCIQTGKTLADEHKMEFETDEFYFKSQSEMYELFPDDAQALRNTWEIANRCNVDFDFNTIHLPEYSVPENKAPSEYLRQLCQDGLVDRYKTIDSKLQERLDFELNVIENMGYVEYFLIVWDFIDFSKRSNIMVGPGRGSAAGSIVAYTLGITDIDPIKYGLLFERFLNPERVSMPDID…	310658953	YP_003936674.1		Clostridium_sticklandii_DSM_519_uid59585	Clostridium sticklandii DSM 519		E1	PC+E1		PHP+Pol3+HhH+OB+CTD	0	0		Firmicutes	Clostridia		Anaerobe		33.2997	2715461	5.3	5.3	1150	879		HHDHEHCDH	9	QVSLF	914-918
MESFKFINLETIDAKVELDNIVYFKNEKKLNLYFKTDKIIPMPKLIESESNLKLQFKYLSRVSLKPRYNLTSDVGNLLIEYVENIKYKITEVCPSTSYLHKDALSLDFNQAEQCLNIYVKDKFVLKRLTSKNLEYSIGAMIQEELGLMYKVNIISSSTELDMKLYNQAKEEDTNYIISNLDKVTRVSSTSKEKAEKKPSDKSAYIKKSKNAKDANEEILPIKDLKGNEYAISVVGDVFSMEKRELKNGKNLFTFAVTDYTGSIFCKVFSKDDEISIKVGDYVRISGDVNYDAFAKEIVIMTKDFEPKAKKIRKDINTQKRVELHAHTNMSAMDAIPGVKALIKKAKEFGHKAIAITDHGVVQAFPEAMEVGQNEGVKILYGVEGYLVNDMSKIVTIDTE…	310658999	YP_003936720.1		Clostridium_sticklandii_DSM_519_uid59585	Clostridium sticklandii DSM 519		PC	PC+E1		NTD+OB+EXO+PHP+Pol3+HhH	0	0		Firmicutes	Clostridia		Anaerobe		33.2997	2715461	5.63	5.53	1417	883		HHDHEHCDH	9	QLSLL	1413-1417
MAFAHLHVHTEYSLLDGSNKIKEYVHRVKELGMTAAAITDHGVMYGVIDFYRAALAEGIRPILGCEVYVAPGSRLDRESSHGEDRYYHLVLLAENNQGYSNLMKIVSLGFTEGYYYRPRVDMETLEKYHEGIIATSACLAGEVQRLLLRGQYEKARETALRYEACFGRGNYFLELQDHGLPEQKQVNQELMRLHADTGIELVATNDIHYTYAEDAEPHDILLCLQTGKKLSDEDRMRYTGGQYYVKSEEEMRRLFPYAQEAIDNTQKIADRCQVEIEFGVTKLPKYDVPEGYTSWEYLNKLCEQGLSRCYPGREEEIRPQLNYELSVIRKMGYVDYFLIVWDFIHYARKHDIMVGPGRGSAAGSLVSYTLGITKLDPDRYQLLFERFLNPERVSMPDID…	339441593	YP_004707598.1		Clostridium_SY8519_uid68705	Clostridium sp. SY8519		E1	PC+E1		PHP+Pol3+HhH+OB+CTD	0	0		Firmicutes	Clostridia		-1		50.7405	2835737	5.45	5.69	1168	882		HHDHEHCDH	9	QMSLF	915-919
MEKLFSDVFCELQLTEDMQTFLKDVSVSRVTTNREHTRLRVYMESPHLIDKMRIFQLQDLISRQLFHKKMEVIIIEKFHLSAQYNLKFLVNAYWDSIKTEIRNYSKVLYTVIRKAKLTFPEDGALELELEDTIPARQQETELCRILEKIFCERCGLDARLHITYRAHEDSRTLQNAEIQLKNKIHLISQRVQDSHAEERPDAGQAPGAPDTETARNGKKAAPDSGHTANTRPSAGAFKGKRFSGNGARRAGWNPMETDSKNLVYGRDFDGEAVEMSQVDESMGDVILRGKILSFEMRDTRKGERKMVIFTITDFTDTFTVKMFPKVEWADEFAARVKKGGFYKLKGVASIDRFDGELSISSVTGIRKIPDFTATRMDTSPVKRVELHCHTKMSDMDGVS…	339443410	YP_004709415.1		Clostridium_SY8519_uid68705	Clostridium sp. SY8519		PC	PC+E1		NTD+OB+EXO+PHP+Pol3+HhH	0	0		Firmicutes	Clostridia		-1		50.7405	2835737	5.51	5.43	1495	894		HHDHEHCDH	9	QYSLF	1489-1493
MELAKILEDNTFSQDSLEGIRVHRIQYFKKSNKLKVIVKSKKEVNNNQITEIKKVFFKKFQYFKEIEVLSYRDVSGINLKDICEKYWIDIVNSILTYIPFCKECLISSKRKVIDENTLKLQYGNDFLYNILKEKNFEKILSSTIKDVFGVECKVKFILDKSNGKCNYLDFKEEQEALIIKNIIKESRIEKTIPKKDNNYNKREENKNSSIIVGKNINEDPVDISNIDETSGIISICGDVFKTKIIETKTGRKIVTFYITDYTSSITVKLFPKPKDTERVIEEIKEGLYCKIRGEVVNDSYAREIVIMARDIVKLNKIEKMDIAEEKRVELHLHTKMSAMDGMNSAESLIKRAAKWGHKAVAITDHGVVQAYPEAMEAAKKYNIKIIYGVEGYLVDDGIP…	28210957	NP_781901.1		Clostridium_tetani_E88_uid57683	Clostridium tetani E88		PC	PC+E1		NTD+OB+EXO+PHP+Pol3+HhH	0	0		Firmicutes	Clostridia		Anaerobe		28.6405	2873333	6.17	5.89	1427	883		HHDHEHCDH	9	QLSLF	1421-1425
MGFMSHKEYNWISLHQHTEYSLLDSSAKITELIKKVKELGMKSIAITDHGVMYGCVEFYKEAIKEGIKPIIGCEIYVVPKSMHIKRVDNDNAIYHLVLLVKNDVGYRNLMEIVSKASIDGFYYKPRVDHEFLREHSEGLIASSACLGGEVQSYILKGNIEKAEKAALNYKEIFKEGFYLELQDHGMKEQVKVNNELIAMSKRLSIPLVATNDVHYIEKEDSRAHDILLCVQTGKTVEEENRMRYPTGEFYLKSPEEMYNLFSHVPEALENTIKIAEQCNFQYNFHESKLPTFPLPDKVDNYDYLRELCYEGLKEKYDTVDEKLKNRLEYELNVIKEMGYVDYFLIVWDFIRFAKEKDIMTGPGRGSGAGSIVAYTLGITKIDPIKYGLIFERFLNPERI…	28212073	NP_783017.1		Clostridium_tetani_E88_uid57683	Clostridium tetani E88		E1	PC+E1		PHP+Pol3+HhH+OB+CTD	0	0		Firmicutes	Clostridia		Anaerobe		28.6405	2873333	5.54	5.57	1166	881		HHDHEHCDH	9	QVNLF	922-926
MLQKFVHLHVHTEYSLLDGANRIKDLIRRTKELGMDSIAITDHGVMYGVVDFYKEAVNNGIKPILGCEIYTAKGSRFDKQGGWDSDPGHMVLLAKNNTGYKNLMKIVSIGFTEGFYYKPRVDMEVLEKYSEGLIAMSACLSGDIPKAILNNNYEKAKELALKLNSIFGQDNFYLELQMNGIEEQNIVNQQLIKLSRETGIPLVATNDAHYLRREDARAHEILLCIQTGKSINDEDRMRFSSDDFYIKSPEEMISLFRNIPEAISNTVRIADMCNVELEFNKLHLPKFDVPDGKDPFEYLRALCYEGFERIYGKDNRDEEKINRLEYELSVIKQMGYVDYFLIVSDFIRYAKEKGIMVGPGRGSAAGSFVAYCLGITNIDPLKYNLLFERFLNPERISMP…	385778348	YP_005687513.1		Clostridium_thermocellum_DSM_1313_uid161989	Clostridium thermocellum DSM 1313		E1	PC+E1		PHP+Pol3+HhH+OB+CTD	0	0		Firmicutes	Clostridia		Anaerobe		39.1481	3561619	5.23	5.42	1181	882		HHDHEHCDH	9	QLSIF	917-921
MQSVLVKERKLSELFPEVINNENERELFDTARIQNINVYKKSRKLEIFIVSDTLIPAKTLDSVEQSFKKLFELEQVHLRVSFNVELSIEEALEKYWDSILYIVKKNIALCRGILSGCKWKIEDKKLYIYLKTKGTEILKCKSCDTLIENIIKECFGLEIKVEFKDFEIDEDKINEYIEFKENEEAKIVTDTVIKNNEKTQKTEKSEKTSGESKSNVSSAGGEKSEVIFGKNFNDSVMNMSEVTQDSGRVVVKGEIIRTEARELKSGKLLYVFDVTDFTNSLTVKIFLDKDKSGSVIERLKEKANVKIRGEAQYDKFSRELSILASDIVEVPVQVRTDNAAEKRVELHLHTQMSAMDGVTSVGELIKRAAQWGHKAIAVTDHGVVQAYPEACEAAKKNKI…	385778569	YP_005687734.1		Clostridium_thermocellum_DSM_1313_uid161989	Clostridium thermocellum DSM 1313		PC	PC+E1		NTD+OB+EXO+PHP+Pol3+HhH	0	0		Firmicutes	Clostridia		Anaerobe		39.1481	3561619	5.56	5.89	1442	883		HHDHEHCDH	9	QISLF	1437-1441
MLCVYESDEFIGRDIDVRMAGLHDVFLGKSLIYQYYKRRPQECPILPLEAGPQGKIPAMTTPQFIHLRLHSEYSIVDGLVRIDDVVKAAAGDKQAALGISDLANLFGMVKFYKAARGKGIKPIIGCDVWITNDDDRDKPSRLLLLVKNRRGYLQLCELLSRAWLENLHRGRAEIRAEWLAELTQQNGGNGLIALSGAHFGDIGIAIDNGNTGLAERCIERWAAIFPDNFYVEIQRADQPNMEAHVRQAVALAAKFGVPVVATHPIQFLDKEEFIAHEARTCIAEGEMLANARRVRRFNDQQSFKTQAEMAELFADMPAALQNSIEIAKRCNLTLQLGKPQLPDFPTPDGMTIGDFLIQQSQEGLELRLLHLFPDQAKREQQRQRYQDRLKFETDTIIKM…	340786231	YP_004751696.1		Collimonas_fungivorans_Ter331_uid70793	Collimonas fungivorans Ter331		E1	E1+E2		PHP+Pol3+HhH+OB+CTD	0	0		Proteobacteria	Betaproteobacteria		-1		59.556	5186898	5.68	5.79	1213	887		RHDLDRAPQ	2	QVSLF	979-983
MCMDKNPSLASPSIVLPEYAELQCVSNFSFLRGASHPEELVERAVQLGYAALAITDECSLAGVVRAHVEAKQHKLPLLIGSQFQLHEADGSPAFSLIALAQNREGYGNLSELITLARSRADKGHYLLRPQDLDAPDGANAHLRQLPDCLLILLPVHGVDTETLARQATWLNNTFPGRAWIGMTMLHQVGDERQRAVIEQVAQQLGLPVVATGDVCMHRRSRKPLQDTLTAIRLGKPVAACGYALAPNAEQHLRARLRLANLYPAAALAETVRIAGKCSFSLDELKYEYPDEIVPPGHTPASYLRQQTYVGARNRFSDEIPAMVQRQLEDELDLIQELEYEAYFLTVYDIVQFARSQGILCQGRGSAANSAVCYCLGITEVDPAQSTLLFGRFISRERNE…	340787805	YP_004753270.1		Collimonas_fungivorans_Ter331_uid70793	Collimonas fungivorans Ter331		E2	E1+E2		PHP+Pol3+HhH+OB	0	0		Proteobacteria	Betaproteobacteria		-1		59.556	5186898	6.2	6.09	1057	862		QVREQSVDC	1	DKGLL	899-903	TSRDFH
MLSGEIATEAEPSVFVPPKFIHLRVHSDYSMCDGLKKVKPIVAKAVELNMPALALTDQTNLCGLVKYYHAAHGAGIKPIIGCDFWVKSDELEDELSRIVVLTTNNVGYKNITELISKAYMRGHIQNKAVIDKSWLVEYKEGLILLSGGREGDIGKALLKGNTELVDEMVSFYQQHFDRCYFLELVRTGRNDEENYIHLAVELAEKENLPVVATNEVMFLSPNDFDAHEIRVAIHDGFTLDDKRRPKRYSSEQYLRSEEEMCELFSDIPEALANSVEIAKRCNVTVTLGEYVLPDFPTEGLEINDFFIKVSEKGLEKRLDQLFDRQADDFAEIRKPYDERLAIELEVVNNMGFPGYFLIVMEFIQWSKDNNIPVGPGRGSGAGSLVAYALDITDLDPLEY…	71279814	YP_268312.1		Colwellia_psychrerythraea_34H_uid57855	Colwellia psychrerythraea 34H		E1	E1		PHP+Pol3+HhH+OB+CTD	0	0		Proteobacteria	Gammaproteobacteria		Facultative		38.0054	5373180	4.88	4.86	1186	885		RHDQDRGEM	2	QNDLF	947-951
MFVHLRLHTEFSVVDGTTRVNAMIKAAAEDGQVAMAITDFNNLFGGIKFYREGRGKGVKPLLGAEIMLEGLGDAPPSRIIVLVQSKQGYHNIAELLARGWTRNVVRDQAQHKWEWLQELGEGLIVLSGAQAGPVGIALTRGDEKGAAEIAQRLATMFPHRFYIELQRAGRADDESHVLAAVKLASRLNLPVVATHPIQYAKPDDYEAHEARVCIAEGEILGNAKRVRKFTRDQYFKTAAEMEQLFADIPSAIENTVEIARRCSLTLELGNPQLPNFPVPSGMSMDEFFRHESYQGLEERLVHLYPDAAKRDAQRSRYVERLEFELGTIMKMGFPGYFLIVSDFIKWAKANGCPVGPGRGSGAGSLVAYVLKVTDLDPLEYNLLFERFLNPERVSMPDFD…	264678275	YP_003278182.1		Comamonas_testosteroni_CNB_2_uid62961	Comamonas testosteroni CNB-2		E1	E1+E2		PHP+Pol3+HhH+OB+CTD	0	0		Proteobacteria	Betaproteobacteria		Aerobe		61.439	5373643	5.69	6.01	1177	899		RHDFERAPQ	3	QGGLF	929-933
MAEQITAEPPAPALRLAGPPPAAISTSPVAQGMGRGPLAYAELHCLSHFSFLRGASSPAELVHRAKSLGYAALALTDECSVAGAVRAHEAARDSDLHLIHGSEFAWGPLRIVVLVRDLQGWGNLCEFITVARSRAAKGEYLVDESSPWQLLQQGCECLLLPQREQLDASDLIAVTACLENVAAHFSTNILWLGVELHLAPDDSLWLQTLQQAGVVLGLPLLACGDVHMHARSRKPLQDVVTAIRLGRTVAECGFALQPNAERHLRSRLRLASLYPWAMLEATLELAGRCSFSLDEIRYHYPQESVLPGMTATQTLAWLTWDGAAGRYPQGIPEDVHDQLHKELALIEDQKYEMYFLTVHDIVRYARSVGILCQGRGSAANSAVCYCLGITAVDPENNNL…	264678326	YP_003278233.1		Comamonas_testosteroni_CNB_2_uid62961	Comamonas testosteroni CNB-2		E2	E1+E2		PHP+Pol3+HhH+OB	0	0		Proteobacteria	Betaproteobacteria		Aerobe		61.439	5373643	6.7	6.34	1136	895		HLREERQDH	4	LPPIF	953-957	NSRDFH
MSSSSAQACAHLHVHSEYSLLDGACKIDALAARAAAFDQPALGLTDHGVMNGSVEMYKACKKHDIKPLLGCEVYVVDDRHFRAGRAERNHLTLLAQNDVGYRNLVKLSSTGYLEGLHRGKPGVDFEIMSQHSEGIIALTGCLASRFCQRLVNDRPDEARAHVDDLMNIFGREQVYFEVQKNGIADQDKANEGIVRIAREVGRPLVGTGDVHYLRREDYHHHTALLCVQTKSTLAEPKMTFDTNEFYLKSNQEMADAFAEWPDALPTTLEVAERCQVEIPLGGQLIPSYPTPNGEEERAYLRQLVLDGLHLRYGNPPPAAAVERMEMELAVIDKMGFNAYFLIVWDFVRYSKENGVAVGPGRGSAAGSIVAYCLAITDVDPLAYDLLFERFLNPERVSMP…	284045058	YP_003395398.1		Conexibacter_woesei_DSM_14684_uid43467	Conexibacter woesei DSM 14684		E1	E1+E2		PHP+Pol3+HhH+OB+CTD	0	0		Actinobacteria	Actinobacteria		Obligate aerobe		72.7334	6359369	5.27	5.33	1178	879		HHDHEHCDH	9	QGSIF	918-922
MFVSYVELHAHSAFSFLDGASLPDELAAAAAELGHEALALTDHDNICGAMEFARSAQALGLRPIHGAELTLDDGRHLTLLVESEHGWRNLCRLITLAHAHTRGADRVPARTRGAEPGDLARAEGDARGGRATGEPEAGTPVSGARLGADGDALAHSSAVSGARLGADGDALAHSSAVSGARLGADGDALAHSSAVSGARPQAREDPLVAAALPGARAAGRTRPRTRQATDPFVSLADVAAHAEGLVCLSGCAAHGVHDLDSLRLLRHAFGRDHLFVELQRPYLRDDRARNRRLQQFARELELRCVATGNTHAHARSRGPLQDALVAVRLHTTLDASEPGRRGNFSHVLTSPQAMAARFAADHPDAVAETARLADRLRFDLTQGLGYRYPGAEDESANRR…	284045697	YP_003396037.1		Conexibacter_woesei_DSM_14684_uid43467	Conexibacter woesei DSM 14684		E2	E1+E2		PHP+Pol3+HhH+OB+ctx	0	61		Actinobacteria	Actinobacteria		Obligate aerobe		72.7334	6359369	6.64	6.32	1268	1035		HHDHEHCNH	9	QLALPL	1067-1072
MANQFVHLHVHSAYSLLDGVTLPKKLVQRAKDLGMPAIAITDHGVTYGLVEFVSEAQRLGIKPIVGVEGYQAQRDRKKREGNKDKEPFHLVLLVKNALGFRNLNILLTKAYLEGFYYRPRFDWELLEQYHEGLIASSACLAGAIPRALLEGDEKKALELAGRYQDIFGKGNFYLEIMDHNLADQQRVNKAIVELSKRTGIPLLVTNDVHYGRPEEYSIQDVLMAIATGATLNDPNRFKYETDQMYLKSADEMWERFSETPEALLNSLAIAEMVDFMLPLGEQHLPKFSVPEGYTENSYLRKLTQDGLLKRYGDNPSKEVLDRMEYELSVIEKMGFAGYFLIVQDYINWAKSQGIPVGPGRGSAAGSLVAYLTGITDVDPLQYGLLFERFLNPERISMPD…	206895524	YP_002247456.1		Coprothermobacter_proteolyticus_DSM_5265_uid59253	Coprothermobacter proteolyticus DSM 5265		E1	E1		PHP+Pol3+HhH+OB+CTD	0	0		Firmicutes	Clostridia		Anaerobe		44.7701	1424912	5.66	5.79	1128	873		HHDHEHCDH	9	TQTLF	895-899
MEYVELHARSAFNFLRGALPPKAMVRAFREFGIGAAAMPDRNGVYGAPDFQFAAEELGFEALISAELTLARGLEHTWLSGDYLGHLPVFVENRTGYQNLCRLLTRMHLRWRKQSGPLPGESDAYPAADLAELAAHSEGLIATTGDREGPLACAWRAGGARALEAAMDVLCAVFPKDRIYVEIQRHLVRSERPYNRALVALAEHKGVPLLATNGPAYASSTGRAVLDVFTCLRYHTTLDRAGRLLEANTEQCIKSPAAMRALFEDLPQAVDNTVRLAARLQFRLRDLGYHFPKYPVPTGETMNSFLRKLTLFGAQNRYGSISRKVRRQLEHELKIIEKLGFAGYFLIVWDITNFCTERGILCQGRGSAANSAVCYSLGITAVDPIAGGLLFERFLSEGRK…	294053669	YP_003547327.1		Coraliomargarita_akajimensis_DSM_45221_uid47079	Coraliomargarita akajimensis DSM 45221		E2	E1+E2		PHP+Pol3+HhH+OB	0	0		Verrucomicrobia	Opitutae		Obligate aerobe		53.6018	3750771	7.29	7.07	1066	879		HRRREHDGA	3	ELDLF	899-903	ASHDFH
MPEKDREFVHLHVHTDHSLLDGCSRVDRLCSRAAELGMKALSITDHGVLYGLTSFFKQAEKHGIKPLLGCEIYLVYEEKLAEVNELRAKQKSRHMGLLARNFTGYQNLCKIVSKAHTQGFYRNPRTDLETLAAHSEGLIGFSGCLAAVIPQYLLEDKFEEAREAAAKFIDIFGKEFFIIELMDHGIPEQRKIIPGLLKIATEFDLKVVATNDVHYVNDADWQPHDSMLCIQTGAKVADEKRMRYDAQQFYLKSREEMDLAFKEVPEAITNTSGIAEMCEVKLPFGVDHYPVYERPIEIDSGSDHENFERVLDIYVEKKNEILVRDGKDPIELNAETRAKHKSNGLYLFELCKAGLNERYGTNYDACRADWDNSSEADKRYCEQLEYELAIIAGTGFVDY…	294055954	YP_003549612.1		Coraliomargarita_akajimensis_DSM_45221_uid47079	Coraliomargarita akajimensis DSM 45221		E1	E1+E2		PHP+Pol3+HhH+OB+ctx	0	116		Verrucomicrobia	Opitutae		Obligate aerobe		53.6018	3750771	5.32	5.24	1243	933		HHDHEHCDH	9	QASLF	971-975
MSYAELVCRSHFSFLHGASHPEELVATAARLGLSALALTDRDGLYGVVKAHLAAKEHGVKLLLGAELTLEDGPPVVVYARDATGYSNLCRLVSHGRMTHPKGEAGVPWRKVAEHASGLLALLPAPASLEAVAPLAEAFPGGFHVGLSRSLSAGDAAREARAEALARALGAPLVVHNDVHTHHRDRQVLQDVLTAIRHGVTVDQAGTRLFPNAERTLKSPGDMARLFADRPEALARTVELASRCEASLDALHYRFPEEDLPQGRTADEHLRALTEAGLRTRYPGGVPPAVTKQIDHELRLIAALDFAGYFLSLWDIVMFARGRGILCQGRGSAANSAVCYALGITAIDPVRMGLLFERFLSMERKEPPDIDVDFEHERREEVLQYVYEKHGRRHAGMVCE…	383455933	YP_005369922.1		Corallococcus_coralloides_DSM_2259_uid157997	Corallococcus coralloides DSM 2259		E2	E1+E2		PHP+Pol3+HhH+OB	0	0		Proteobacteria	Deltaproteobacteria		Aerobe		69.8969	10080619	8.09	7.77	1004	836		VRHREPPDH	3	SDDLF	859-863
MSFTHLHLHTLYSLLDGAIRMKDLIKTVKEKGMSSVAVTDHGNMFGTIDFYKKAKDAGIKPILGLEAYVAGPKGREDRSEKVAHHLILLAKNAEGYANLRYLSSTAYMNGFYYHPRIDKQVLAEHSKGLVGLTACLGGEVTSACFRGDMDHARRVAAEYKGIFEPDSFYLEVQSNGMVEQDKANENLKQLSRDLDIPLVATADAHYIKREDAKAHELLMCIASGKTLADNKRLRHSTDKLYVTSPEEMLGFFSDSPEAVHNSMRIAEMCNVELKLGKPMLPTFKVPDGHTPDTFMSELAYEGLRQRFKELEGQYPIDREQYQARLTLELGVIQRMGFSGYFLIVQDFINWAKDHNIPVGPGRGSGAGSLVAYALRITDLDPIPYNLLFERFLNPERVSM…	383458308	YP_005372297.1		Corallococcus_coralloides_DSM_2259_uid157997	Corallococcus coralloides DSM 2259		E1	E1+E2		PHP+Pol3+HhH+OB+CTD	0	0		Proteobacteria	Deltaproteobacteria		Aerobe		69.8969	10080619	6.42	6.11	1181	886		HHDHEHCDH	9	QSSLF	919-923
MAFVHLHNHSEYSMLDGATRIEDMVERAVELGMPAVALTDHGYMYGIPQLALACNKVNHDMPEYRVWSHDAAFLAKGRGDELEDPDARSDPRGHAQHLRDMQAWREHGSLESVRPRPLIKPIFGCEVYFTPDETLARDHKPELYHLILLARNEVGYVNLMQLVSEAAVSGFYYKPRVTLDNLRRHREGIIGSSACLAGVIPRCIDEGNTEQAIIWAETFRDLFEPGSFYIEIQEHGITTDAGMTDEQLSHQLIEIAARVGVKVIATNDFHYLTRADAPVQDLMLCIGTNAKMDDPNRMRMQGSEFYMKSEEEMRALFPYCPEALDNTVELAERCEVELDWDSIILPRFPGLDEGETHESQFRRECERGLARRYGDDWREREISGVNIAERFEYEYRVIC…	328955785	YP_004373118.1		Coriobacterium_glomerans_PW2_uid65787	Coriobacterium glomerans PW2		E1	E1		PHP+Pol3+HhH+OB+CTD	0	0		Actinobacteria	Actinobacteria		Obligate anaerobe		60.3935	2115681	5.16	5.23	1274	963		HHDHEHCDH	9	QVSFF	1001-1005
MRFNGGEALPWSRVERILSGRPGPVPVSVDHLPQATDAPKVGHSAVPFAELHAVSSYSFLRGASEPEELVARAVDLGLWGIALVDRDGFYGLMKFAEAAAKVGLPAVFGAELSLDPAPLTVLARTPEGYRRLSRLISRAHMEAGEKGVVSYPSLAEIGAQLQDECLFLVGWEWVEHFDLLVDGIKIDSMVLEYACTQLPEDADHHLLMDSLPVPRAIATARPAAAAREHARLAGAKQALSRRLALADASPNSHPMGSSWLRSGEQMARLLPERPELIAETVRVLEECSFTWEALAPNLPDFDVPEGHTEMSWLEHLTFERAAARYATRPKEIRERAWEQMRYELGVVKQLGFPGYFLIVCDLVDFCKRENILCQGRGSAANSAVCFALGITNAEPISAG…	227832328	YP_002834035.1		Corynebacterium_aurimucosum_ATCC_700975_uid59409	Corynebacterium aurimucosum ATCC 700975		E2	E1+E2		PHP+Pol3+HhH+OB	0	0		Actinobacteria	Actinobacteria		Facultative		60.5588	2819226	5.51	5.38	1045	822		HVRREPWRA	2	RAGML	889-893	GSRDFR
MAKNSSFVHLHNHTEFSMLDGMAKVDMLADEVLRQGMPAVGMTDHGNMYGSNAFYQRMTSAGVKPIIGIEAYLAPESRFNKKRVLWGTPDQKRDDVSASGAYLHQTMLAENETGLRNLFKLSSLASYEGQLGKWPRMDAELIAEHAEGIIATTGCPSGDVQTRLRLGQFNEALEAAAMWQDIYGKDNFFLELMDHGLDIEKRTRDGLLEIGRKLDLPPLVTNDCHYVLESQAPSHEAMLCVQTGKTFMDPDRFKFDGTGYYIKSAAQMRELWDHMVPEACDNTLWIAERVQDYGAIWEEHTHDRMPIADVPEGYTPTSWLTHEVMEGLKDRFNGGDVPQEYIDRAEYEISVIDMKGYPSYFLIVAELIKHARSIGIRVGPGRGSAAGALVAYALTITNI…	227833468	YP_002835175.1		Corynebacterium_aurimucosum_ATCC_700975_uid59409	Corynebacterium aurimucosum ATCC 700975		E1	E1+E2		PHP+Pol3+HhH+OB+CTD	0	0		Actinobacteria	Actinobacteria		Facultative		60.5588	2819226	5.13	5.29	1190	912		HHDHEHCDH	9	QFDLF	949-953
MVDWVSGVNGKPLKWSQLEGVLSGTYPQEFKLANVGGSGSGSEKIRYYSSQPFAELHAASYYHFLHGANSPQDMVAAACQQGMSALALIDRDGFYGAMEFAEAAATSGLPTVFGAELTLAPDRILTVLARGVEGYTSLSRLITQARMRGSKDVTIYPPLAEIVESMGKNCRFLLNHSWCTDESLLEIFYPDTVVLEYGVTMRPEDVDHHELLDSIRQRYGFMAIASAVPSAVDRVSARVAGAKQALAQRESLPQATPRLHPMGSTWMRGGDELAGSVDKQLLDASVEVARDCAFALDLVAPNLPRWPVPDEMAHLTGLVNARFDARYRGRSEDVKNQARAQIHHELAVIKELGFPGYFLIVDDIVSFCHTNNILCQGRGSAANSVVCFVLGITNVEPIS…	38233219	NP_938986.1		Corynebacterium_diphtheriae_NCTC_13129_uid57691	Corynebacterium diphtheriae NCTC 13129		E2	E1+E2		ntx+PHP+Pol3+HhH+OB	54	0		Actinobacteria	Actinobacteria		Facultative		53.4785	2488635	6.33	6.03	1039	813		HAHREIHVS	2	KAAML	885-889	GSRDFR
MAKKSSFVHLHNHTEYSMLDGMAKVDMLAEEVVRQGMPAVGMTDHGNMFGSDAFYRAMKAAGVKPIIGIEAYMAPGSRLHKERVRWGEPHQKSDDVSASGAYLHQTMLAENVEGLHNLFYLSSMASYEGQLGKWPRMDAELIAEHATGIIATTGCPSGDVQTRLRLGQFDQALEAAAMWQDIYGKENYFLELMDHGLEIENRVRSELLEIGRKLDLPPLVTNDCHYVLESQAPAHEAMLCVQTGKTLSDPDRFKFDGSGYYIKTAEQMRETWDSLVPQACDNTLWIAERVQDYGEIWEPHPHDRMPIADVPEGHTPTSWLRHEVHEGLRMRFNGGAVPQNYLERAEFEIDVIDMKGYPSYFLIVAELIKHARSIGIRVGPGRGSAAGALVAYALTITNI…	38234155	NP_939922.1		Corynebacterium_diphtheriae_NCTC_13129_uid57691	Corynebacterium diphtheriae NCTC 13129		E1	E1+E2		PHP+Pol3+HhH+OB+CTD	0	0		Actinobacteria	Actinobacteria		Facultative		53.4785	2488635	5.3	5.31	1186	909		HHDHEHCDH	9	QFDLF	946-950
MVGMEWDTGARGLTGRPLPWSMVEGILSGREVGTPRPVLHEAEPECLSTPRPGPGSTEVPGERRGSRQGERSGEIPFVELHATSSYNFLAGASDPGEMVDRAHELGLSALALVDRDGLYGAVRFAEAAAEVGLATVFGAELSLREGVLTVLCRGVEGYRRLSHLITGAAMSAGEKGSVDYPLLPQVAEQGAGHWVVLAGVEWQKKIDHLIECFGRDNVVLEFPARMLPEDTDHHDILRSIQTRTGLRGILSTMPTAATRDHVRLAGAKCALALRANLAEAESSLHPMGGTWLRSGGALARAYPQCGDLLATTVEIASGCAFTFDLVAPELPRWDTPDGHTEMTWLTHLVESRFDRRYRSRPAEVRERARAQIRHELGVIEQLGFPGYFLIVDDLVQFCH…	25027188	NP_737242.1		Corynebacterium_efficiens_YS_314_uid62905	Corynebacterium efficiens YS-314		E2	E1+E2		ntx+PHP+Pol3+HhH+OB	78	0		Actinobacteria	Actinobacteria		Facultative		62.9738	3219505	5.94	5.87	1073	820		HTAREVVMT	2	RPGML	916-920	GSRDFR
MSSRFLPPKSPARLSRMAKQSSFVHLHNHTEYSMLDGMAKIDMLADEVNRQQMPAVGITDHGNMYGSNAFYRKMTEAGVKPIIGIEAYLAPESRFNKERVRWGEPHQKSDDVSASGAYLHQTMLAENATGLRNLFYLSSMASYEGQLGKWPRMDAEIIAERAEGIIATTGCPSGDVQTRLRLGQFNEALEAAAMWQDIYGRDNYFLELMDHGLDIENRVRSELLEIGRKLNLPPLVTNDCHYVLESQAQAHEAMLCVQTGKTLHDEDRFKFDGSGYYIKTAEQMRSLWDDTVPDGCDNTLWIAERVQDYGEIWEEHPHDRMPVADVPEGHTPTSWLHHEVMAGLEDRFPGQQVPQEYIERAEYEISVIDMKGYPSYFLIVAEIIKHARSIGIWVGPGRG…	25028585	NP_738639.1		Corynebacterium_efficiens_YS_314_uid62905	Corynebacterium efficiens YS-314		E1	E1+E2		PHP+Pol3+HhH+OB+CTD	0	0		Actinobacteria	Actinobacteria		Facultative		62.9738	3219505	5.2	5.15	1204	910		HHDHEHCDH	9	QFDLF	963-967
MYPIIMEWNGGGSFNGRPLSWSKLERILSGKKVESLRPVLHEPDAQAPSSAMQGEASVPFAELHATSSYNFLTGASDPSDVVVQAKKLGLVALSVMDRDGFYGAVRFAEAAAEAGMHTVYGAELSLQEGVLTVLCKNPEGYKKLSHLISDAKMATGEKGEVRYPPLPMVAEHAAGDWVVLAGFQWLDKIDYVIDCFKPENIVLEFGSTMTPEDADRNEYLRRTQAKFQLRGILSTNPESAARGSVRLAGAKQALARKMPLADAESELHPMGTTWMRSGDTLLKAHPDYADLIATTVELAAECAFTLDLVAPNLPKWDTPGEHTEMSWLAHLVSTRIDTRYVGRSADIKARAATQIDYELGVIEKLGFPGYFLVVNDLVEFCRDSNILCQGRGSAANSAV…	62389529	YP_224931.1		Corynebacterium_glutamicum_ATCC_13032_uid61611	Corynebacterium glutamicum ATCC 13032		E2	E1+E2		ntx+PHP+Pol3+HhH+OB	61	0		Actinobacteria	Actinobacteria		Facultative		53.8418	3282708	5.49	5.35	1055	820		HTTREVFNE	3	KPGML	899-903	GSRDFR
MAKQSSFVHLHNHTEFSMLDGMAKIDMLADEVKAQGMPAVGITDHGNMYGSNPFYRKMTEMGIKPIIGIETYMAPESRFKKERVRWGEPHQKSDDVSGSGAYLHQTMLAENTTGLRNLFYLSSMASYEGQLGKWPRMDADIIAEHAEGIIATTGCPSGDVQTRLRLGQFDEALEAAAMWQDIYGRDNYFLELMDHGLDIETRVRSELLEIGRKLNLPPLVTNDCHYVLESQAQAHEAMLCVQTGKTLHDEDRFKFGGTGYYVKSAEQMRALWDDMVPDGCDNTLWIAERVQSYDEIWEEHSHDRMPIADVPEGYTPTTWLHHEVMAGLEDRFSGQQVPEDYIERAEYEISVIDMKGYPSYFLIVAEIIKHARSIGIRVGPGRGSAAGALVAYALTITNI…	62390966	YP_226368.1		Corynebacterium_glutamicum_ATCC_13032_uid61611	Corynebacterium glutamicum ATCC 13032		E1	E1+E2		PHP+Pol3+HhH+OB+CTD	0	0		Actinobacteria	Actinobacteria		Facultative		53.8418	3282708	5.01	5.08	1188	910		HHDHEHCDH	9	QFDLF	947-951
MSGSSFVHLHNHTEYSMLDGMAKVDLLAKEVVRQGMPAVGMTDHGNMYGADAFYRAMTAAGVKPIIGIEAYIAPESRFNQQRVRWGKPEQKSDDVSASGAYLHQTMIAENATGLRNLFYLSSMASYEGQLGKWPRMDAELIAQHSEGIIATTGCPSGDVQTRLRLGQFDKALEAAGMWQDIYGKDNFFLELMDHGLEIEKRVRDDLLEIGRKLELPPLVTNDCHYVLEQQAPAHEVMLCVQTGSTLDEPTLDQGGKRFAFSGTGYYVRSAEDIRAQWDKEVPKGCDNTLWVAERVQDYSEVWEEHPHDRMPIADVPEGHTPTTWLTHEVMKGLEERFPGKEVPAEYIDRAKYEISVIDMKGYPSYFLIVAELIKHARSVGIRVGPGRGSAAGALVAYAL…	68535846	YP_250551.1		Corynebacterium_jeikeium_K411_uid58399	Corynebacterium jeikeium K411		E1	E1+E2		PHP+Pol3+HhH+OB+CTD	0	0		Actinobacteria	Actinobacteria		Facultative		61.3514	2476822	5.19	5.35	1189	915		HHDHEHCDH	9	QFDLF	951-955
MFYSCCVSIEPRDPASEPTPTPRRPLRKSQPRSFSQAQPLSWAQLESVLSGRGAGLRNLRAVGVGEGQRRTTSLDPAEAEGTGAEGASQKGITTPFAELHASSAYNFLRGASQPEQMVEAARELGLSALACVDRDGFYGAARFATAVAESGADLATVFGAELSLDVPLTVLCKGREGYTRLSRVIADARMADPDKDSVRYPSLPQLAEAAGGHWLVLLDWRRTDAQLVDFFGADNVVVELQHTMNPADADRNERLHALAVRHGLREIVSSAPTCATPKHSRLAGAKAALRERKDMAAAEPTTHPVGGSWLRSGEEMLQLAGDCEWLARAVETSVQVAEECAFTLDLVAPNLPHFPVPEGYTEMTWLRAITERGGAQRYGPRGSSAAANQAWATIDRELE…	68536799	YP_251504.1		Corynebacterium_jeikeium_K411_uid58399	Corynebacterium jeikeium K411		E2	E1+E2		ntx+PHP+Pol3+HhH+OB	97	0		Actinobacteria	Actinobacteria		Facultative		61.3514	2476822	6.21	5.89	1153	855		HSRREPWAT	2	RPGML	970-974	GSRDFR
MVSHRDESSRPGVDHRDHIPFAELHACSAYSFLRGASSPAEMVDSAAELGLEALALVDRDGVYGAVQFAEAAADSGIATIFGAELTLTPSVSSSQPASSKNERILTVLCRGAEGYRRLSRVISDAHMCTGEKNEVRYPSLDELARRGGDHWIILADYSWTPYLDELVEHFPRVVVELDRLLVPDDADRHEEQLEAAEQLGLAAVYSSAATAARPKSGRLAGAKTALRYRKDVEDAEPYTHPIGGTYLRSGAEMFDADYPELTANTLAVARDCAFTLTTIAPELPDWPVPEGYTEITWLEHMVEKRGAVRYGSREDNHAAWAQIDHELNVIGGLNFPGYFLIVTDLVDFCRRANILAQGRGSSANSAVCFALGITNVDPVAADLLFERFLSPEREGPPDI…	237784951	YP_002905656.1		Corynebacterium_kroppenstedtii_DSM_44385_uid59411	Corynebacterium kroppenstedtii DSM 44385		E2	E1+E2		PHP+Pol3+HhH+OB	0	0		Actinobacteria	Actinobacteria		Anaerobe		57.4599	2446804	5.63	5.47	1039	840		HCRREIYAT	2	RPGML	880-884	PSRDFR
MPPMIANMANSSFVHLHNHTEYSMLDGMAKVDLLVDEVKRQNMPAVGMTDHGNMFGSDAFYRAMTANDIKPIIGVECYMAPDSRFNKKRVRWGEAHQKRDDVSASGAYLHQTMIAENATGLKNLFYLSSMASYEGQLGKWPRMDAELIAEHSEGIIATTACPSGEVQTRLRLGQFDEALKAAAKWQDIYGKDNYFLELMDHGIEIEQRVRNELLEIGRKLNIPPLVTNDCHYVTKDQARSHEVMLCVQTGSTMNEPTLDQGGNRFAFNGDGYYLKSAREMRDTWDDMVPGGCDNTLLIAERVGDYSEIWEPHTHDRMPKYDVPEGYTPTSWLTHEVEQGLKKRFEGQPVPQEYTDRAKYEIGVIDFKGYPSYFLVVADLIKHARRVGIRVGPGRGSAAG…	237785363	YP_002906068.1		Corynebacterium_kroppenstedtii_DSM_44385_uid59411	Corynebacterium kroppenstedtii DSM 44385		E1	E1+E2		PHP+Pol3+HhH+OB+CTD	0	0		Actinobacteria	Actinobacteria		Anaerobe		57.4599	2446804	5.48	5.61	1199	915		HHDHEHCDH	9	QFDLF	958-962
MAKKSSFVHLHNHTEYSMLDGMAKVDMLAEEVLRQGMPAVGMTDHGNMFGSDAFYRTMKKAGVKPIIGIEAYMAPDSRFNKTRVRWGEPHQKSDDVSASGAYLHQTMLAENAEGLRNLFYLSSMASYEGQLGKWPRMDADLIAEHASGIIATTGCPSGDVQTRLRLGQFDQALEAAAMWQDIYGKENYFLELMDHGLEIENRVRSELLEIGRKLDLPPLVTNDCHYVLESQAPAHEAMLCVQTGKTLSDPDRFKFDGSGYYIKTAEQMREMWDSLVPEACDNTLWIAERVQDYGEIWEEHTHDRMPIADVPEGHTPTSWLRHEVLEGLRVRFNGGEVPQSYIDRAEYEISVIDMKGYPSYFLIVAELIKHARSIGIRVGPGRGSAAGALVAYALTITNI…	384507067	YP_005683736.1		Corynebacterium_pseudotuberculosis_C231_uid159675	Corynebacterium pseudotuberculosis C231		E1	E1		PHP+Pol3+HhH+OB+CTD	0	0		Actinobacteria	Actinobacteria		Facultative		52.1892	2328208	5.25	5.23	1186	909		HHDHEHCDH	9	QFDLF	946-950
MSGSSFVHLHNHTEYSMLDGMAKVDMLAAEAKRQGMPAVGMTDHGNMFGADAFYRAMTAADIKPIIGIEAYIAPESRFNQNRVRWGNPEQKSDDVSASGAYLHQTMIAENATGLRNLFYLSSLASYEGQLGKWPRMDAELIAEHAEGIIATTGCPSGDVQTRLRLGQFDEALEAAAKWQDIYGKDNFFLELMDHGLEIERRVREDLLEIGRRLDLPPLVTNDCHYVLESQAAAHEVMLCVQTGSTLDEPTLDEGGKRFAFSGTGYYLRTAEDLRAQWDKEVPKGCDNTLWVAERVQDYSEVWEEHPFDRMPIADVPEGETPTTWLTHEVMKGLEDRFPGKPVPTEYIDRAKYEIEVIDMKGYPSYFLIVAELIKYARSVGIRVGPGRGSAAGSLVAYAL…	336325369	YP_004605335.1		Corynebacterium_resistens_DSM_45100_uid50555	Corynebacterium resistens DSM 45100		E1	E1+E2		PHP+Pol3+HhH+OB+CTD	0	0		Actinobacteria	Actinobacteria		Anaerobe		57.0919	2601311	5.01	5.01	1189	915		HHDHEHCDH	9	QFDLF	951-955
MPAIFFLKFRSPVLNRVRFRTVEDEPRKQPAGKGRGRKSARRPQPVGQARGFGNPAALNWSRLERILSGVDTGPLHALGIADGVGDGAQIHWWDGQEQSEDRGGAKGAQKPTLHPFAELRTYHAYHFLHGADQPETMVAKAAELGITHLACLDRDGMYGTARFATAVAEHNAGLAIAAVQGDAERNAEEPGVRANSQQMSASERNAEEPGVRANDQKASVSGRNAAEGASQISPGFQMRTVFGAELSLAEGDGHPLAILCRRQEGYRRLSQLITEAKMADRDKDTVNYPPLETIAERAGDQWLILIDHHWLNRADELVRLFGSENCVIQYQLTMDPADAEWNEQLRRYAEHHPGLQEIVSAVATCAQPSSARLAGVKAALHEQRDLHAAEPTTHPTGGS…	336326349	YP_004606315.1		Corynebacterium_resistens_DSM_45100_uid50555	Corynebacterium resistens DSM 45100		E2	E1+E2		ntx+PHP+Pol3+HhH+OB	117	0		Actinobacteria	Actinobacteria		Anaerobe		57.0919	2601311	6.42	5.8	1298	982		RYHREPHVT	1	REGML	1117-1121	KSRDFR
MTYTRGFNNPKALSWSRIERILSGKTTGESVEARSRNEVRRGEQGGGRRVDYSGEVQRGKRPGGSSGVQAATGQPSNRARAAAAHVEFAELRAASSYHFLHGASEPEELVEQAIALGITALACLDRDGMYGAARFATAAAEAEGELKTVFGAELSIDGPQAPGLAVLCRGQEGYRRLSRSITAARMAHRDKDAVEYPSFGELAEAAGGHWLVLIDAAQLSIPGRAAELLEAFGTQHCLVQLQLSMDPADVDHNEALHAFATTHGLREILSSQPTCATPSQARLAGAKAALRRRWDVARAEPVTHPMGGSWLRSGAELRQLAGDCAWLAEATATSVDVAEECAFTLNLVAPELPHFPVPEGHSEMSWLRELVERNGTHRYGWRGSTAAAQKAWEVIDREL…	172040092	YP_001799806.1		Corynebacterium_urealyticum_DSM_7109_uid61639	Corynebacterium urealyticum DSM 7109		E2	E1+E2		ntx+PHP+Pol3+HhH+OB	89	0		Actinobacteria	Actinobacteria		Anaerobe		64.1852	2369219	6.5	5.9	1157	872		RAHREGAQT	1	REGML	979-983	PSRDFR
MSRSSFVHLHNHTEYSMLDGMAKVDMLAEEVSRQGMPAVGMTDHGNMFGADAFYRTMTAAGIKPIIGIEAYMAPDSRFNMNRVRWGNPEQKKDDVSASGAYLHQTMLAENATGLRNLFYLSSMASYEGQLGKWPRMDAELIAEHAEGVIATTGCPSGDVQTRLRLGQFNEALEAAAMWQDIYGKDNFFLELMDHGLEIEKRVRDELMEIGRKLDLPPLVTNDCHYVLENQAAAHEVMLCVQTGSTMDEPTIDEGGKRFAFSGSSYYIRTAEDIRNQWDHVVPDGCDNTLWIAERVQDYGEIWEEHPYDRMPVAEVPEGHTPTSWLTHEVNRGLEERFNGGPVPQEYLDRAEYEISVIDMKGYPSYFLIVAELIKYARSVGIRVGPGRGSAAGALVAYAL…	172040866	YP_001800580.1		Corynebacterium_urealyticum_DSM_7109_uid61639	Corynebacterium urealyticum DSM 7109		E1	E1+E2		PHP+Pol3+HhH+OB+CTD	0	0		Actinobacteria	Actinobacteria		Anaerobe		64.1852	2369219	4.94	4.95	1188	915		HHDHEHCDH	9	QFDLF	951-955
MGDPVRRGCRGEHRADLHRSVRTLESGGRLSAMKKSSFVHLHNHTEYSMLDGMAKVDLLAQEVSRQGMPAVGMTDHGNMFGSDAFYHAMTAADIKPIIGIETYMAPDSRLIKDRIKWGQPEQKRDDVAGGGYYLHQTMMAENATGLHNLFRLSSLASYEGQVSKYPRMDAEIVAEHAEGIIATTGCPSGDVQTRLRLGQFDKALEAAAMWQDIYGKDNYFLELMDHGLDIEKRVRDDLLEIGKRLELPPLVTNDCHYVLQKQAKPHEVMLCVQTGATLEEPTLDEGGKRFAFSGDGYYIKPAEMLREYWDPIVPDGCDNTLWIAERVQDYGELWEEHTHDRMPKYDVPEGHTPTSWLTSEVHDGLIERFNGGEVPQEYLDRAKYEIDVIDMKGYPSYFL…	340794154	YP_004759617.1		Corynebacterium_variabile_DSM_44702_uid62003	Corynebacterium variabile DSM 44702		E1	E1+E2		PHP+Pol3+HhH+OB+CTD	0	0		Actinobacteria	Actinobacteria		Aerobe		67.1459	3433007	5.18	5.12	1220	915		HHDHEHCDH	9	QFDLF	983-987
MNDRPRSFSNHAALSWSRLERLLSGKDAGPLHAVGYGEGGRETLWKTRQDAPETASSTTPFAELHAAGSYNFLRGAGEPDDMVATARRLGLTALALVDRDGFYGAARFATAAAEQGMPTVFGAELSLGGTGRAPLTVLCRGQEGYRRLSHVLTDAHLGTDGHRDKETLTYPDLPTLAAQADGHWLVLIDHRNRDAVSRIIDAFGTAHCVIELQLTMSPADADRNAALHDLAVARGLREIVSTAATCPTPASSRLAGAKAALHDRLDVHDAAPVTHPLGGSWLHSGEEMVAMAGDCDWLRQAVATSVDVAAECTFTLNLVAPELPHADVPEGYTDMGWLVELTRLGGEERYGTRATNPRAWEVIDHELEVIEGLGFPGYFLIVHDIVDFCRRSGIFCQGR…	340795231	YP_004760694.1		Corynebacterium_variabile_DSM_44702_uid62003	Corynebacterium variabile DSM 44702		E2	E1+E2		ntx+PHP+Pol3+HhH+OB	62	0		Actinobacteria	Actinobacteria		Aerobe		67.1459	3433007	5.62	5.31	1080	838		HARREPHAT	2	RPGML	918-922	RSRDFR
MTISFVHLKIHSEYSIVDSVVRIDQLLQRAVDLKMPAVALTDEVNLFALVKFYRQAINKGIKPIIGSELLLAEGDDVFRFTALCQNQIGFRHLIQLLSRAYVEGRQRDHVLIQWEWLVQANEGLIILSGARRGNVGQALLQRRSPLAEERLTRWINHFPGRFYLELQRTRRDQEEEYIHSVIELALKHRVPVVATNEVCFLSQGDFEAHEARVCIHQGYLLQDVNRPREYSDQQYFKSAEEMTALFSDIPEALENTVEIAKRCSVPLSLDEVFLPKFPVPANLKVEDYFRAQAKQGLTRRLVGLEMKNNLTHKDYEERLETEITVITKMGFASYFLIVADFIAWAKQHHIPVGPGRGSGAGSLVAYSLGITELDPLEHDLLFERFLNLERVSMPDFDID…	29654634	NP_820326.1		Coxiella_burnetii_RSA_493_uid57631	Coxiella burnetii RSA 493		E1	E1		PHP+Pol3+HhH+OB+CTD	0	0		Proteobacteria	Gammaproteobacteria		Facultative		42.5989	2032674	5.67	5.9	1143	874		KHDEERAEC	3	QHDLF	909-913
MYLIFDTETTGLPKNYNAPITDTDNWPRCIQIAWQLHDDMGKLVSHDDMLIKPDGFNIPYDSEQIHGISTELADKNGVDLVDSLHKFNEALKQTKFVVGQNVAFDINIMGAEFYRKGIDNPLQELPVLDTCTETTAELCKIPGGRGGKFKLPTLTELHQFLFNKAFNEAHNATADVEATTRCFLELIRKRIYTAEELDVSPDYFENFSEENPQTIQLIGLKHINLKKASEQIRKALEKEQGVDEISEEELEENIAVLEEVTFSHLHNHSQFSVLQSTMSIQDLVDNAIANNMPGVALTDHANMMGAFHFVRAVNTYNKSLAGSEDLDKKPLKAIVGCEFQVCEDHNDKSRQDNGYQIVMLAKTKKGYHNLAKMASIAYTEGFYYVPRIDRAVVEKYKED…	298207508	YP_003715687.1		Croceibacter_atlanticus_HTCC2559_uid49661	Croceibacter atlanticus HTCC2559		E1	E1		EXO+PHP+Pol3+HhH+OB+CTD	0	0		Bacteroidetes	Flavobacteriia		Aerobe		33.9	2952962	5.4	5.66	1454	912		HHQHEQNNY	5	QVSLF	1212-1216
MAFVHLHNHTEYSLLDGATHVKDMVQRAADLGMPAVAITDHGVMSGVPELEDACISVEKETGIKVKPIFGCEIYFTTDDELKREGKPRLYHMILLAKTNEGYHNLVKLVSESHVDNFYYKPRTTFAMLKRYSKGLIGTSACIAGIIPRLLDLGQYEDAMSWARKLAGLFEPGDFYLELQDQGVVTDLGHTQHELNVQLSQIAKECGLKTIATNDFHYLTHDDAKAQDIILCIGTGSQVDDTNRMRFSNDQFYMKTEEEMRAALADFPEACDNTVEIAEKCNVVLERDSILPRFPVPEGETEVSWFRKQCESGLVRRYGEGKVQTFQELAQVRPEVAERYEHEAQVIIKQGFPAYFLIVQEYIMWAKDHGIGVGPGRGSAAGSIVTYAMGITDLDPLPYG…	256827611	YP_003151570.1		Cryptobacterium_curtum_DSM_15641_uid59041	Cryptobacterium curtum DSM 15641		E1	E1		PHP+Pol3+HhH+OB+CTD	0	0		Actinobacteria	Actinobacteria		Obligate anaerobe		50.9115	1617804	5.33	5.26	1165	891		HHDHEHCDH	9	QTSMF	926-930
MGEPVQWRPMSAPRFVHLRLHSEYSIVDGIVRLDDAVKAAARDGMGALALTDLANAFGLIRFYKEARGGGVKPVVGADVWLTNAEDRDKPARMLLLVQDRIGYLNLCTLLSRAWLGNQHRGRAEFEPGWLGEPGEEGLPLATGLIALSGAMGGDVGQALANGNVEAARRAAEHWARVFPQRYYIELQRAGQPGTDAYVPQAVQLAASMQLPVVATHPVQFMTPDDFTAHEARVCIAEGELLANPRRTRKFTTDQYFKTQDEMTALFADIPSALQNSVEIAKRCNLTLELGKPRLPLFPTPDGMSLDDYLVFMAKEGLEKRMLVLFPDEAERESKRAEYYARLEFETGTIIKMGFPGYFLIVADFINWAKNNGVPVGPGRGSGAGSLVAYALGITDLDPL…	94309699	YP_582909.1		Cupriavidus_metallidurans_CH34_uid57815	Cupriavidus metallidurans CH34		E1	E1+E2		PHP+Pol3+HhH+OB+CTD	0	0		Proteobacteria	Betaproteobacteria		Aerobe		63.531	6913352	5.46	5.45	1176	886		RHDLDRAPQ	2	QVSLF	929-933
MLSGLSSLLPSLPDYVELHCISNFTFLNGASHPQELISRAFQLGYSGLALTDECSVAGTARAHHAIKVLREDMWEAVTRSARRLAAGQTAGDVDEIEELSAFDLDTGGEESDAGGVDDAEDTEDEDALSPDDFDDDPDAAARRHRVLEARAAAADAFNLIIGSRFTLTAAPEDTMPPPRLVLLARNRIGFGDLCEFITLGRTRAEKGSYLLYPSDLADPQPEQAHLRGMPDCLVVLLPDYCADLDVLRAQARWCRATFGDRAWMAMELLQGHAEAMHRARLQQVSAETGVPLVAAGAVNMHVRSRKPLADVLTAIRIGQPLSACGRALAPNAEAHLRMRQVLSRLYPREALAQTLKLADQCRFSLDMLRYEYPEELVPDGETPITYLRKEVERGITERF…	94313057	YP_586266.1		Cupriavidus_metallidurans_CH34_uid57815	Cupriavidus metallidurans CH34		E2	E1+E2		PHP+Pol3+HhH+OB	0	0		Proteobacteria	Betaproteobacteria		Aerobe	Yes	63.531	6913352	6.16	5.74	1153	959		HINERRDAN	1	HRDLL	995-999	GSRDFH
MSALSLPASLPGLLPALPDYVELHCISNFTFLTGASHPGELIERAFRLGYSGLALTDECSVAGTARAHDAIETLRKRLHDAVARSAARGEEGVDEPLLDNDEEPDAGDDDPHAHASRHQRLQALARAADAFALLIGSRFSLTPADGSARPPLRLVLIAQHREGFGNLSELITLGRRRAQKGTYRLHPEDLAAPAADEAHLRGMPGCVALLLPDYCADPELLREQAEWCRAVFGERAWIALEQLQGHADALHRARLEAVSAQTGVPLAAAGAVTMHVRSRKPLSDVLAAIRLGQPLAECGMALAPNAEQHLRMRQVLSRLYPRETLAQTLKIAESCDFSLGMLRYEYPEELVPAGETPISYLRKEVARGKLERFPNGLKPEWETQLEEELQLIEEKHYEP…	339322331	YP_004681225.1		Cupriavidus_necator_N_1_uid68689	Cupriavidus necator N-1		E2	E1+E2+E2		PHP+Pol3+HhH+OB	0	0		Proteobacteria	Betaproteobacteria		Aerobe		65.4683	8480857	7.08	6.39	1136	937		HITERRDAT	1	HRDLL	978-982	GSRDFH
MDINAAAGLPAYAELHCRSNFSFLAGASRPEELAERAAQLGYHALAITDECSLAGIVRAHTEARNAGLRLVVGAWFRLQNADGSPALSFLALARNREGYGNLCELITLARMRAAKGFYVLTPRDLTAPEAPSEHLKGLPDCLIVFTPDYGVAAEKLEAQSAWVSATFAGRAWMGLSLLYKPMDDIHRGTVEAAAARHHLRIVATGNVTMHVRSRKPMHDVLTAIRVHRPVPECGYDLLPNAEQHLRSRLRLANIYPHRYLTESVHIANLCQFSLDELRYEYPEEVVPDGVTPSDYLRGEAYVGAQRRYPDGIPLAVQQQLEHELALIRDMAYEPYFLTVYDIVRFARSNGILCQGRGSAANSAVCYCLGITEVDPARGNLLFERFISKERAEPPDIDVD…	339324040	YP_004682933.1		Cupriavidus_necator_N_1_uid68689	Cupriavidus necator N-1		E2	E1+E2+E2		PHP+Pol3+HhH+OB	0	0		Proteobacteria	Betaproteobacteria		Aerobe	Yes	65.4683	8480857	6.61	6.76	1049	861		HRAEWSDNT	2	DKDLL	891-895	ASRNFC
MSPMSAPRFVHLRLHSEYSIVDGIVRLEDAVKAAAADGMGALALTDLANAFGLIRYYKEARGGGVKPVVGADVWLTNAEDRDKPSRLLLLVQDRRGYLNLCMLLSRAWLGNQHRGRAEIDPAWFLEPGEDDLPLATGLIALSGAMGGDIGMALANGNADGARRAAQHWSTVFAQRFYIELQRAGNAGTDAYVQQAVQLAAELQLPVVATHPVQFMTPDDYTAHEARVCIAEGELLANPRRTRRFTTDQYFKTQDEMCALFADIPSALENAVEIARRCNLTLELGKPRLPLFPTPDGMSLDDYLVFMAKDGLEKRLAVLFPDEAVRESKRPEYYARLEFETGTIIKMGFPGYFLIVADFINWAKNNGVPVGPGRGSGAGSLVAYALGITDLDPLKYALLF…	339324998	YP_004684691.1		Cupriavidus_necator_N_1_uid68689	Cupriavidus necator N-1		E1	E1+E2+E2		PHP+Pol3+HhH+OB+CTD	0	0		Proteobacteria	Betaproteobacteria		Aerobe		65.4683	8480857	5.51	5.43	1173	888		RHDLDRAPQ	2	QVSLF	925-929
MSAPRFVHLRLHSEYSIVDGIVRLDDAVKAAAADGMGALALTDLANAFGLIRYYKEARGKGVKPVVGADVWLTNAEDRDKPARLLLLVQDRRGYLNLCMLLSRAWLGNQHRGRAEIDPAWFQEPGEDDLPLATGLIALSGAMGGDIGMALANGNADGARRAAQHWAAVFPQRFYIELQRAGHAGTDAYVQQAVQLAASLQLPVVATHPVQFMTPDDYTAHEARVCIAEGELLANPRRTRRFTTDQYFKTQDEMCALFADIPSALENAVEIARRCNLTLELGKPRLPLFPTPDGMSLDDYLVFMAKEGLEKRLAVLFPDEAVREAKRPEYYARLEFETGTIIKMGFPGYFLIVADFINWAKNNGVPVGPGRGSGAGSLVAYALGITDLDPLKYALLFERF…	194288945	YP_002004852.1		Cupriavidus_taiwanensis_LMG_19424_uid61615	Cupriavidus taiwanensis LMG 19424		E1	E1+E2+E2		PHP+Pol3+HhH+OB+CTD	0	0		Proteobacteria	Betaproteobacteria		Facultative		66.9882	6476522	5.59	5.61	1170	888		RHDLDRAPQ	2	QVSLF	922-926
MGEILATGLPDYAELHCLSNFSFLTGASRPEELAERAAQLGYHALAITDECSLAGIVRAHTEAKKAGMRLVVGASFHLQNADGSPALSVVALARNREGYGNLCELITLARMRAAKGSYVLTPRDLAAPEAPHQHLKGLPDCLIIFTPDYGAPADRLDLQAAWVSATFAGRAWMGLNLLYRPLDDIHRGTVEAAAARHHLRVVATGCVTMHVRSRKPMLDVLTAIRVGRPVPECGYDLAPNAEQHLRSRLRLANIYPHRYLTEAVHIANLCQFSLDELRYEYPDEVVPDGTTPADYLRTETYAGAHRRFPAGIPLAVQQQIEHELALVRDMDYERYFLTVSDIVRFARSNGILCQGRGSAANSAICYCLGITEVDPARGNLLFERFISKERGEPPDIDVD…	188591403	YP_001796002.1		Cupriavidus_taiwanensis_LMG_19424_uid61615	Cupriavidus taiwanensis LMG 19424		E2	E1+E2+E2		PHP+Pol3+HhH+OB	0	0		Proteobacteria	Betaproteobacteria		Facultative	Yes	66.9882	6476522	6.89	6.89	1050	862		HLTESSDCT	1	DKDML	892-896	ASRNFC
MPDYVELHCISNFTFLTGASHPGELIERAFGLGYSGLALTDECSVAGTARAHDAIETLRKRLHDAVERSAARGEEGVDEPLLDDEASDAGDDDPHAHASRHQRLQALARAADAFRLLIGSRFSLTPADGSERAPLRLVLIAQHREGFGNLSELITLGRRRAQKGSYRLHPEDLSEPAAGEAHLRGMPGCVALLLPDYCAEPERLLAQAEWCRAVFGERAWIALEQLQGHADALHRARLEAVSAQTGVPLAAAGAVTMHVRSRKPLSDVLTAIRLGQPLAECGMALAPNAEQHLRMRQVLSRLYPREALAQTLKIAESCDFSLATLRYEYPEELVPPGETPISYLRKEVERGKRERFPNGLKPEWEEQLKEELELIEEKHYEPFFLTVHDIVRFARSRGI…	194291640	YP_002007547.1		Cupriavidus_taiwanensis_LMG_19424_uid61615	Cupriavidus taiwanensis LMG 19424		E2	E1+E2+E2		PHP+Pol3+HhH+OB	0	0		Proteobacteria	Betaproteobacteria		Facultative		66.9882	6476522	6.76	6.33	1121	938		HITERRDAT	1	HRDLL	963-967	GSRDFH
MSFVGLHVHSAYSLLDGASQLDALVDRAIQLGMPAIALTDHGVMYGAIELIKVCKNKNIKPIIGNEMYVINGDITEKKRYKKYHQVVLAKNTQGYKNLSKLTTISHLEGVQGKGIFSRPCINKELLEKYHDGLIVTSACLGGEIPQKILSGDFQGAKEVAQWYKKIFANDFYLEIQDHGSTEDRIVNVSISKIAQDLNIKIIATNDSHFTSCYDVEAHDALLCIQTAKLISDEKRLRYSGTEYLKSIDEMKLLFRDHLDDDLIKEAINNTLEVANKIDTYHILGEPRIPDFPVPIGHDLDSYVREISLQGLLERLNCKSINQVSEEYQQRLEYELDMLEKMGFSSYFLVVWDYIKYARDNEIPVGPGRGSAAGSLVAYSLKITNIDPIYHGLLFERFLN…	284928809	YP_003421331.1	Merged with gi284928952; removed intein from merge site	cyanobacterium_UCYN_A_uid43697	cyanobacterium UCYN-A		E1	E1		PHP+Pol3+HhH+OB+CTD	0	0		Cyanobacteria	Oscillatoriophycidae		-1		31.1168	1443806	6.02	6.08	1188	907		HHDHEHCDH	9	QLNLF	940-944
MSFVGLHIHSDYSLLDGASQLNALIDRAVELEMPAIALTDHGVMYGAIELIKVCRNKGVKPIIGNEMYVINGDIEEKKKYKKYHQVVLAKNTQGYKNLVKLTTISHLKGMQGKGIFARPCINKELLEQYHEGLIVTSACLGGEIPQRILAGDIKEAKAVAKWYKKLFKEDFYLEIQDHGSVEDRIVNVAIAKIARDLDIKIVATNDSHFISCYDVEAHDALLCIQTGKLITDEKRLRYSGTEYLKSADEMRLLFRDHLSDDVIEEAVNNTLEVAEKIEPYKDILGEPRIPNYPVPAGHNPDSYVEEIAWQGLLERLKCRSRSEIPDEYRERLEYELKMLQQMGFSTYFLVVWDYIKYARDNHIPVGPGRGSAAGSLVAYCLKITNIDPVHHGLLFERFL…	172038990	YP_001805491.1	Merged with gi172039636; removed intein from merge site	Cyanothece_ATCC_51142_uid59013	Cyanothece sp. ATCC 51142		E1	E1		PHP+Pol3+HhH+OB+CTD	0	0		Cyanobacteria	Oscillatoriophycidae		Facultative		37.9419	5460377	5.94	6.02	1191	908		HHDHEHCDH	9	QLNIF	941-945
MSFVGLHIHSDYSLLDGASQLPALIDRAIELGMPAIALTDHGVMYGAIELIKICRSKNIKPIIGNEMYVINADLDDRSKKHRKYHQVVLAKNNQGYKNLVKLTTISSLHGMHGKGIFARPCINKELLKEYHEGLIVTSACLGGEVPQNILAGKLDQAKKVAKWYKDLFGDDYYLEIQDHGSPEDRIVNLGIVKIAKDLKIKIVATNDSHFISCYDVEAHDALLCIQTGKLITEEKRMRYSGTEYLKSADEMRQLFRDHLEDEMIEEAINNTLEVADKVVQDYKILGEPRIPDYPVPPGHTADSYVEEKTWEGLLERLKCRSVIEIPPAYKQRLEYELKMIQQMGFSTYFLVVWDYIKYARDHEIPVGPGRGSAAGSLVAYALKITNIDPVHHGLLFERF…	218440338	YP_002378667.1	Merged with gi218441796; removed intein from merge site	Cyanothece_PCC_7424_uid59025	Cyanothece sp. PCC 7424		E1	E1		PHP+Pol3+HhH+OB+CTD	0	0		Cyanobacteria	Oscillatoriophycidae		Anaerobe		38.5098	6554169	6.07	6.1	1189	909		HHDHEHCDH	9	QLNIF	942-946
MSFVGLHIHSDYSLLDGASQLPELIGRAQELGMPAIALTDHGVMYGAVELLKTCRGKSVKPIIGNEMYVINGDITKQERRPRYHQVVLAKNNTGYKNLVKLTSISNLKGVQGKGIFSRPCINKELLTQYHEGLIVTSACLGGEIPQAIMQGKPEIARRVAQWYKDLFKDDFYLEIQDHGSQEDRVVNVELVRISQELGIKIIATNDSHFISCYDVEAHDALLCIQTGKLITEDKRLRYSGTEYLKSAEEMALLFRDHLPEEVIKQAITNTLEVAEKIEPYDIFREPQSPHFPVPAGHTAETYLEDVAWQGLLKRCNKNSRSEIEPDYRERLEYELKMLQKMGFSTYFLVVWDYIKYARDHGIPVGPGRGSAAGSLVAYAMGITNIDPVHHGLLFERFLN…	220909694	YP_002485005.1		Cyanothece_PCC_7425_uid59435	Cyanothece sp. PCC 7425		E1	E1		PHP+Pol3+HhH+OB+CTD	0	0		Cyanobacteria	Oscillatoriophycidae		Anaerobe		50.6484	5786110	5.81	5.9	1162	887		HHDHEHCDH	9	QGNLF	920-924
MSFVGLHIHSDYSLLDGASQLPALIDRAIELGMPAIALTDHGVMYGAIELIKICRGKNIKPIIGNEMYIINADLDDRTKKQRKYHQVVLAKNNQGYKNLVKLTTISSLHGMHGKGIFARPCINKKLLEQYHEGLIVTSACLGGEVPQAILAGNLEEAKKVAKWYQDLFGDDYYLEIQDHGSKEDRIVNLGIVKIAKELGIKIVATNDSHFISCYDVEAHDALLCIQTGQLISEEKRMRYSGTEYLKSAEEMRQLFRDHLEDEIIEEAIKNTLEVAEKVVQDYKILGEPRIPDYPVPAGHTPDTYVEEKAWQGLLERLKCHSITELNPLYKKRLEYELKMIQQMGFSTYFLVVWDYIKYARDNGIPVGPGRGSAAGSLVAYSLKITNIDPVHHGLLFERF…	307154137	YP_003889521.1	Merged with gi307152451; removed intein from merge site	Cyanothece_PCC_7822_uid52547	Cyanothece sp. PCC 7822		E1	E1		PHP+Pol3+HhH+OB+CTD	0	0		Cyanobacteria	Oscillatoriophycidae		Aerobe		39.8958	7841948	6.05	6.17	1192	909		HHDHEHCDH	9	QLSLF	942-946
MSFVGLHIHSDYSLLDGASQLNALVDRAVELEMPAIALTDHGVMYGAIELMKVCRNKGIKPIIGNEMYVINEDIEVNKRHRKYHQVVLAKNTQGYKNLVKLTTISHLKGIQGKGIFARPCINKELLTQYHEGLIVTSACLGGEVPQSILAGDTKQAKTVAKWYQKLFKDDYYLEIQDHGSQEDRIVNRELVKIARDLGIKIIATNDSHFISCYDVEAHDALLCIQTGKLITEDKRLRYSGTEYLKSAEEMALLFRDHLPDDVIEEAINNTLEVADKIEPYKNIFGEPRIPNYPVPSGHTPDSYVEEIAWEGLLERLKCRSRGEISDVYKERLEYELKMLQRMGFSTYFLVVWDYIKYARDNGIPVGPGRGSAAGSLVAYCLKITNIDPVHHGLLFERFL…	218247224	YP_002372595.1	Merged with gi218248458; removed intein from merge site	Cyanothece_PCC_8801_uid59027	Cyanothece sp. PCC 8801		E1	E1		PHP+Pol3+HhH+OB+CTD	0	0		Cyanobacteria	Oscillatoriophycidae		Aerobe		39.7578	4787694	6.17	6.14	1187	907		HHDHEHCDH	9	QLNLF	940-944
MYLIFDTETTGLPRNYNAPMSDLDNWPRLVQLAWQLHDEKGKLISNNNYIVKPEGFTIPYNSEKIHGISTQRALKEGHDLKKVLEIFEEDLKKTTFLVGHNIGFDISIVGAELLRTERPIVDLEKQALDTKDISTEFCAIPGGKGGKFKWPTLFELHQKLFGEGFGDAHDAAYDVDATAKCFFGLIKEGVQPPIEGITLDEIIYEPPNLEAANFAAAKDEVKVSAQKILKAADRADISDLKDTPFTHLHVHTQFSILQSTSEIPAIIRRAKELGMPALAMTDHGNMMGAFNFVKEAFNNDIKPILGCEFNLCRDRKNKSNKDDGYQTVLLAKNKAGYHNLAKLASYANIEGFYYVPRIDREVLVQYKGDLIATTGGLWGEVPYLILNVGETQAEEAFVW…	343084733	YP_004774028.1		Cyclobacterium_marinum_DSM_745_uid71485	Cyclobacterium marinum DSM 745		E1	E1+E2		EXO+PHP+Pol3+HhH+OB+CTD	0	0		Bacteroidetes	Cytophagia		-1		38.1461	6221273	5.4	5.61	1428	906		HHQHEQGNY	5	QVSMF	1189-1193
MHLNCHSYYSFKYGTLSVEELVLEAKKQKLDALALTDINSCSGVFPFIREAQKNGIHPVIGIDFRNGSKQQFIGLAKNQEGFYELNKYLSHHLMNKLPFPERAPVFDHSVVIYPFTETFFALKENEYLGIHPSQLNRLPYSPWAKYKERLVLLQPVSFASKTAFNAHRLLRAMDGNTLLSKLPLSEQGDPTDRFYGYADMVGRCEGHSYLIYNSQKLLEQCQFSFYFQAVKNRRDILGSDWEDFDYLRQETYKGALRRYGCLDETKEKRIIKELEIIQQKGFVSYFLINYDIVNFAQHKNFFYVGRGSGANSIVAYCLAITDVDPIELDLYFERFINLYRENPPDFDLDFSWKDRDEITHYIFDTYNQPKQDHVCLLATFNTFQYNSVLRELGKVFGLP…	343087577	YP_004776872.1		Cyclobacterium_marinum_DSM_745_uid71485	Cyclobacterium marinum DSM 745		E2	E1+E2		PHP+Pol3+HhH+OB	0	0		Bacteroidetes	Cytophagia		-1		38.1461	6221273	8.32	8.11	986	811		NHYIDQFPS	1	SQRLF	838-842
MPDFAHLHVHSQFSLLDGAASIKGLVGKAVKNEMKALALTDHGNMHGIFQFVAEAVKNNIKPIVGCEFYLVEDRFKKNFTKDNKDVRYHQLLLAKNPEGYKNLIKLCSLGYIEGQYGKYPRIDKELILQYHKGLIATTCCLGAEVPRTILAKGEEAGEKAFKWWLDLFGEDYYVELQRHDIKEQNIVNEVLIKLARKYQVPIIASNDSHYVDQKDSNAHDILLCINTGEKQSTPTMKDFSDDESMMKGRRFAFANDQFYFKTKEEMSTLFSDIPEAIDNTMQIVDKVEILKLKQDILLPNYEIPSTFLDQDNYLQHLTYEGARNRYVDVTPEIKERLDFELHTIRTMGFAGYFLIVQDFINKGREIGVLIGPGRGSAAGSAVAYCIGITNIDPIKYNLL…	110636521	YP_676728.1		Cytophaga_hutchinsonii_ATCC_33406_uid57651	Cytophaga hutchinsonii ATCC 33406		E1	E1		PHP+Pol3+HhH+OB+CTD	0	0		Bacteroidetes	Cytophagia		Aerobe		38.8465	4433218	5.61	5.52	1194	914		HHDHEHCDH	9	QSSLF	957-961
MNSPRYVHLRLHSEYSVTDGIVRVGDAVKRAAGDSMPAMAMTDLGNLFGLVKFYTGARGKGVKPIAGADVWITNPDAPEDAYRLLLLVRNRVGYQQLCELLTKAYLVEGRRDRAEIRREWFAELGSDGLIALSGAHLGDIGEALLNGNFDLAGERAKAWEAIFPGAFYLEVQRYGQPQQEAIVQQTADLAGELGLPLVATHPIQFMNRDDFRAHEARVCIAEGYVLGDTRRPKLYTEEQYFKTQAEMVELFADLPEALENTLEIAKRCNLTMTLGKNFLPDFPIPPGMTDGEYLVQEAKKGLEVRLAELYPDPEVRQQRRPEYDERLVFECKTILQMGFPGYFLIVADFINWGKKNGVPVGPGRGSGAGSLVAYSLRITDIDPLEYALLFERFLNPERV…	71906199	YP_283786.1		Dechloromonas_aromatica_RCB_uid58025	Dechloromonas aromatica RCB		E1	E1+E2		PHP+Pol3+HhH+OB+CTD	0	0		Proteobacteria	Betaproteobacteria		Facultative		59.2472	4501104	5.52	5.45	1156	883		RHDLDRAPQ	2	QTSLF	925-929
MSLPEYAELHCLSNFSFLRGASHPEELAARALAQGYAALALTDECSLAGVVRAHLAAKKHGLKFIVGSEMMTVDGLKLVFLACNRHGYGNLSALITLARRRAEKGGYTLHRNDLESISPSGALPDCLVLWVPGNNPSSADGEWLVSRFPGRSWIAVELHAGPEDAERLAGLQSLGEVCGLPLVATGDVHMHIKARRPVQDVLTALRLKSTVFEAGYALFPNGERHLRSRLRLSRLYPPELLAETLNIAARCEFLLDELRYEYPEEIIPSGETPASWLRSETERGLQRRYPAGVPGSVRERIEHELGLIAEMAYEAYFLTVYDIVCYARSQDILCQGRGSAANSAVCYALGVTEVDPARSALLFERFVSKERGEPPDIDVDFEHERREDVIQYIYTKYGR…	71907571	YP_285158.1		Dechloromonas_aromatica_RCB_uid58025	Dechloromonas aromatica RCB		E2	E1+E2		PHP+Pol3+HhH+OB	0	0		Proteobacteria	Betaproteobacteria		Facultative		59.2472	4501104	6.43	6.54	1027	845		HLREEKGDH	4	QGDLF	869-873	VSRDFH
MTDPRFVHLRLHSEYSITDGIVRLDDAVARAIADGQPAMALTDLANAFGLVKFYNACRGKGVKPVAGADVWIANETETDRPFRLLLLVRSHRGYLQLCELLSRAYLAEGRRDRAEIKRAWFDEVGCDGLIALSGAKDGDVGDALLAGNRDLAAARAKAWSAQFPQAFYLEVQRAGHPQQEQLVSATADLGADLELPLVATHPIQFLDADDFKAHEARVCIAEGYVLGDRRRPKTFTEQQYFKTQAEMAELFADLPEALENTLEIAKRCNLTLTLGKNFLPQFPTPDGISLDQHLINEAKAGLEKRLELLFPDPEERQRRRPEYDERLEIETKTIVQMGFPGYFLIVADFINWGKHNGVPVGPGRGSGAGSLVAYSLGITDLDPLQYALLFERFLNPERV…	372487933	YP_005027498.1		Dechlorosoma_suillum_PS_uid81439	Dechlorosoma suillum PS		E1	E1+E2		PHP+Pol3+HhH+OB+CTD	0	0		Proteobacteria	Betaproteobacteria		-1		65.3676	3806980	5.36	5.38	1151	879		RHDLDRAPQ	2	QGGLF	915-919
MPLPETTLPPALPDYAELHCLSNFSFLRGASHPEELVQRAVELGYGALAVTDECSFAGSVRAHVAAKAAGLKLIHGTEIVLADGLKLVLLAQNREGYGNLSALITLARRRAEKGAYRLTRGDLEGFGPSGALPDCLALWVPGPQFDSPPDPADGRWLAQRFPGRSWLAVELHAGPDDRGRLEQLQQLAADCGLPLLAAGDVHMHSRARRPLQDVLTALRLNTTVFAAGHALHPNGERHLRPRLRLARLYPPELLAETLAVAARCTFSLDELRYEYPEEVVPHGLTPAAYLRQEVEAGLAVRYPDGVPEKARAQVEYELGLIARLQYEAYFLTVYDIVRFARSREILCQGRGSAANSAVCYALGITEVDPAKSELLFERFISAERGEPPDIDVDFEHQRR…	372488904	YP_005028469.1		Dechlorosoma_suillum_PS_uid81439	Dechlorosoma suillum PS		E2	E1+E2		PHP+Pol3+HhH+OB	0	0		Proteobacteria	Betaproteobacteria		-1		65.3676	3806980	8.82	8.43	1110	857		HLREEKGDH	4	QGDLF	951-955	RSRDFH
MKRDFIHLHLHTQYSLLDGAIHISELMKKLKEHGSKAVAITDHGTMYGIVDFYTQALANDIKPIIGCEVYVAPDSRFNKNYSKKEDKSYHLVLLAKNNAGLKNLQYLVSLGHIEGFYYKPRIDKELLAKYSKGLIGLSACLASEPAQKALTDGYAAAKESALEYYEIFGKDNYYLEIQDNNIPEQYIVNTIFMEISRETGIPIVATNNCHFLNKEDYSSHQVLMCIQYQQTLNDPNRRDSHSSELFVKSPEEMWQAFGEIEEALINTVKIAERCNVSMTFGELHLPVYDVPEGYTLKTYLEHIAKEGLHKRLAKVPLELHSKYYQRLEYELKIIHEKGYDGYYLIVWDFINFARKNKIPVGPGRGSGAGSLVAYAVGITDIDPIKYKLLFERFLNPERK…	291279285	YP_003496120.1		Deferribacter_desulfuricans_SSM1_uid46653	Deferribacter desulfuricans SSM1		E1	E1+E1		PHP+Pol3+HhH	0	0		Deferribacteres	Deferribacteres		Anaerobe		30.3108	2542933	6.94	6.37	932	885		HHDHEHCNH	9
MSKDFVHLHLHTQYSLLDGAIHISELMQKLKENGSKAVAITDHGTMYGIVDFYTQALANDIKPIIGCEVYVAPDSRFNKNYDKKEDKNYHLVLLAQTNTGLKNLQYLVSKAHIEGFYYKPRIDKELLAKHSKGLIALSACLAGEPARKLLNEGYEAAKKAALEYYEIMGKDNYFLEIQDNGINEQNLVNKKLIEISKETGIPLVATNDCHFLNREDYYSHQVLMCIQYQQTLNDPNRRDSHSSELYVKSPKEMWKSFNEVEEALINTVKIAERCNVSMTFGELHLPVYDVPEGYTLKTYLEHISKEGLHKRLAKVPLELHSKYYERLEYELKIIHEKGYDGYYLIVWDFINYARKNKIPVGPGRGSGAGSLVAYAVGITDIDPIKYKLLFERFLNPERK…	291280374	YP_003497209.1		Deferribacter_desulfuricans_SSM1_uid46653	Deferribacter desulfuricans SSM1		E1	E1+E1		PHP+Pol3+HhH+OB+CTD	0	0		Deferribacteres	Deferribacteres		Anaerobe		30.3108	2542933	5.77	6.7	1160	884		HHDHEHCDH	9
MFCHLHVHTEFSLLDGMCRISQLVARAKELGMEALAITDHGTMHGIPRFYKEAKEAGIKPILGSEFYLAYGDRTAKTAADKNYYHLVLLAKNNKGYHNLIQLSSRSHIEGFYYKPRIDKELLEKYSEGLVCLSACPSGEVPRLILENRFDEAREAALWYKKTFENYYIEIQRHPMPDLEKINSVLIPMARELDIPLVATNDTHYLDKEDAPYHDLLLCIGTNALVSDEKRMKMEGDYFYLKSPEEMAEAYQDIPDAIENTAKIAEMCNVSLDFGRLHLPEIDIPAGKTPDEYLADLCYEGLPKFYPDASQEILDRLKYELDVIKTTEFANYFLVTWDIIRFVKEKGLYYGVRGSAASSIVLYCLGITALDPIKYKLVFERFLNIERKEMPDIDMDFQDD…	57233855	YP_182167.1		Dehalococcoides_ethenogenes_195_uid57763	Dehalococcoides ethenogenes 195		E1	E1		PHP+Pol3+HhH+OB+CTD	0	0		Chloroflexi	Dehalococcoidetes		Anaerobe		48.8503	1469720	5.26	5.38	1170	874		HHDHEHCDH	9	QTTMF	905-909
MSYAELHCHSYYSFHDGASSLEELITRSGELGYRALAITDHDNLCGAMRFSHLSRSMNLSGIIGAEVTVEGGYHLTLLAENQEGYRNLCRLITLGHETGERNSPQIPSARLAAHAAGLIALSGCPRGELSLLATAGCDERARQLVRQYQEWFGSDNYFIELQNNLVFGDAERNRRLVRLAGETGAPVVATGNAHYHLRERHRLQDCLVAVRSCKSLEACHHERRPNSEFHLRPLAEIEARFAGCPEAVANTVRIARRCEFNLTAQSGYDLPDYPAPAGFTPESYLEKLCLEAAVRRYGSITAAVRERLDQEFRLVARHRLAGFLLLYHDVIRLGREIMVEQGLTTADVPLEENPPGRGRGSSVSLLIGYLIGLSHIDPLKYGLSLERFLPEDALGCVPD…	300087544	YP_003758066.1		Dehalogenimonas_lykanthroporepellens_BL_DC_9_uid48131	Dehalogenimonas lykanthroporepellens BL-DC-9		E2	E1+E2		PHP+Pol3+HhH+OB	0	0		Chloroflexi	Dehalococcoidetes		Anaerobe		55.0444	1686510	8.05	6.72	1045	870		HHDHEHCNH	9	QLFLPL	895-900	ASRDWG
MFTHLHVHTEFSLLDGMCRIPALVHRAKELGMTALAITDHGTMYGALKFYRECLAQDIKPIIGCEVYVAPGSRLDKTPAGKNHRHLVLLARNNTGYRNLLQLVSLANTEGFYYKPRVDREILAKYREGLIALSACPSGEVPRLILENRLSEARETAEWYRDNFDGDFYFEIQRHPMPEFDRINNALIDLSRELDIPLVATGDTHYVRREDAQTHDLLLCIGTGAMVKDTSRMKMQADSFYLKSEAEMAELYRDIPEALENTNRIADKCDLKLEFGRVHLPQIDRPAGLTSDEYLSQLCHEALPRLYPDASEAVRERLTYELEVIEKTQFADYFLVVWDIIRFVKERGIYFGVRGSAAASIVLRCLDITEVDPLEYNLVFERFLNIERKEMPDIDMDFQD…	300088655	YP_003759177.1		Dehalogenimonas_lykanthroporepellens_BL_DC_9_uid48131	Dehalogenimonas lykanthroporepellens BL-DC-9		E1	E1+E2		PHP+Pol3+HhH+OB+CTD	0	0		Chloroflexi	Dehalococcoidetes		Anaerobe		55.0444	1686510	5.38	5.62	1211	879		HHDHEHCDH	9	QGTLF	910-914
MTAADLAQSPHIHLPDGSCCKPSTAPGASVPRRFAHLHQHTQYSLLDGAAKLKDLLKWAKEVTPEGCTPALAMTDHGNMHGAVHFYNYAQAAGVKPIIGYEAYVVPGQGTRRDRTRAQDGEKGIFHLTLLARDFEGYQNLCRLSSRGYTEGYYYKPRIDHELLQEHHKGVIAFSGCLGSEVQQLLLQGREEDAKKRLLWYRELFGENYYIEIQDHGLPEQKRNNPILRAWAQELGIGMVATNDGHYVKKSDATAHETLLAIQTKATLADENRFKFPCDEFYVKNLEEMQAALPVSDWGEEPFDNTSAIADLCNVDLPVGKKRVYQMPALPIPEGRTMAEELRIQTYRGTVKRYPGHATEHLLRDYALRSLEALGADNAARVLKRVDGCDVRSCDLETLL…	226357239	YP_002786979.1		Deinococcus_deserti_VCD115_uid58615	Deinococcus deserti VCD115		E1	E1+E2		PHP+Pol3+HhH+OB+CTD	0	0		Thermi	Deinococci		Aerobe		62.9703	3855329	5.38	5.56	1341	1012		HHDHEHCDH	9	MSMMF	1078-1082
MAGQSAGLGVPRLQVLLACQSYFSEGRSTVSPRRLVQRAADAGYSAVGLADWCSVAGAVELGEAARAAGLAALVGVTLPVLFPAPPRSPAPYEPYPVVLLARDRPGYAVLCRLITDVQGQYPGGLPLSLLQETGRQFQDHLLCLTGGRTGFPTVLGEQREVARAAFYLRTLRGIFPFSLYVQLYHGAAPNERRRLEYLRGLARDLELPVVAAPEVCMADAADYCLLDALTCARLGIDVQTPHPDRPRNDARHVGTPEEWGHLLPFPDALLNAERIADWCTFELLPERLRSPEPRLRPFQTAQEVLEERVFAAVGSRYSPGAREAALRRLKDELATVAHLDLAGFFLTAAEVTDYCREHGILAAGRGSAAGSVLCYLLGITLSDPIEHNLLFERFLHTGR…	226357664	YP_002787404.1		Deinococcus_deserti_VCD115_uid58615	Deinococcus deserti VCD115		E2	E1+E2		PHP+Pol3+HhH+OB	0	0		Thermi	Deinococci		Aerobe	Yes	62.9703	3855329	6.66	6.25	1058	870		AQRWTPGEC	0	TRPLL	907-911
MTAAEPTAPHIHLPDGSCCGPKKFAHLHQHTQYSLLDGAAKLKDLLKWVKEVTPHDPACAMTDHGNMHGAVHFYNYASQLGVKPILGYEAYVVPGFGTRRDKKPGVSGEKGIFHLTLLARDFTGYQNLCRLSSRGYTEGYYYKPRIDHELLQEHHQGVIAFSGCLGSEVQQLLLQGREDEAKARLLWYRDLFGENYFIEIQDHGLPEQKRNNPILRAWAQELGIGMVATNDGHYVKKTDATAHEALLAIQTKATLADENRFKFPCDEFYVKGLEEMQKALPVAEWGEEPFDNTAHIASICNVDLPVGKKRVYQMPALPIPEGRTMAEELRVQTYRGAMKRYPAHVTEGLLRDYALRSLEALGPEDGARVLVRVGGADPATCDLETLFTLLAFMGSEWEA…	94984363	YP_603727.1		Deinococcus_geothermalis_DSM_11300_uid58275	Deinococcus geothermalis DSM 11300		E1	E1		PHP+Pol3+HhH+OB+CTD	0	0		Thermi	Deinococci		Aerobe		66.472	3247018	5.45	5.67	1322	1008		HHDHEHCDH	9	MDALF	1061-1065
MTAPDAAPASHIHLPDGSCCKPKRFAHLHQHTQYSLLDGAAKLKDLLKWAKEVTPEGQTPALAMTDHGNMHGAVHFYNYATGMGVKPIIGYEAYVVPGQGTRRDRTRGQDGEKGIFHLTLLARDFEGYQNLCRLSSRGYTEGYYYKPRIDHELLQEHHKGVIAFSGCLGSEVQQLLMQGREADAKARLLWYRDLFGENYYIEIQDHGLPEQRKNNPILKAWAQELGIGMVATNDGHYVKKSDATAHETLLAIQTKATLADENRFKFPCDEFYVKDLEEMQAALPVAEWGEEVFDNTAMIADLCNVELPVGKKRVYQMPALPIPEGRTMPEELRVQTYRGMVKRYPAHATEGLLRDYAARSLAELGADDAARVLARVPGCDAASCDLETLLTLLAFLGSE…	386857719	YP_006261896.1		Deinococcus_gobiensis_I_0_uid162509	Deinococcus gobiensis I-0		E1	E1		PHP+Pol3+HhH+OB+CTD	0	0		Thermi	Deinococci		Anaerobe		69.1519	4406036	5.21	5.3	1334	1012		HHDHEHCDH	9	MSMMF	1069-1073
MTVPADAAPHIHLPDGSCCTPKRFAHLHQHTQYSLLDGAAKLKDLLKWAKEVTPDGCTPALAMTDHGNMHGAVHFYNYATGMGVKPIIGYEAYVVPGVGTRRERTRGQDGEKGIFHLTLLARDFEGYQNLCRLSSRGYTEGYYYKPRIDHELLQEHHKGVIAFSGCLGSEVQQLLLQGREADAKQRLMWYRDLFGENYFIEIQDHGLPEQKRNNPILRAWAQELGIGMVATNDGHYVKKSDATAHETLLAIQTKATLADENRFKFPCDEFYVKNLEEMQAALPVSEWGEEPFDNTAMIADLCNVDLPVGKKRVYQMPALPIPEGRTMAEELRVQTYAGSLKRYPHHVTEGLLRAYAKRSLDALGADDAAAVLRRVPGCDASTCDVDTLLTLVAFMGSVW…	320333087	YP_004169798.1		Deinococcus_maricopensis_DSM_21211_uid62225	Deinococcus maricopensis DSM 21211		E1	E1		PHP+Pol3+HhH+OB+CTD	0	0		Thermi	Deinococci		Aerobe		69.825	3498530	5.36	5.57	1332	1014		HHDHEHCDH	9	MDALF	1067-1071
MTSPDSASATAAPHIHLPDGSCCAGGEKPKRFAHLHQHTQYSLLDGAAKLKDLLKWAKETSPEGSDAALAMTDHGNMHGAVHFYNYAQDAGVKPILGYEAYVVPGFGTRRDRTRGQDGEKGIYHLTLLARDFEGYQNLCRLSSRGYTEGYYYKPRIDHELLQEHSKGVIAFSGCLGSEVQQLLLMGRHDEAKERLLWYRDLFGENYYIEIQNHGLKEQDQNNPILRQWAQELGIGMVATNDGHYVKKEDATPHETLLAIQTKATLADENRFKFPCDEFYVKSLEEMQAALPVSDWGEEVFDNAANIADLCNVELPVGKKRVYQMPQLPIPEGRTMAEEMRVQTYAGMMRRYPAHATEALLRDYAARSLTELGADDAARVTARAGGCNPQECSVEALLTL…	325282335	YP_004254876.1		Deinococcus_proteolyticus_MRP_uid63399	Deinococcus proteolyticus MRP		E1	E1		PHP+Pol3+HhH+OB+CTD	0	0		Thermi	Deinococci		Aerobe		65.6391	2886836	5.09	5.19	1337	1010		HHDHEHCDH	9	MSMMF	1074-1078
MTVSDAPTPHIHLPDGSCCQPKKFAHLHQHTQYSLLDGAAKLKDLLKWAKEVTPEGQTPALAMTDHGNMHGAVHFYNYAMGMEVKPIIGYEAYVVPGFGTRRDRSRAQDGEKGIFHLTLLARDFEGYQNLCRLSSRGYTEGYYYKPRIDHELLQEHHKGIIAFSGCLGSEVQQLLMQGREDDARARLLWYRELFGDNYFIEIQDHGLPEQKKNNPILKAWAQELGIGMVATNDGHYVKKSDATAHETLLAIQTKATLADENRFKFPCDEFYVKNLEEMQRALPVSEWGEEPFDNTAHIAELCNVELPVGKKRQYQMPQLPIPEGRSMAEELRVQTYAGAVKRYPAHLTEGLLRDYAARSLAELGEADAARVLKRTGGCDSASCDLDTLYTLLAFLGSEW…	15805534	NP_294230.1		Deinococcus_radiodurans_R1_uid57665	Deinococcus radiodurans R1		E1	E1		PHP+Pol3+HhH+OB+CTD	0	0		Thermi	Deinococci		Aerobe		66.6124	3284156	5.18	5.33	1335	1016		HHDHEHCDH	9	MSMMF	1072-1076
MAVNGSRPCGAFYNGAHMFVHLRLHTEFSVVDGTNRINAIVKAAAEDGQVALAVTDFNNLFGGVKFYREGRAKGVKPVLGAEIQIEGENGAAVSRIIVLVQSPLGYHNLSELLARGWTRNVVKGQAVHTWAWLQELGEGLIVLAGAQAGPVGQALMRGDEAGAAAVAQRLASMFPHRFFIELQRAGRPDDEAHVLAAVQLADRLNLPVVATHPIQFFGPDDYEAHEARVCIAEGEILANPKRVRRFTRDQHFKTAAQMQALFADIPSAIANTVEIARRCSLTLVLGKPQLPNFPVPDGMTMDEFFRSESFNGLEDRLTHLYPDPAKREAQRPRYVERLEFEIGTILKMGFPGYFLIVGDFIKWAKLNGCPVGPGRGSGAGSLVAYVLKITDLDPLEYNL…	160898940	YP_001564522.1		Delftia_acidovorans_SPH_1_uid58703	Delftia acidovorans SPH-1		E1	E1+E2		PHP+Pol3+HhH+OB+CTD	0	0		Proteobacteria	Betaproteobacteria		Aerobe		66.4763	6767514	5.86	6.17	1194	899		RHDFERAPQ	3	QGGLF	946-950
MAEQDILLEPPPPQLQRLQPPPQATGPVSGMASGPGLPGYAELHCLSNFSFLRGASSPAQLVQRAKALGYQALALTDECSVAGAVRAFEAARDCEMALIHGSEFAWGSLRVVALARDLNGWGNLCEFISAARARAEKGRYLVDADSPWHLLREGCECIVVPQRAQLLPGDVPAMAEAVQAAVAQLGPGCWLGVELLLAPDDSLWLQSLQDVAGLLGLSCVACGDVHMHARSRKPLQDLVTALRLGCTVAECGFELHPNAERHLRSRLRLGGIYPRAMLDATLQIAARCDFKLSEISYHYPQESVLPGMDARQTLAWHTWQGAAGRYPEGIPKKVRKQLHNELKLISMCGYEMYFLTVHDIVRFARSQDILCQGRGSAANSVVCFCLGITAVDPTLQTLL…	160899695	YP_001565277.1		Delftia_acidovorans_SPH_1_uid58703	Delftia acidovorans SPH-1		E2	E1+E2		PHP+Pol3+HhH+OB	0	0		Proteobacteria	Betaproteobacteria		Aerobe		66.4763	6767514	7.36	7.14	1128	887		HLREERQDH	4	QPPLF	945-949	ASRNFH
MNNSKDFVHLHLHTQYSLLDGAILVGDLMQKIKEKGMTPMVGISDHGTMHGIVDFYRQARANDIKPILGCEVYVAPDSRFNTTYERGQERNHHLVLQAVNNKGLSNLQKLVSLAQFEGFHYKPRVDKEIMAQYSEGLIAMSACLAGEIPRKIIRDQYDEAVAAAHEYRDIFGKDNFFLEIQENGIEEQLMVNRNIIKMSRDSGIPLVATNDCHYLNKGDHLSHEVLICIQTQSTINSPNRFEIHSDQLWVKTPEEMWAAFGEVPDALTNTVEIANRCNTSITFGELHLPEYEVPEGYTISSYLEHLARKGLHEKLAKIPSEKHQIYYDRMQKEFDVIIGKNFAGYFLIVWDFMNYSRSVGIPVGPGRGSGAGSLVAYSLGITDLDPIYFNLLFERFLNP…	291285989	YP_003502805.1		Denitrovibrio_acetiphilus_DSM_12809_uid46657	Denitrovibrio acetiphilus DSM 12809		E1	E1		PHP+Pol3+HhH+OB+CTD	0	0		Deferribacteres	Deferribacteres		Obligate anaerobe		42.5366	3222077	5.57	5.68	1179	884		HHDHEHCDH	9
MTPSFVHLHTHTAYSLLDGAIRLPELIKRTAELGMNAVAVTDHGNMFGALNFFQQAKKAGLKPIIGCEVYVAPGDRRDKEHRPGHETAFHLVLLCKNLEGYQNLVRLVSAGFTEGFYYKPRIDMELLRQHNGGLIALSACLGGRVPHYLLRGNIDQALAAAEDMAQTMGEGNFFIELQDHGLVEQKQVNPGLREIAQRLGLGLVVTNDCHFLRRQDHEAHDILLCIQTGKTIADAERMTMSPELYFKSPEEMALLFPDCPEAMANTMDIAARCDLDIPLGQLRFPQYPLPEGQSAEDQLTRMARRGLERRLAEMDARGLKFDRDFYKKRLEYEIDVLLQMGFAGYFLVVSDFIVWAKSQGIPVGPGRGSAAGSLVAYSMRITDLDPIRYGLIFERFLNI…	302343800	YP_003808329.1		Desulfarculus_baarsii_DSM_2075_uid51371	Desulfarculus baarsii DSM 2075		E1	E1		PHP+Pol3+HhH+OB+CTD	0	0		Proteobacteria	Deltaproteobacteria		Anaerobe		65.7035	3655731	5.94	5.84	1152	878		HHDHEHCDH	9	QINMF	913-917
MSDFVHLHVHTQYSLLDGAIRLDALVNQCKEFGMDACAITDHGTMFGILEFYEKAKSKDIKPIIGCECYVARKSMEDKTPMDKDNRHLVLLAENNQGYENLCRLATLAQRKGFYYKPRIDKKALEEHSKGLICLSACLHGEIPMYISDGQMKLAEESALYYKNLFGPDHFYLEIQNNGLPEQEEMNQKLAELAEKLDIPLVGTNDCHYLRAKDAKAHEVLLCIQTNKTIHDTNRFKFRTDQLYLKSPQEMIEYFKGFPGATDNTVKIAEMCNVEFDLSTFHFPQFPTEEGKTEAEILTQMTWDGFHKRMDAIKAVNPAVDEEKYLERLKYELGVIQDMGFPGYFLIVSDFIQWSKRNGIPVGPGRGSAAGSLVAYALEITDLDPLEHKLIFERFLNPGR…	218778784	YP_002430102.1		Desulfatibacillum_alkenivorans_AK_01_uid58913	Desulfatibacillum alkenivorans AK-01		E1	E1+E2		PHP+Pol3+HhH+OB+CTD	0	0		Proteobacteria	Deltaproteobacteria		Anaerobe		54.4846	6517073	5.41	5.45	1168	879		HHDHEHCDH	9	QMGLF	913-917
MFAHLHVHSGFSFMYGTFLPEALAAKAKEAGFNAAALTDKNGVYGAVRFCAAAEKLGVHAVIGTQLTIEGRDDLVLLAKSPKGYNNLCRLITLAHEYGPRDQPACPEKFLALHSRDIVCLTGGRDGRFFKLVEGADGTQYRRACGWVWRLQEIFGKENVYVEIQNAGTPYDARIMHIMARVAEKAGAPLAATNDVVCLEPGDLPVHHALVDIQNQVHHRACQARESREYYLKSQEEMAKLIPYSQALENTGIIAHECQAMLPLGKSSPPVFPVPPGMSQDQALAKLCYRSLARRFNPLELDVLQRLEKELGHIRRRDLSGYFLLVKEIHSFAKARRIRGTVRGSAAGSLVLHLLLGGVNPLEHRLLFERFLNNGRLDMPDVDMDFDSLRRDEIFEYLME…	218780427	YP_002431745.1		Desulfatibacillum_alkenivorans_AK_01_uid58913	Desulfatibacillum alkenivorans AK-01		E2	E1+E2		PHP+Pol3+HhH	0	0		Proteobacteria	Deltaproteobacteria		Anaerobe		54.4846	6517073	8.78	8.79	880	850		HHYKQDGDV	3
MKRVQEIFRDFEAGVSLNTAIVKAVVLKEKSKTLEMKISSDNYIEVSDLESLNQFIREHLTLEDSEIIVEYSEGTPKKPIEEELKKIISLLARKHPLLKSALNNCDYDITDQSIQLTFKIAVSYLLKGKGYDKIIQEAIKNLYGAHYSIHFADKVNPEDLVRLQEATQEKELQLIQKERMTAPPSLAPAEHKEAAPVPVESKADDGKKSDPNLILGRNAAIKDKVIKITDITPDEGRIAIQGELSNIEAKELKSGKTLVSFDLYDGSSSMTCKAFLKPGEEGEVVSRLQKAKGVKLSGNAGFSKFSGEIELIANTIVETEGMKKYIRQDLAKAKRVELHLHTQMSQMDAMNGATDLIKRAMSWGMKSIAITDHGVVQSFPEAHKLLGRDNPNMKVIYGV…	392392558	YP_006429160.1		Desulfitobacterium_dehalogenans_ATCC_51507_uid82553	Desulfitobacterium dehalogenans ATCC 51507		PC	PC+E1		NTD+OB+EXO+PHP+Pol3+HhH	0	0		Firmicutes	Clostridia		Anaerobe		44.9692	4321753	5.59	5.63	1446	888		HHDHEHCDH	9	QISFF	1438-1442
MGFVHLHVHTEYSLLDGAARIERLVNKAVELGMPAVAITDHGVMYGIIDFYKACKKAGIKPIIGCEVYVAPHRRTERVPGRDDNNRHLVLLAENEEGYKNLIKLVSTAHVDGFYYKPRVDKDILRKHSRGLIALSACLAGEVSEYLMNNQLETAVQSALEYEEIFGKGNFYLEVQNHGLEEQQRVNTGMFEVQRRTGIPMVATNDVHYVRKEDAFIQDVLICIQTGKNLTDSSRMSFSSEEFFLKSEAEMSLLFGEHPEILENTVRIAERCQVDFKFGDHYLPVFEVPEGYTLDTYLRKKCYEAFPLFYPNQKAEEKERLDYELDVISQTGFSGYFLIVADFCQYARGNGIAVGPGRGSAAASMVAYLMEITTVEPMQHDLLFERFLNPERVSMPDIDI…	392393506	YP_006430108.1		Desulfitobacterium_dehalogenans_ATCC_51507_uid82553	Desulfitobacterium dehalogenans ATCC 51507		E1	PC+E1		PHP+Pol3+HhH+OB+CTD	0	0		Firmicutes	Clostridia		Anaerobe		44.9692	4321753	5.36	5.58	1162	880		HHDHEHCDH	9	QFSLF	912-916
MKRVQEIFRNFEAGVSLNTAIVKAVVLKEKSKTLEMKISSDNYIEVSDLESLNQFIREQLTLEDSEIIVEYSEGTPKKPIEEELKKIISLLARKHPLLKSALNNCDFDITDQSIQLTFKIAVSYLLKGKGYDKIIQEAIKNLYGAHYTVHFADKVNPEDLVRLQEATQEKELQLIQKERLAVPPSPTPAERPKEAAPVPAESKADDGKKSDPQLILGRNAAIKDKVIKVTDITPDEGKIALQGELSNIEAKELKSGKTLVSFDLYDGSSSITCKSFLKPGEDSEVVSRLQKAKGVKLSGNAGFSKFSGEIEVIAHTIVETEGVKKYIRQDLAKAKRVELHLHTQMSQMDAMSGATDLIKRAMNWGMKAIAITDHGVVQSFPEAHKLLGRDNPNMKVIYG…	219667072	YP_002457507.1		Desulfitobacterium_hafniense_DCB_2_uid57749	Desulfitobacterium hafniense DCB-2		PC	PC+E1		NTD+OB+EXO+PHP+Pol3+HhH	0	0		Firmicutes	Clostridia		Anaerobe		47.5373	5279134	5.51	5.51	1447	888		HHDHEHCDH	9	QISFF	1439-1443
MGFVHLHVHTEYSLLDGAARIEKLVKKAVELGMPSVAITDHGVMYGIIDFYKACKKAGIKPIIGCEVYVAPHRRTEKVPGRDDNNRHLVLLAENEEGYKNLIKLVSMAHIEGFYYKPRVDKDILRRHSRGLIALSACLAGEVSEYLLNNQLETAVESALEYEEIFGKGNFFLEVQDHGLEEQQRVNTGMFEVQRRTGIPMVATNDVHYVNKEDAFIQDVLICIQTGKNLTDASRMSFSSEEFFLKSEAEMNLLFGEHPEILENTARIAERCQVDFKFGDNYLPVFEVPEGYTLDTYLRKKCYEAFPLFYPNQRTEEKERLDYELGVIAQTGFSGYFLIVADFCQYARQNGIAVGPGRGSAAASMVAYLMGITTVEPMQHDLLFERFLNPERISMPDIDI…	219668439	YP_002458874.1		Desulfitobacterium_hafniense_DCB_2_uid57749	Desulfitobacterium hafniense DCB-2		E1	PC+E1		PHP+Pol3+HhH+OB+CTD	0	0		Firmicutes	Clostridia		Anaerobe		47.5373	5279134	5.28	5.44	1190	880		HHDHEHCDH	9	QISLF	912-916
MATPGFVHLHVHTAYSLLDGAIRLNDLIDTALSMEMPAVAITDHGNMFGVVEFYTKAEKAGLKPIIGCELYVAPGSRLEKSGKKGDNYHLVLLAENLTGYQNLLKLVSKANLEGFYYKPRVDRELLADHAEGLIALSACLHGVVAAHVVADDLKTAEIAAREYGEIFPGRFYLEVQANDLTEQQKVNAALLEMAPRLGLPVVATNDCHYLRPEDARAHDVLLCIQTGKTINTTKRMRFSTDQLFFKSPVQMAAAFPDRPDLLEASLEIANRCQLELPLGEFHFPVFPLENGQTMEAQLQQEARRGLEHRLHQWQLSGAWPMEKIQHYRARMEEELALLCQMGFAGYFLVVADFIRYARKRHIPVGPGRGSAAGSLVACALEITDLDPIAYGLFFERFLN…	328953644	YP_004370978.1		Desulfobacca_acetoxidans_DSM_11109_uid65785	Desulfobacca acetoxidans DSM 11109		E1	E1		PHP+Pol3+HhH+OB+CTD	0	0		Proteobacteria	Deltaproteobacteria		Anaerobe		52.8911	3282536	5.99	6.34	1150	878		HHDHEHCDH	9	QMDMF	914-918
MMDTPSPFCHLHVHTEFSLLDGAIRLDALLKRCKEFNMDTVAITDHGTMFGTAPFNEKARKVGIQPILGCEVYVAPRSIRNKTAEDNKGLNHLVLLAKDREGYGNLCKLVSIAQFEGFYYKPRIDRELLTKYSKGLIALSACLKGDIPQKIIHNQMDLAFDSARYYLDTFGEDNFFLEIQKNGMEIQEKVNQGLWEVSKKLSIPMVATNDCHYLSRDHVRAHEALLCIQTGNTLNDANRFKFDSDELYFKSADEMIADFKTYPGAIENTLLIAKRCNVEFGEKVYHFPRYTSAQGEKSGEDCVQTAGEIFKRQAQEGFERRLKMLKRKNPNLDEALYRERLAYEIGVILDMGFPGYFLIVADFIRYSREHNIPVGPGRGSAAGSMVAYAMEITALDPIA…	224369575	YP_002603739.1		Desulfobacterium_autotrophicum_HRM2_uid59061	Desulfobacterium autotrophicum HRM2		E1	E1		PHP+Pol3+HhH+OB+CTD	0	0		Proteobacteria	Deltaproteobacteria		Anaerobe		48.7636	5657782	5.35	5.68	1184	887		HHDHEHCDH	9	QMDLF	925-929
MPTPFIHLHVHSQYSMLDGAIRVSDLIDTAKEFGMEAVALTDHGAMYGALEFYEKAKKAGIKPLVGCEFYLAENGMEIHDRSAGHNFHLVALAMNEAGYGNLMKLASLAQTKGFYYRPRIDRQTLYAHQEGLIVLTACLKGEIPWRLTHNDENRARARALELQKVFGDRLYLEIQENGLPEQTIANQGLMALAKDLNIKLVATNDCHYLTKEESYAHEVLLCIQTGKTINDPNRFRFNTNELYFKSGDEMAAQFAYCPEAISNTLEVAERCNLELSFKEHFFPIFPIKENETLETVFSQACWDGFQQRLDHMREMGPVSAETEKTYRDRLEYEIDVIQEMGFAGYFLIVADFINWAKKQKIPVGPGRGSGAGSLAAYCMAITDIDPIPYGLLFERFLNV…	320354498	YP_004195837.1		Desulfobulbus_propionicus_DSM_2032_uid62265	Desulfobulbus propionicus DSM 2032		E1	E1		PHP+Pol3+HhH+OB+CTD	0	0		Proteobacteria	Deltaproteobacteria		Anaerobe		58.9276	3851869	5.89	5.73	1173	879		HHDHEHCDH	9	QMNLF	914-918
MIPLTVRSGYSLMWGTAPIKEVCRVARQQGYDRLALTDTDNLYGLWHFLDACRRNDITPVVGAELTDPATTDRAVLLVKNPEGYKNLCRLITARHLEPDFKLETAIARHADGLAVLTRNPCHLKQWHESGVAVYGAMPRRPMSLSSPLCQTARYLNVPLVATPGSFFLSPQDMDAHRMLRAIDLNTTVDRLGPLEAAPGEAWLASPREYEKRFEACPEALANTRRLSETLTFTGPEFGLVMPPWESKTGTDPGSALRQAAYRGAQARYGRDLPEPVARRLEHELSIIIQMRFAAYFLVVQDIVRLSPRICGRGSGAASLVAYCLRITNVCPIKHNLYFERFLNPGRKDAPDIDVDFAWDERDTVLAAVFERFGDHCAMVCNHVRMQPRMAVREVARVYG…	158520254	YP_001528124.1		Desulfococcus_oleovorans_Hxd3_uid58777	Desulfococcus oleovorans Hxd3		E2	E1+E1+E2		PHP+Pol3+HhH+OB	0	0		Proteobacteria	Deltaproteobacteria		Anaerobe		56.1686	3944167	8.35	8.24	1003	824		TRWTERNGF	1	SPLLF	852-856
MTTVPDQFVHLHVHTCYSLLDGIIRPDDLVARAVEYKMPAVAITDHGTMFGVIQFYMEAVRAGIKPIIGCECYVAPRTIADKTPADHAGLSHLVLLAETMEGYRNLCRLATIAQQDGFFHKPRIDKALLQKHAKGLIGLSACLKGEIPHLICRGRQDEADAAARQYCDMLGDRNFFLEVQNNGLPEQETVNNALLDMSRRLSIPLVGTNDCHYLDPEDSRAHEIALCLQTGQTIHDTDRLKFDTNQLNFKSTGEMCVFLEPFPRAAANTVAIAERCQVAFDFSARHFPVLETPPGKTMADMLEDSAMAGLKKRWQHICKQSSHADKSVYQQRLAYELAVINEMGAPGYFLIIADFIAYAKNNGILTGPGRGSAPGSLVCYCLGITGVDPIEHGLLFERF…	158520278	YP_001528148.1		Desulfococcus_oleovorans_Hxd3_uid58777	Desulfococcus oleovorans Hxd3		E1	E1+E1+E2		PHP+Pol3+HhH+OB+LAR	0	0		Proteobacteria	Deltaproteobacteria		Anaerobe		56.1686	3944167	6.13	6.44	1217	885		HHDHEHCDH	9	AVPAL	922-926
MIAPVTGPDFVHLHVHTAYSLLDGIIRIEALMKRAVEYGMGAVAITDHGTMFGVVSFYKEAVKAGIKPVIGCECYVAPRSITDRTPMDHDGLSHLVLLAETMEGYRNLCHLASIASLKGFYHKPRIDKELLKQYGNGLIGLSACLKGEVAQRLLEGNTEAADRAARFYQEALGENSFFLEVQNNGIPEQTRLNAALREMSDRLSIPLVGTNDCHYLDREDHNIHDLSLCLQTGKTIHDADRFRFETDQLNFKPKHEMCTFLEPFPNAATNTVAIADRCNVELDFKTLHFPVFATPPGKTVDQLFEETVREGFARRLKAVARKNPDFDREAYDRRLEFELSVITDMGFPSYFLIVADFIAHAKENGIPIGPGRGSAAGSIVSYAMGITDLDPIEHGLLFE…	158521896	YP_001529766.1		Desulfococcus_oleovorans_Hxd3_uid58777	Desulfococcus oleovorans Hxd3		E1	E1+E1+E2		PHP+Pol3+HhH+OB+CTD	0	0		Proteobacteria	Deltaproteobacteria		Anaerobe		56.1686	3944167	5.79	5.81	1182	878		HHDHEHCDH	9	QMSLF	918-922
MTDFTHLHCHTEYSLLDGAIRIGDLCQQAVDFGFSSVAISDHGNLFGALDFYLTAKKFGVKPIIGCEVYVAPGDRRTKHTDKDIRSGYHLVLLAQNLTGYYNLVRLVSRGWLEGFHYKPRVDKELLSQWNEGLIALSACLKGEVPYGLRHEGMSRGKALAEEYSALFPGRFYLELQANGIPEQVTLNEQLLELAETTKLPLVATNDCHYLSYNDVEAHDILLCIQTNAQYYAKDRMRFDTQELYYRPPEEMEQAFAHCPQALENVGAIARNCNVELDLGQNYFPVYDVPQGRTLEEEFIRLVREGLRTRLAKLPYTVDEEVYWQRLDTELDVICAKGFPAYFLIVQDFINWAKEQGIPVGPGRGSAAGSLVAYCLGITNLDPLRYNLLFERFLNVERAS…	258405519	YP_003198261.1		Desulfohalobium_retbaense_DSM_5692_uid59183	Desulfohalobium retbaense DSM 5692		E1	E1		PHP+Pol3+HhH+OB+CTD	0	0		Proteobacteria	Deltaproteobacteria		Obligate anaerobe		57.3308	2909567	5.4	5.45	1159	877		HHDHEHCDH	9	QLSLM	911-915
MSGFTHLHCHSEYSLLDGAIRLKDLCARAVDFGFSSAAITDHGNLFGSVPFYLEAKKHGIKPIIGSEVYIADDMFERENKKRFHLVLLAQNLIGYHNLVKIVSAGFLEGFYYKPRVDKKYLRAHSEGLICLSACLQGEVPYALRHGTFDSALLKAREYMEIFPDRFYLELQSNGLKEQEVVNDRLMELANETGLPLVATNDCHYLGKDDYEAHDILLCVGTGKIASEKQRLKFDTNEFYYKAPEEMEAAFAHCPEAVENAGRIADMCEVELKLKQHFFPVYDVPEGVTLDQEFRRLSEEGLKERIAALPYEVDESVYRERLELELGVIIEKGFPAYFLIVQDFINWAKSKNIPVGPGRGSAAGSLVSYALRITDLDPIRYALFFERFLNVERASMPDID…	256827913	YP_003156641.1		Desulfomicrobium_baculatum_DSM_4028_uid59217	Desulfomicrobium baculatum DSM 4028		E1	E1		PHP+Pol3+HhH+OB+CTD	0	0		Proteobacteria	Deltaproteobacteria		Obligate anaerobe		58.647	3942657	5.32	5.43	1151	875		HHDHEHCDH	9	QLSFM	909-913
MPTSDFVHLHLHTQYSLLDGAIRIPDLIAAAKEYKMPALAVTDHGNLFGAMEFYSQVKSNGIKPIIGCELYIAPESRFDHNAKAGQVAYYHLILLCENEKGYRNLCKLVTKAYQEGFYYKPRIDKELLQQHSEGLICLSSCLSGEVPSLLLAGDENDALKSAEWFRELFGKERYYLELQENGMDEQRKVNKGLIELAAKLDVDLVATNDCHYLHREDHRAHEILLCIQTGKKMEDTDRMSFSSDQFFFKSPEQMYHHFRHIPEAIKNTRVIADKCNLVLEFGKIHMPRFDPGEGKSLRDLFAEQAQAGFKEKTARLIEQGAMDDALYKRYHDQIEYEIRMIQDMGFSGYFLIVADFIGFAKKNRIPVGPGRGSAAGSLAAYCLGITDIDPIRYNLLFER…	392409559	YP_006446166.1		Desulfomonile_tiedjei_DSM_6799_uid168320	Desulfomonile tiedjei DSM 6799		E1	E1		PHP+Pol3+HhH+OB+CTD	0	0		Proteobacteria	Deltaproteobacteria		-1		50.0883	6527027	5.77	5.93	1152	881		HHDHEHCDH	9	QFNLF	917-921
MKTINEIFSDYETRGNLKTAIVEAVVLNKNTKTLEMKISSDKYIEVSEIEGINEFIKKRLALNDSIITIEYHEGTDRKPLEAELKNIVLMLVDKSPILKSALNHCDYEIGENTITFNFNIGISYLLKAKGCDKLIQEAVKNLYGMVYQINFVDNVSIEESLKLQEDTYVNEMLLLQKEVRTALINNVPKENVEIKREIPGETGGKKENSNLILGRNANIKEPVIKITDITPDEGRIALEGDVSNIEAKELKSGKTLISFDLYDSSSSMTCKAFLKPGEDGEVLARLKKSKGVRLSGNAGYSKFSGEVELIANTIIETEGLKKIKRLDRTEVKRVELHLHTQMSQMDAMTSAADLIKRAMSWGMKSIAITDHGVVQAFPEAHKLIGRDNPNMKIIYGVEA…	392424216	YP_006465210.1		Desulfosporosinus_acidiphilus_SJ4_uid156759	Desulfosporosinus acidiphilus SJ4		PC	PC+E1		NTD+OB+EXO+PHP+Pol3+HhH	0	0		Firmicutes	Clostridia		Obligate anaerobe		42.1116	4991181	5.4	5.58	1444	889		HHDHEHCDH	9	QLSLF	1437-1441
MFVHLHNHTEYSLLDGAARINKLVTRAAELNMPALAITDHGVMYGVIDFYKACHKAGVKPIIGCEVYVAPHRRTDKVPGKDDKNYHLVLLAENETGYRNLIRLVSMAHIEGFYYKPRVDKEILHKYSGGIIALSACLAGEVADYIVNDQLEMAVQSALDYERIFGKGNFYLEIQDHGIDKQLKVIQGIWKIHERTGIPIVATNDVHYVNRDDALVQDALLSIQTGKTLNDTSRMSFSSQEFFLKSEQEMALLFGEHPEVLDNTAKIAERCQVDFKFGENYLPVFDVPPEYTLDGYLEAQCREAFPRFYPRMTEIERERLDYELQVISQTGFSGYFLIVADFCRFARENGVAVGPGRGSAAASMVAYLLGITSVEPLSHDLLFERFLNPERISMPDIDID…	392425094	YP_006466088.1		Desulfosporosinus_acidiphilus_SJ4_uid156759	Desulfosporosinus acidiphilus SJ4		E1	PC+E1		PHP+Pol3+HhH+OB+CTD	0	0		Firmicutes	Clostridia		Obligate anaerobe		42.1116	4991181	5.46	5.69	1159	879		HHDHEHCDH	9	QFSLF	910-914
MMADTPKETCGFVHLHNHTEYSLLDGAARIKSLVQRAADLNMPALAITDHGVMYGVIDFYKACRQAGIKPIIGCEVYVAPHKRTDKAAGKDDANFHLVLLAENEQGYRNLIRLVSMAHIEGFYYKPRVDKEILRKHSQGLIALSACLAGEVSDHLVHDQLDMAVEKAREYEDIFGKGNFFLEVQDHGLEEQREVNAGMWKVHERTGIPMVATNDVHYVQREDAFVQDALLCIQTGKTLEDASRMRFSSQEFFLKSEQEMALLFGEHPELLTNTQQIAQRCQLDFQFGENYLPVFDVPAGYTLDSFLEAECRKAFPHFYPQMTAKEQERLEYELRVIFQTGFSGYFLIVADFCRYARANGVAVGPGRGSAAASMVAYLLGITSVEPMRFDLLFERFLNPE…	374996119	YP_004971618.1		Desulfosporosinus_orientis_DSM_765_uid82939	Desulfosporosinus orientis DSM 765		E1	PC+E1		PHP+Pol3+HhH+OB+CTD	0	0		Firmicutes	Clostridia		Anaerobe		42.8549	5863081	5.46	5.74	1183	879		HHDHEHCDH	9	QFSLF	920-924
MKRIGEIFSDYHSEGNLNTAIVQAVVLTKSTKTLEIEISSDQYIEARDIEALNRFIRERLGLNDSTITVTYPEGIHRKPLEEELQNILSLLADNHPVLKGALKTCDYEIAQNQVVKFTFKTAVSYLLKARGYDKIIQDAIKSLYNATYHINFVDNVSSEDLKRLQEDTQEKEIQLLQEAAAATVPELPKEAAPIKPEIKGESDGKKGDPSLILGRNSTIKDKIIKITDITPDEGKIALQGELSNIEAKELKSGKTLISFDLYDGSSSMTCKAFIKPGEDGEVLSRLKKAKGVKLAGNAGFSQFSGDIELIANTIVETVGMKKAQRQDRAEEKRVELHMHTQMSQMDAMSSATDLIKRAMSWGMKSIAITDHGVVQSFPEAHKLLGRDNPDMKVIYGVEA…	374996674	YP_004972173.1		Desulfosporosinus_orientis_DSM_765_uid82939	Desulfosporosinus orientis DSM 765		PC	PC+E1		NTD+OB+EXO+PHP+Pol3+HhH	0	0		Firmicutes	Clostridia		Anaerobe		42.8549	5863081	5.45	5.73	1444	889		HHDHEHCDH	9	QMSLF	1437-1441
MLYTSRFFKARRASLPFLQEQNPMSAGFTHLHVHTQYSLLDGAIRLPDLIDKCKEFGMDSVAITDHGAMYGALEFYTKAKKAGIKPIVGSELYIAPGDMREQKKINGQTAYHIVLLAMNKTGYQNLMKMASIAQSDGFYYKPRIDMAVLQEYNEGIIALTACLHGQVPYLIMKGDMDGARKKAQELHDIFGDRLYFELQENSIAEQQPVNAGLKILAKEMGVKLVATNDCHYLNRQEAHAHEVLLCIQMGKTINDTNRFRFSSDEFYFKSPKEMERAFHHCPEAIASTQEIADRCNLELTFDDYYFPNFPVPEGESLSTMFTTACWEGLETRFEEMRALGSYKDNTEKTYKARLEMEIDVINTMGFPGYFLIVADFINWAKSKDIPVGPGRGSGAGSIA…	51245515	YP_065399.1		Desulfotalea_psychrophila_LSv54_uid58153	Desulfotalea psychrophila LSv54		E1	E1		PHP+Pol3+HhH+OB+CTD	0	0		Proteobacteria	Deltaproteobacteria		Anaerobe		46.6316	3659634	5.71	5.48	1199	882		HHDHEHCDH	9	QISLF	940-944
MPSFVHLHVHTEYSLLDGAARIKEVVKKAKSLGMSALAITDHGVMFGVVDFFKACKKEGIKPILGCEVYVAPRSRHDRTPRVDDNLYHLVLLAKNETGYRNLLNLVSISFTEGFYYKPRVDKEVLAMYSEGLIALSGCIAGEVAEYILKDLPEQARAAAAEYLKIFGEDNYYLEIQDHSFPEQKKANRELVKISEELNIPLVATNDVHYVAKENAEMQDVLLCIQTGKTVDDPKRMKFQSQEFYLKSPEEMAELFPELPQALQNTVSIADKCEISMEFGQLHLPFYQVPEGHTVESYLRELCEKGLLDRYGAAPEESVRQRMEFELSVIEQMGYSAYFLIVWDFIDYARQNGVPVGPGRGSAAGSLVSYVLGITNLDPLKYDLLFERFLNPERVSMPDI…	258514118	YP_003190340.1		Desulfotomaculum_acetoxidans_DSM_771_uid59109	Desulfotomaculum acetoxidans DSM 771		E1	E1		PHP+Pol3+HhH+OB+CTD	0	0		Firmicutes	Clostridia		Obligate anaerobe		41.5548	4545624	5.35	5.52	1145	872		HHDHEHCDH	9	QMSLF	906-910
MAVSLKSLMSRHNINHSLQETLAQALVTGVVVNIKKRQWKVKLLLGQELTSQEFTQLKSALGTITPGPVVLDFDLQYDCSLKPAPKFDLEFIKSTMLKRFPVFRGWLTETDWHWDDQTLTVYLPDEVSLELFKSKECDLFLSNLLNANFGLTGKVMVKVKENSAADDSWSERQDQMEQALLEKLNSEQANGQKEQNTNDAANDPVITGKLIKGEPIALAEIQEEERSVIIKGKVFGTEIKSLKSGRQILTFNVTDFTDSIAVKKFLDEEDSETGQRIKDGQWVLIRGPVQFDKFSQELTLMAHDINQAQAPVRLDQAAEKRVELHLHTKMSAMDSVCSAADVIKQAAAWGHPAVAITDHGVVQAFPEAYNAAKKSGIKLIYGVEGYLIDDGITTVMHLS…	333923687	YP_004497267.1		Desulfotomaculum_carboxydivorans_CO_1_SRB_uid67317	Desulfotomaculum carboxydivorans CO-1-SRB		PC	PC+E1		NTD+OB+EXO+PHP+Pol3+HhH	0	0		Firmicutes	Clostridia		Obligate anaerobe		46.6258	2892255	5.64	6.05	1421	883		HHDHEHCDH	9	QMALF	1417-1421
MDEFVHLHVHSEYSLLDGATRIKQAARQARESGMNALALTDHGCMFGAVEFYKTCHQEGIKPILGCEVYVAPRSMTDRIPKLDDQLYHLVLLAENQEGYKNLLKLVSLGYTEGFYYKPRVDKQTLARYHKGLIALSGCVAGEVAQRILSGQSQQARQAARDYVDIFGPNNYFLELQDHGFQEQKTVNRELLRIAGDMQLPLVATNDVHYLKREHAYIQDVLLCIQTGKSVNTPGRMKFASQEMYLKNPHEMNLVFGEIPEALTNTVRIAERCHVELEFGKLHLPYFTVPEGYTPASYLRELCEAGAVKRYGHCSGPVKERLDYELKVIGQMGYDEYFLIVWDFIKFARERGIGVGPGRGSAAGSIVSYVLGITSLDPLRYGLLFERFLNPERISMPDID…	333923883	YP_004497463.1		Desulfotomaculum_carboxydivorans_CO_1_SRB_uid67317	Desulfotomaculum carboxydivorans CO-1-SRB		E1	PC+E1		PHP+Pol3+HhH+OB+CTD+ctx	0	60		Firmicutes	Clostridia		Obligate anaerobe		46.6258	2892255	5.86	6.33	1204	887		HHDHEHCDH	9	QVSLF	920-924
MFIHLHVHTEYSLLDGAARIKEVVARASELGMDSLAITDHGVMFGVVDFYKACQKHGVKPILGCEVYVAPRTMKDRTPKVDDHLYHLVLLAENQTGYRNLLQLVSLAFTEGFYYKPRVDKDTLARYSEGLIALSGCIAGEVADRLLAGEKEKAVEAAALYQDIFGRGNFFLELQDHGLPEQRKVNRELLRLHREMNIPLVVTNDVHYVMKEHAEMQDILLCIQTGKSVDDPSRMKFDSQELYLKSEEEMARLFGELKEAMENTRLIAERCNVELSFGQIHLPHYEVPPGHTVDSYLEQLCLEGVRRRYGEITEPVRQRLEYELKVIRQMGYSAYFLIVWDFIHYARQQGIPVGPGRGSAAGSLVAYVLGITNLDPLKYGLLFERFLNPERVSMPDVDVD…	333979091	YP_004517036.1		Desulfotomaculum_kuznetsovii_DSM_6115_uid67357	Desulfotomaculum kuznetsovii DSM 6115		E1	E1		PHP+Pol3+HhH+OB+CTD	0	0		Firmicutes	Clostridia		Obligate anaerobe		54.8845	3601386	5.95	5.83	1133	871		HHDHEHCDH	9	QLTFE	903-907
MAVSLIDVLDDQKIGKNLLEVAKHTQVVSVAVNIRKRQWRLRLNLHRQISNEEINSLKSALATITPGPVLLEVDFQFVSTQSMGEEINFEYLKEELIKKFPVARCWLQNTQWECKGKKLEITLPDEVSLELLRGKKCDLFLEGCIKNIYGLQYKVLFLMKQNADTNDEWCQTQDEMEKILWQKLTAEKVSVQKEKKNGSATGNLDDGIIIGKPIKGEPKPIHEITEEERNIIVEGKVFDVEIKQLKSGRQILTFNITDNTDSIEVKKFLEEDDTETSERLKNGSWVIVRGPVQYDKFSQELTVMAYDINLGTAKVTNRDDKAADKRVELHLHTKMSSMDSVMSAVDAVKQAAAWGHPAVAITDHGVVQAFPEAYAAAKKAGIKLIYGVEGYLIDDGIAT…	134299812	YP_001113308.1		Desulfotomaculum_reducens_MI_1_uid58277	Desulfotomaculum reducens MI-1		PC	PC+E1		NTD+OB+EXO+PHP+Pol3+HhH	0	0		Firmicutes	Clostridia		Anaerobe		42.2753	3608104	5.68	5.89	1426	883		HHDHEHCDH	9	QMSLF	1422-1426
MLEGKVVPENQFVHLHVHTEYSLLDGASRINQMAKQAKESGMNSLAITDHGCMFGVVDFYKVCHKEGVKPILGCEVYVAPRRRIDRTPKLDDQPNHLVLLAENQEGYKNLLKLVSLGYTEGFYYKPRVDKELLQRYHKGLIALSACLAGEVADKILGSQPEKARQAAREYVDIFGKDNFFLELQDHGYQEQRTVNRELLKIAKELQIPLVATNDVHYLKREHAEIQDVLLCIQTGKSINTPGRMKFESQEMYLKSPHEMNLLFAEIPDALSNTLRIAERCQVDLEFGKYHLPYFTVPEESSPAQYLREKCLEGAIKRYGHCSGPVQERLEYELNVIGKMGYDEYFLIVWDFIHYARQKGIAVGPGRGSAAGSIVSYALGITNIDPLKYGLLFERFLNPE…	134300158	YP_001113654.1		Desulfotomaculum_reducens_MI_1_uid58277	Desulfotomaculum reducens MI-1		E1	PC+E1		PHP+Pol3+HhH+OB+CTD+ctx	0	77		Firmicutes	Clostridia		Anaerobe		42.2753	3608104	6.11	6.26	1225	887		HHDHEHCDH	9	QVSLF	928-932
MLEKDQFVHLHLHSEYSLLDGATRINQMARAAKEQGMTSLAITDHGCMFGVVDFYKACQKEGIKPILGCEVYVARRTMADKVPKMDDQPYHLVLLAENQEGYQNLLKLVSLGYTEGFYYKPRVDKQALARHHRGLIALSGCLGGEVAAKILAAEPQQARQAAREYAEIFGRGNFFLELQDHGFQEQRTVNRELVRMSDELDLPLVATNDVHYLRREHADIQDVLLCIQTGKSINTPGRMKFDSPEMYLKNAHEMNLLFGEMPDALKNSLKIAERCRVELEFGHLHLPYFTVPEGFSPASYLKEQCLTGALKHYGHCSGPVEERLEYELSVIHQMGYEEYFLIVWDFIKYARERGIAVGPGRGSAAGSIVAYVLEITGIDPLQYGLLFERFLNPERISMP…	334339927	YP_004544907.1		Desulfotomaculum_ruminis_DSM_2154_uid67507	Desulfotomaculum ruminis DSM 2154		E1	PC+E1		PHP+Pol3+HhH+OB+CTD+ctx	0	72		Firmicutes	Clostridia		Obligate anaerobe		47.243	3969014	5.72	6.01	1219	887		HHDHEHCDH	9	QVNLF	923-927
MTVSLVEVLDPSKINPDLTKIAKQMQVVGVVVNTQKKQWKLKIFLNKPLTREVENQFKAALEPLTPRPVVLEIDFHCPRIMPCQEPDIRFLQEQLAGQYPVVRGWLEQTEWFWEKDCLTVTLPDEVSLDLLKSREGDLFLKNLIKRNFAVEAKIVFDLKPQSYSEEDWCSRQDQLEQALLEKLASEQAVVPKEQKNGAASKEKAQDDTVILGRPIKGEAVPIKTIQEEERQAVVKGKIFSLEIRQLKTGRQILTFHLTDFTDSIEVKKFLEETDADTAEQLKEGQWILVRGPVQYDKFTQELTLMAYDINRASMPVRLDLAPEKRVELHLHTRMSSMDSVCSAAEAVKQAAAWGHPAVAVTDHGVVQAFPEAYAAAKKAGIKLIFGLEGYLIDDGAALV…	334340450	YP_004545430.1		Desulfotomaculum_ruminis_DSM_2154_uid67507	Desulfotomaculum ruminis DSM 2154		PC	PC+E1		NTD+OB+EXO+PHP+Pol3+HhH	0	0		Firmicutes	Clostridia		Obligate anaerobe		47.243	3969014	5.76	5.95	1425	883		HHDHEHCDH	9	QMALF	1421-1425
MAEFVHLHVHSEYSLLDGAIRINDLLARAKDLGMPAVAITDHGSMFGAMTFYTEALAMGIKPIIGCEVYVAPGDIDDAHAHEVKDKSGGYHLVLLAKNRIGYKNLIKLVTTGYLEGFYYKPRVSKYLLKQHAEGLIALSACLAGEVPRMLMNEGLEAGAAMAGEYESIFPGNFYLELQDNGIGKQTRLNELLIKCAEKTGLPLVATNDCHYLTAEDYEAHDTLLCIQTQTTVDAEKRFRMDTRELYFKTPEEMEQAFAHVPEAIANTQRIAERCNLEIELGSYYFPEYELSEGVADINEEFEKLCREGLRKRLAAIPYPVDEAVYWKRLDYELGVIIKMGFPAYFLIVQDFINWAKDNRIPVGPGRGSAAGSIVAWSLRITNLDPLPYDLLFERFLNVE…	317152330	YP_004120378.1		Desulfovibrio_aespoeensis_Aspo_2_uid42613	Desulfovibrio aespoeensis Aspo-2		E1	E1		PHP+Pol3+HhH+OB+CTD	0	0		Proteobacteria	Deltaproteobacteria		Obligate anaerobe		62.562	3629109	5.36	5.49	1173	891		HHDHEHCDH	9	MLSML	925-929
MPDFVHLHCHTEFSLLDGAIRIKDLCAKTKEFGSPAVAITDHGNMHGAVDFYMKAKDCGIKPILGCEVYVAGEGGVEEKGPGAKRHHLVLLAKDLTGYHNLLKLVSKASLHGFHYKPRVDKTWLMEHAEGLIALSACLAGEIPRVLMGQGLDAGIRTANEYAQIFPGRFYLEMQANGLEEQFRANELIRKCADATGLPLVATNDCHYLTREDVEAHDVLLCIQTAAMVADKDRMRFGTSELYYRPPQEMAREFSDCPEALENTLKIADMCSVDLNLKQLHFPKYDLPAGMTLEDEFRKLSRDGLKERLEKLPYTVDEQAYWKRFEYELDVICKMQFPGYFLIVQDFINWAKRNAIPVGPGRGSAAGSIVAWALKITNLDPIPYNLLFERFLNVERISMP…	374300738	YP_005052377.1		Desulfovibrio_africanus_Walvis_Bay_uid66847	Desulfovibrio africanus str. Walvis Bay		E1	E1		PHP+Pol3+HhH+OB+CTD	0	0		Proteobacteria	Deltaproteobacteria		Anaerobe		61.4208	4200534	5.95	6.33	1154	874		HHDHEHCDH	9	QISML	908-912
MPQFVHLHCHTEYSLLDGAIRLKDLCEKAKEFDMSAVAITDHGNMYGAVYFYQMAQKMGLKPIIGCEVYVAHGDHTDKTGDMAKKRYHLVLLAQNRTGYHNLAKLVTRGFTEGFHYKPRVSKDLLRQYSEGIIALSACLAGEIPRALLNEGMDRAIELAREYAEIYPDRFYLEVQSNGLKEQDELNDKLIELAGITGLPLVATNDCHYLEKTDVEAHDTLLCIQTGAKVTDERRMRFETTELYYKSPDEMAAAFAHVPEAIENTVKIAGQIDVTLDLGNYYFPNYELPEGMTLEDEFRKLSHEGLQKRLEILPYRDQIDEPAYWQRLEKELDVICSMGFPGYFLIVQDFINWAKDNKIPVGPGRGSAAGSIVAWALKITNLDPIPYNLLFERFLNNERV…	78357239	YP_388688.1		Desulfovibrio_alaskensis_G20_uid57941	Desulfovibrio alaskensis G20		E1	E1		PHP+Pol3+HhH+OB+CTD	0	0		Proteobacteria	Deltaproteobacteria		Anaerobe		57.8361	3730232	5.34	5.55	1165	877		HHDHEHCDH	9	QISMF	911-915
MSDFVHLHCHTEYSLLDGAIRIKDLCARAKDFGMPACAITDHGNLFGAAYFYQGCKDFGINPIFGCEVYVCHDHTDKKTDSPLARRRHHLILLAQNKTGYHNLVKLVSHGFLDGFYYKPRVDKGLLRKYSEGLICLSACIAGEIPRAILADDMDLARKLTHEYADIYPNRFYLELQSNGLKEQEKANAGLIDLAETCNLPLVATNDCHYLNADDAEAHEVLLCIQTQTTMDDPKRMQFGTHELYYKSIEEMEKSFGHVPEALANTARIAEACNVELDFGNHYFPVYQLPEGASMESEFRRLAEEGLEKRLVNHPDRDQLNPQTYRDRLQYELRVILEMGFPSYFLIVQEFINWAKNNDIPVGPGRGSAAGSLVAWALRITNLDPIPYNLLFERFLNSER…	220904502	YP_002479814.1		Desulfovibrio_desulfuricans_ATCC_27774_uid59213	Desulfovibrio desulfuricans subsp. desulfuricans str. ATCC 27774		E1	E1		PHP+Pol3+HhH+OB+CTD	0	0		Proteobacteria	Deltaproteobacteria		Anaerobe		58.0722	2873437	5.52	5.74	1160	878		HHDHEHCDH	9	QVSLL	912-916
MAEFVHLHVHTEYSLLDGAIRINDLLTRAKDLGMPAVAITDHGSMFGAVVFYMAAKELGIKPIIGCEVYVAEGDVDDEEAHLRKEHGGGYHLILLAKNQRGYKNLIKLVSTGYLDGFYYKPRVSKHLLKKYSEGLIALSACLAGEIPRKLMNEGLEAGADMARTYESIFPGNFYLELQDNGIGKQTRLNELLVKCAEKTGLPLVATNDCHYLTAEDFEAHDTLLCIQTQTTVDAEKRFRMETKELYFKTPEEMEKAFAHVPEAILNTQRIAEQCNLEIELGNYYFPEYKLPEGVSMNEEFERLCREGLQRRLNTITYEVDEGKYWKRLDYELGVIKQMGFPAYFLIVQDFINWAKDHRIPVGPGRGSAAGSIVAWSLKITNLDPLPYDLLFERFLNVER…	376297541	YP_005168771.1		Desulfovibrio_desulfuricans_ND132_uid63159	Desulfovibrio desulfuricans ND132		E1	E1		PHP+Pol3+HhH+OB+CTD	0	0		Proteobacteria	Deltaproteobacteria		Anaerobe		65.2094	3858580	5.45	5.61	1184	896		HHDHEHCDH	9	MLNML	930-934
MPDFVHLHCHTEYSLLDGAIRIGDLVKTAKSFNSPAAAITDHGNLHGALIFYDAAKKAELKPIIGCEVYVSPTSRRDRDPRTPRYHLVLLAQNMTGYKNLLKLATLGHTEGMYYKPRVDKELLGQYGEGLIALSACIKGEINQKLLKEGKDQARAMAKEYASLFPDRFYLEIQANEIPEQAIINDFLIDLSDDMGLPLVATNDCHYLRADDAEAHDVLLCIQTAACVDDVKRMRFTTQDLYYRSPDEMAAAFAHVPQAIANSCEIAERINLQLKFGDYHFPVYKSPPGKSLDEVMADLARKGLTERLSKMQGADPKRYWDRLELELDVIKQMGFPGYFLIVQDFINWAKNHGIPVGPGRGSAAGSLVAYALRITNLDPLPYDLLFERFLNIERVSMPDI…	239906002	YP_002952741.1		Desulfovibrio_magneticus_RS_1_uid59309	Desulfovibrio magneticus RS-1		E1	E1		PHP+Pol3+HhH+OB+CTD	0	0		Proteobacteria	Deltaproteobacteria		Anaerobe		62.6743	5315620	5.77	5.79	1154	872		HHDHEHCDH	9	RLSLM	906-910
MSEFVHLHVHTEYSLLDGAIRIKDLCQQAKDFGMPAVAITDHGSMFGAVTFYMTAMDMGIKPIIGCEVYVAPGDIDDELAHTRKDKKGRYHLVLLAKNQQGYKNIIKLCSLGFLEGFHYKPRVSKYLLNKYSEGVIALSACLAGEVPRALMNEGLDAGIEMAKTYESIFPGNFYLEVQANGLKEQEDLNELIYKCAEQTGLPLVATNDCHYLTKEDYEAHDLLLCIQTQTTVDAEKRFRMGTDQLYFKPQEEFEEYFAHVPEAIANTQKIAEMCNLEIELGNYYFPEYELPEGMTIETEFVKLCKEGLQKRIENAPYEIDEAKYWERLDYELGVINEMGFPAYFLIVQDFINWAKDNRIPVGPGRGSAAGSIVAWALRITNLDPIPYDLLFERFLNVER…	242280805	YP_002992934.1		Desulfovibrio_salexigens_DSM_2638_uid59223	Desulfovibrio salexigens DSM 2638		E1	E1		PHP+Pol3+HhH+OB+CTD	0	0		Proteobacteria	Deltaproteobacteria		Anaerobe		47.0928	4289847	5.1	5.13	1175	890		HHDHEHCDH	9	MINML	924-928
MSDFVHLHCHTEYSLLDGAIRLKDLCAKAVDFGMPAAAITDHGNLYGAVYFYNTCKQFGIKPIIGCEVYVANDHTDKTSELARVRHHLVLLARDNEGYHNLVKLVSHGFLHGFHYKPRVDMDLLRQYSGGITALSACLAGQVPRALLRSGMDDAIRIAREYEAIYPGNFYLELQSNGLKEQDELNEKLIELADHTGLPLVATNDCHYLEASDVEAHDVLLCIQTQAKVDDERRMRFETKELYYKSPEEMAKAFAHVPDAVANTGRIAEQCAVKFEFGKYVFPVYALPEGMTLEDEFRRLSREGLKRRLERHPNRDTIDHDLYWKRLELELDVIGQMGFPGYFLIVQDFINWAKDNGIPVGPGRGSAAGSLVAWSLRITNLDPIPYNLLFERFLNIERVS…	218885238	YP_002434559.1		Desulfovibrio_vulgaris__Miyazaki_F__uid59089	Desulfovibrio vulgaris str. 'Miyazaki F'		E1	E1		PHP+Pol3+HhH+OB+CTD	0	0		Proteobacteria	Deltaproteobacteria		Anaerobe		67.109	4040304	5.4	5.83	1173	876		HHDHEHCDH	9	QVSLF	910-914
MSDFVHLHCHTEYSLLDGAIRLKDLGARAKDYGMTAAAITDHGNLFGAAYFYTTCKSFGIKPIIGCEVYVAATDRTDKTSEFARTRYHLVLLAQNNEGYHNLVRLVTRGFTEGFHYKPRVDKELLREYSDGLIALSACLAGEVPRVLMKQGMDAGIATAQEYASIFPGRFYLELQSNGIKEQEVLNEKLIELAGHTNLPLVATNDCHYLDATDVEAHDILLCIQTQTTVDDPKRMRFETRELYYKSPEEMEKAFAHVPEAIANTGRIAEMCNIEMSFGKYFFPVYELPEGMTLDTEFQRLAEEGLKKRLEKHPDRDTIDHKAYWDRLEWELKVITDMGFPGYFLIVQDFINWAKNNGIPVGPGRGSAAGSLVAWSLRITNLDPIPYDLLFERFLNNERV…	46579764	YP_010572.1		Desulfovibrio_vulgaris_Hildenborough_uid57645	Desulfovibrio vulgaris str. Hildenborough		E1	E1		PHP+Pol3+HhH+OB+CTD	0	0		Proteobacteria	Deltaproteobacteria		Anaerobe		63.2789	3773159	5.41	5.58	1164	877		HHDHEHCDH	9	QVSLF	911-915
MSFVHLHLHTMYSLLDGAIKIPELVKKAKEYGMPAVAMTDHGNMFGAVDFYKQCTKAGIKPILGCEVYVSPGSMREKRNAEGVYEGAYHLVLLAENMTGYRNLIYMVSQGYLEGFYYKPRIDKELLRECSEGIIALSACLGGEVPNQLLAGDTEGARRSALEYLEIFGEGNFFLELQENGMDDQRAVNRQLIALAEETGIPMVATNDCHYLNREDAKAHDILLCIQTQSNFDDEKRFRFDSDQLYFKSPETMHKDFGHIKDAIANTVKIAERCNVQLEMGKVYLPKYDIPAEHTLESYIGEVSRKGLLERFAQFDRLGLTYDRPAYEERLEIELDVINSMGFPGYFLIVADFIQWGKDQDIPVGPGRGSAAGSLVAYALKITDIDPIPYNLLFERFLNP…	317052727	YP_004113843.1		Desulfurispirillum_indicum_S5_uid45897	Desulfurispirillum indicum S5		E1	E1		PHP+Pol3+HhH+OB+CTD	0	0		Chrysiogenetes	Chrysiogenetes		Anaerobe		56.1087	2928377	5.17	5.22	1163	892		HHDHEHCDH	9	QISLF	925-929
MPEADTTTAVPDAGFVHLHVHTQYSMLDGAIRLDRLLAQCKEYGMEAVAITDHGAMFGALEFYVKAKKAGIKPIIGCEFYVAPADRRDKSAKSAGAAAHHLVLLAMNNEGYQNLMKLASCAQFEGFHYKPRIDYELLSRHNQGLIALTACLHGQLPMLLTRGDYDGAKAAAGKLQKLFPDRLYLELQENKIAEQQTVNDGLKKLAAELKLPLVATNDCHYLNREEAQAHEVLLCIQTGKTMADQGRFRFSTDELFFKSPAEMKKSFSHCPEAIAETVKVAARCNVELDLSSHHFPHFPIPEGETLESVFSKDAREGLEKRFTEIRRLTELTPEQEEEYRARLEHEIDVIIKMGFPGYFLIVADFINWAKDHEIPVGPGRGSGAGSLVAWAMRITDIDPM…	297569370	YP_003690714.1		Desulfurivibrio_alkaliphilus_AHT2_uid49487	Desulfurivibrio alkaliphilus AHT2		E1	E1		PHP+Pol3+HhH+OB+CTD	0	0		Proteobacteria	Deltaproteobacteria		Anaerobe		60.2863	3097763	6	6.14	1192	882		HHDHEHCDH	9	QISLF	927-931
MANKGDFVHLHLHSQYSLLDGAIKIKDLVKKAKEYGMSAVAVTDHGNMYASYELYKECTAEGIKPIIGQEFYIAKGSRFDRKKGNEGEKGSYHLVLLAKNEIGLKNLMKLSSIAFLEGFYYKPRIDKEVLEKYSEGLIALSACIQGEIPVLYLQGKEEEAKNVAKWYKELFGDDFYLEIQYHGIKEQEKANQFLIKLSKELDIDLVATNDAHYLEKEDWEAHDVLLCLQTGKKLSDENRLRFSTKEFYFKDANEMLELFKEVPHAVFNTLKVAEKIDVKIKNTGYLLPKYDVPPDYTYESYLRELAEKGLERRFKELGITNGEIKQKYYQRLQHELKIISDMGFPGYFLIVWDFINWAKKNGIPVGPGRGSAAGSLVAYAIGITDIDPLRFNLLFERFL…	325295328	YP_004281842.1		Desulfurobacterium_thermolithotrophum_DSM_11699_uid63405	Desulfurobacterium thermolithotrophum DSM 11699		E1	E1		PHP+Pol3+HhH+OB+CTD	0	0		Aquificae	Aquificae		Anaerobe		34.9486	1541968	6.27	6.84	1147	878		HHDHEHCDH	9	LMNLF	915-919
MVDYVPLHVHSEYSLNDSLLRIHDIVAFAQTHDLTSIALTDRNNLYAAIKFYQCARRAKIKPILGCDLSIRDEVGQIHQLILLAQNALGFRHLCELVSFAYTHDQTPNEIAVDKTRLTAEQCQGLIALSGGEEGDVGKAIARGDRKHALQCATHWQKIFSNRFYLQIARFGQTEPPLFSQNLAEIGQKLRIAAVATNLACFKTAADFDYHEARVCIASGDTIDNPKRVRRFTPQHHLRAPQDLAQIFADAPQLLVNTELIAQRCNVVLSLGKHYLPDFPLPECIDIERYLVQEAERGLEERLVQLFPDPQIRAEKTALYQERLQTELAVINRMQFPGYFLIVADFIQWAKNHDVPVGPGRGSGAGSLVAFCLKITELDPMAYDLLFERFLNPERVSMPD…	146329848	YP_001209597.1		Dichelobacter_nodosus_VCS1703A_uid57643	Dichelobacter nodosus VCS1703A		E1	E1		PHP+Pol3+HhH+OB+ctx	0	93		Proteobacteria	Gammaproteobacteria		Anaerobe		44.3957	1389350	6.1	6.12	1175	888		HHDRDQGLC	3	QTNMF	922-926
MAEPRFVHLRVHSDYSMIDGLAKTGPLVKKAAALGMPALAITDFTNLCGLVKFYGGAHGAGIKPIIGADFYLQSEELGDELAHLTILAMNNEGYQNLTLLISRAYQRGYGADGPTIDRAWLVEHQAGLLLLSGGRHGDIGKFLLRGNQVLVEQSVAFYQQHFPQRFYLELVRTGRPDEESYLHAAVELATAHGLPVVATNDVCFISQDDFEAHEIRVAIHDGFTLDDPKRPKNYSVQQYMRSEEEMCELFADIPEALINTVEIAKRCNVTIRLGEYFLPQFPTGDMSTEDYLVMCSKKGLEERLTFLFPDEEVRAQRRPEYDERLEIELNVINQMGFPGYFLIVMEFIQWSKDNDVPVGPGRGSGAGSLVAYALKITDLDPLEFDLLFERFLNPERVSM…	307129835	YP_003881851.1		Dickeya_dadantii_3937_uid52537	Dickeya dadantii 3937		E1	E1		PHP+Pol3+HhH+OB+CTD	0	0		Proteobacteria	Gammaproteobacteria		Facultative		56.2963	4922802	5.15	5.03	1160	884		RHDFDHGDC	4	QADMF	920-924
MSFVHLHVHTEYSLLDGACRIDELIDQAVAFNMPAVAITDHGVMYGVVDFYKKAIEKGIKPIIGCEVYVAPASRFDKKQRTDLFHLILLAKDFEGYKNLIKLVSLSFLEGFYYKPRVDKDLLRQYSKGLVALSSCLAGEIPTYILQNNIERAKNAIKEYLDIFGEDFYLELQNNGMEEQEYVNNYLIRLAKEFNVPLVATNDVHYLRKEDAEIHDILLCIQTGSKLNDKDRLRFKTNEFYFKSPDEMINLFKDVPEAIENTFKIAERCNVEIPLNNIILPVFEVPEGETLDSYFEKLCWEGAKKRFGENIPQEIKERLSYEISVIKQMGFSGYFLIVQDFVNYAKSKGIPVGPGRGSAAGSLVSYVLGITNIEPTRWGLIFERFLNPERVTMPDIDIDF…	217967773	YP_002353279.1		Dictyoglomus_turgidum_DSM_6724_uid59177	Dictyoglomus turgidum DSM 6724		E1	E1		PHP+Pol3+HhH+OB+CTD	0	0		Dictyoglomi	Dictyoglomia		Anaerobe		33.9573	1855560	5.34	5.75	1127	864		HHDHEHCDH	9	QVSLI	896-900
MFVELCALSNFTFLTGASHPEDYAQKAALLGLPAFAIADVNSVAGIVRAHTELKEIARQIDLCATAEARDGPIGPPWPGPRSEDSAAVRNLPRLLPAARLRLREGTEITALPEDRAAWGRLSRLLTLGQRRAPKGRCHLDLADVLDEADGMQLLLHGLPEAPPVQLGAGRTWPQAEALTRRFPGKVSLLMTPAYDGQDRVRFDRWAALADTLGLPTVASAAPLFHCATHRRLADVLTAIRNGCRVEDLGRTAQAHAEQRLRSEAEMLRLFRGHEDAVHRTAEIAARCSFCLSQLRYEYPSETRGGETAQDRLSRLAHEGLRWRYRNGAPPKVRKMLDHELRLIGKLGYAPYFLTVNDIVAFARSRDILCQGRGSAANSVVCYCLGITSVSPEVGTMVFE…	159042658	YP_001531452.1		Dinoroseobacter_shibae_DFL_12_uid58707	Dinoroseobacter shibae DFL 12		E2	E1+E2+E2		PHP+Pol3+HhH+ctx	0	86		Proteobacteria	Alphaproteobacteria		Aerobe		65.5246	4417868	6.86	7.18	994	887		CLTVRELAL	0	PLPLF	909-913
MTQPPRFIHLRLHTEYSLLEGAMRLKKLPDLVAAAEMPAIAITDTNNMFAALEASEALSKAGIQPIIGCQVDVAFDPAAPGERPRAPAPVVLLAQTEAGYENLMALNTCLYVDKGGQLPQITVEELAANGSDLICLTGGPRGPLGRFLSAGQRPKAQALMARLAEIFGDRLYVELHRHPGDPLCAETEPGFLDLAYDMNLPLVATNDVYFPDPGMYEAHDALICIAEGAYVDQQAPRRRLTDQHYFKSQTEMATLFADLPEALENTIEIARRCAFKAFKRDPILPRFAEDEVEELRRQSREGLKARLAVIPHAAPVEEYEKRLEFELDIIEGMGFPGYFLIVADFIKWAKDRGIPVGPGRGSGAGSLVAYALTITDLDPLRYSLLFERFLNPERISMPD…	159045497	YP_001534291.1		Dinoroseobacter_shibae_DFL_12_uid58707	Dinoroseobacter shibae DFL 12		E1	E1+E2+E2		PHP+Pol3+HhH+OB+CTD	0	0		Proteobacteria	Alphaproteobacteria		Aerobe		65.5246	4417868	5.25	5.3	1164	888		RHETQPGDY	2	QVSLF	925-929
MTGYAELCVTSNFTFLTGASHPEELVTRAAELGLKAIAITDRNSVAGVVRAFSALKELARLREEARAASDGAEAGPVVRSRQVTDHSSRQTMQHMPAGDAPRIPPDMVLPKLIPGARIVLTDSPVDWLALPADIAAWSRLTRLLSLGKRRATKGECHLTRKDLLDWGEGMVLIALPPDPMEHPARASLSDLRHMLRIFPGQCFLGAAPRYDGRDPTRLDQLARIAQDTGLPLVALGEVMMHRSSRRPLADVLTCLREGCTIDTIGERRLTNGEHRLKSPAEMARMFHRYPAAIRRTLEIADRCAFRLDDLRYQYPDEARDGEPAQARLERLSREGLHWRYPEGPPARIVTRVDKELKLIGEMGYAPYFLTVHDIVAFARSKGILCQGRGSAANSVVCYL…	159046536	YP_001542206.1		Dinoroseobacter_shibae_DFL_12_uid58707	Dinoroseobacter shibae DFL 12		E2	E1+E2+E2		PHP+Pol3+HhH+OB+ctx	0	53		Proteobacteria	Alphaproteobacteria		Aerobe	Yes	65.5246	4417868	7.41	7	1116	900		CTTRRDPEM	0	PLPLF	924-928	PSRDFH
MQFSHLHCHTQFSLLDGAADIKKLFKKAKEDNMPAVAITDHGNMFGVFEFVAEGNKQGIKPIVGCEFYVVEDRHVRQFTKDKKDVRHHQLLLAKDEIGYKNLVKMCSLGFIEGMYGKYPRIDKDLIVQYHKGLIATTCCIGAIIPKTIIRQGEEAAEREFKWWLDLFGDDFYVELQRHDIRDQYIVNEVLIKFARKYNVKIICSNDSHYVDRDDWNAHDILLCINTGDKQSTPSAKDFDDEKGIPKGSRFAFYNDQFYFKKTSEMLQLFNDLPESLDNTNEIVDKIKTLDLRKDILLPNFPIPDEFKTHTLSEMVGKKELTADVLNQWEYLRHLTFEGARKKYDVVTPEIEERLNFELQTIRNMGFPGYFLIVADFIDAGRKMGVFIGPGRGSAAGSAV…	255034240	YP_003084861.1		Dyadobacter_fermentans_DSM_18053_uid59049	Dyadobacter fermentans DSM 18053		E1	E1+E2+E2+E2		PHP+Pol3+HhH+OB+CTD	0	0		Bacteroidetes	Cytophagia		Aerobe		51.545	6967790	5.74	5.73	1216	928		HHDHEHCDH	9	QASLF	970-974
MQYTELQVTSNFSFLRGASHPEELVEQAMHFGYTKIAITDRNTLAGIVRAHSAARGKGFEVIPAARLDLIDGPSLLAYPTDKPAYARLSALLSLGNRRTEKGKCDLYRRDVYEHAEGMKFVAVAPVTLNASFEFEPGFERALREYRSELGSELYLAATRSYVESDVKKFFRLSEISKRLDVPLVATNDVHYHHPERRQLQDIVTCVREKCTIYNAGFRLHQNAERYLKDQAEMLRIFRGYPDAIARTQEIAEACTFSLDTLQYVYPEEITGGDRSPQEELTYLAWKGARDFYGEPVPEKVASAIEHELKFVAEMDYAAYFLTVYDIVRFARERGILCQGRGSAANSTVCFCLGITSVDPTKFDLLFERFISSARNEPPDIDVDFEHERREEVIQYIYQK…	255036108	YP_003086729.1		Dyadobacter_fermentans_DSM_18053_uid59049	Dyadobacter fermentans DSM 18053		E2	E1+E2+E2+E2		PHP+Pol3+HhH+OB+ctx	0	58		Bacteroidetes	Cytophagia		Aerobe		51.545	6967790	6.68	6.17	1076	852		QTRRRSPDH	2	PMGAF	874-878	SGRNFR
MLLNCHSYFSLRFGTIPEDELLAMCRENGYDCVALTDINNTSGCLNFVRMAPRFDIKPIVGIDFRNGVTQQFVALAKNNAGFQVLNAYLSAQKLAGLPFPDRAPEMEHVAVIYPFEKLNKERREQFGPNEYIGISMQELDKLHYSPLHRFRDRLVIRQPVTFRNKKDFNAHRLLRAIDENTLLSKLAASETGNESEQIVQAKVLEYHFKQKDFRIILENTRKLMDECEIRFTFGNEREHQNLKIFGKNEEEDFKKLRSMTYQALGYRYGDNITDEIFDRIAKELDMIRQQNFVPFFLVNHDIVSYARRKGYYYVGRGSGANSIIAYLLNITNVDPIELDLYFERFINLHRKNPPDFDIDFSWRDREDVTRYIFDTYGKNGQAALLATYSTFQHNSAVRE…	255038661	YP_003089282.1		Dyadobacter_fermentans_DSM_18053_uid59049	Dyadobacter fermentans DSM 18053		E2	E1+E2+E2+E2		PHP+Pol3+HhH+OB	0	0		Bacteroidetes	Cytophagia		Aerobe		51.545	6967790	6.75	6.78	989	819		NHFIDQFPT	1	QKQLF	845-849
MNYTELQVTTNFTFLRGGSHPEELVGQAIELGYKAIAITDRNTLAGVVRAHAAAKGKDFRIIPACRLDLLDGPSLLAYPTHQAAYSHLSALLTEGNLRTEKGKCDLYKADVYRYAEGIRFIAVPPAALNESFDFDPSFEQNLREYRRALGKSLYLGAIRSYQGDDMKKLYRLDQLSQHLDIPLVATNDVHYHNFQRRELQDVLTCIREKCTIYNAGFRLHENAERYLKPAAEMQRLFMKFPEAIERTQEIADACQFSLSSLKYVYPEELTTEGRTPMEELIHLTWLGAKKRFPKGIRPDIHAKILHEFKFVEEMNYAAYFLTVYDIVRFANEQKILCQGRGSAANSVICYCLGITSVDPIEIDLLFERFISSSRNEPPDIDVDFEHERREEVMQYIYNK…	255039130	YP_003089751.1		Dyadobacter_fermentans_DSM_18053_uid59049	Dyadobacter fermentans DSM 18053		E2	E1+E2+E2+E2		PHP+Pol3+HhH+OB+ctx	0	58		Bacteroidetes	Cytophagia		Aerobe		51.545	6967790	6.12	6.09	1074	852		QTRRRSPDH	2	PMGLF	874-878	ASRDFR
MAEPRFIHLHVHSDYSMIDGLAKTAPLVKKVAALGMPAFAITDHTNLCGLVKFYGSAHGAGIKPLVGADVLVRSETMGDELSALTLLACDNQGYQNLTQLISHAYQRGYGAEGPTIDRDWLIAYRAGLILLSGARQGDVGKLLLRGNQTLAGECVDFYQRHFPDSYFLELVRTGRPDEESYLHLAVELAQQRDLPLVATNDVRFLETSDFDAHEIRVAIHDGYTLDDPKRPRNYSAQQYMRSEEEMCELFADLPEALQNSVEIAKRCNVTIRLGEYFLPQFPTGEMTTEAFLVKKAHEGLEERLTFLFPDEADRARLRPPYDERLEIELKVINQMGFPGYFLIVMEFIQWSKDNGVPVGPGRGSGAGSLVAYSLKITDLDPLAFDLLFERFLNPERVSM…	238918790	YP_002932304.1		Edwardsiella_ictaluri_93_146_uid59403	Edwardsiella ictaluri 93-146		E1	E1		PHP+Pol3+HhH+OB+CTD	0	0		Proteobacteria	Gammaproteobacteria		Facultative		57.4367	3812315	5.29	5.15	1162	886		HHDHDAADR	5	QVDMF	922-926
MAFVHLHNHTEYSLLDGHTHIYDMVKRAADLDMPAVAISDHGVMSGVPQLCEMCDKVEAETGKRVKPIYGCEVYFTTDEELRKDTKPKLYHLLLLAKTNEGYHNLVKLVSESHVDNFYYKPRTTFSMLQKYGKGIIGSSACIAGIIPKLLDNRQVDEAVEWAKKFASCFEPGDFYIELQNQGIRTDAGFTQTELNHMLTDVAKAAGLKTIATNDFHYLTREDARAQDYMLCIGTGAAFNDANRMRFENDQFYMKTEEEMREALKDFPEACDTTVEVAEKVNVVLERDSILPRFPLPEGETEESYFRKRVQEGLVKHYGNPVPQEAQERADYEMGIIIQQGFPAYFLIVQEYIEWARSQGIGVGPGRGSAAGAIVAYAMDITALDPLSNGLLFERFLSPE…	257790804	YP_003181410.1		Eggerthella_lenta_DSM_2243_uid59079	Eggerthella lenta DSM 2243		E1	E1		PHP+Pol3+HhH+OB+CTD	0	0		Actinobacteria	Actinobacteria		Anaerobe		64.2046	3632260	5.16	5.16	1153	881		HHDHEHCDH	9	QVSMF	916-920
MAFVHLHNHTEYSLLDGATHVYDMVKRAAELGMPAVAITDHGVMSGVPELSDACDAVEKETGFRVKPIYGCEVYFTTDEELRTDVKPKTYHLLLLAKTNEGYHNLVKLVSESHVDNFYYKPRTTFSMLQKYGKGIIGSSACIAGIIPKLLDNRQFEDAVEWAHKLASCFDPGDFYIELQNQGLRTDGGLTQTELNQQLTDVARAAGLKTIATNDFHYLTQEDARAQDLMLCIGTGSVMNDPNRMRFENDQFYMKTEEEMREALRDFPEACDTTVELAEKVNVVLERDSILPRFPLPEGETEESYFRKRIQEGLIKRYGDPIPPEAQERADYEASVIIQQGFPAYFLIVQEYIEWARSQGIGVGPGRGSAAGAIVAYAMGITDLDPLSNGLLFERFLSPE…	339445581	YP_004711585.1		Eggerthella_YY7918_uid68707	Eggerthella sp. YY7918		E1	E1		PHP+Pol3+HhH+OB+CTD	0	0		Actinobacteria	Actinobacteria		-1		56.2005	3123671	5.07	5.12	1153	881		HHDHEHCDH	9	QVSMF	916-920
MSQIFVHLRSHSDYSLLHGMVKIESLVNLCVQHNMPALALTDSGNLFGSLEFSDCASNSGIQPIIGCNIMISYNGDNIGELILLVKNQVGYSNIVNLVSNSFRNDQSGKINRIDLNTLISLKDGIIVLTGGHDGFLAQLLLGNVIDYGIIDKLLLAFKGNLYVELQRHNIEEEKLIERTLIKFAYEKDVPLVATNDILFARREDFLAHDVLSCISDGNYIAQEDRKMFTEEHYFKSSNEMHELFVDIPEAISNTVLIAQRCSFMPEIRKPMLPHFPCSSGRNESQELISQAIDGLNSRLKDSNLSKEQTSKYYERLHYELDIIISMDYAGYFLIVSDFICWSKRNDIMVGPGRGSGAGSLVAWSLQITDLDPIEFGLIFERFLNPDRISMPDFDIDFCQ…	73666820	YP_302836.1		Ehrlichia_canis_Jake_uid58071	Ehrlichia canis str. Jake		E1	E1		PHP+Pol3+HhH+OB+CTD	0	0		Proteobacteria	Alphaproteobacteria		Aerobe		28.9577	1315030	5.55	5.69	1123	860		RHHSNEGDL	2	QFSLF	895-899
MSQIFVHLRSHSDYSLLHGMIKIDSLVNLCVQYNMPALALTDSGNLFGSLEFSDYASSLGVQPIIGCNIMMSYNGDSIGELVLLVKDQIGYNNIVNLVSNSFKDSQSNKVNRVDLEKLIDLKDGIIVLTGGHDGFLSQLLLGNVIDYGIIDKLLLAFNGNLYVELQRHGMEEEKIIEKTLVNFAYEKDLPLVATNDVLFAKKNDFLAHDVLSCISDGNYIAQEGRKMFTEEHYFKSSDEMYRLFKDIPEAVSNTVLIAQRCSFMPETRKPMLPHFPCSSGKNESQELISQAINGLDNRLKSKSLSTEQVSKYYERLHYELDIIISMDYAGYFLIVSDFICWSKRNDIMVGPGRGSGAGSLVAWSLQITDLDPIEFGLIFERFLNPDRISMPDFDIDFCQ…	88658193	YP_507712.1		Ehrlichia_chaffeensis_Arkansas_uid57933	Ehrlichia chaffeensis str. Arkansas		E1	E1		PHP+Pol3+HhH+OB+CTD	0	0		Proteobacteria	Alphaproteobacteria		-1		30.1007	1176248	5.62	5.5	1120	860		RHHSNEGDL	2	QFSLF	895-899
MVIMNQIFVHLRSHSDYSLLRGMIKIDTLVNLCVQYNMPAVALTDSGNLFGSLEFSDHASNAGVQPIIGCNIMVHYHGNNIGELVLLAKNQAGYNNIIDLVSNSFKGNQSGKLNRIDLNRLIQLKDGIIILTGGYEGLLAQLLLRDVIHYNVVNKLLLAFENNLYVELQRHGIKEESIVETTLIKFAYEKNLPLVATNDVLFVKKEDFPAYDVLSCISDGHYVAQEDRKMFTAEHYFKSSQEMCSLFHDIPEAIYNTLLIAQRCSFMPEIRKPILPHFPCSSGKNESQELITQALAGLEKRLKLKNLSEEDMVKYHERLLYELDVIISMDYAGYFLIVSDFICWSKRNGIMVGPGRGSGAGSLVAWSLQITDLDPIEFGLIFERFLNPDRISMPDFDID…	58616909	YP_196108.1		Ehrlichia_ruminantium_Gardel_uid58245	Ehrlichia ruminantium str. Gardel		E1	E1		PHP+Pol3+HhH+OB+CTD	0	0		Proteobacteria	Alphaproteobacteria		-1		27.5126	1499920	5.96	6.13	1122	859		RHRSNEGDL	2	QISLF	897-901
MEFVHLHNHSEYSLLDGMLRLSEKGPSKFLKQVAADGFKAMAITDHGNMYGAMDFYKNAAAAGIKPIIGCEAYITNGSHKNKEKGLDKTFHLTLLAKDYEGYQNLMALISKAWLDGFYYHPRIDKDILAQHAKGIMALSGCLKGEVSQELLNGTFAQACEYAKTYESILGKGNYYIELMDHGIEEEQIILPKLIEVSKSTGIPVVATNDCHYEKQEDWQAHDIHMCISMGKTLDDPNRLKSSTHELYFKSAQEMAELFSYIPEAVSNTLEVAEKCNVVMPKSGFVLPVFDIPPSFSDTDSYIKNLCQEGLAKKMSGIIPPNYQERLDYELGVIGKMGFSSYFLIVADFIDYARQNHIPVGPGRGSGAGSIVAYSLNITKVDPIKNGLLFERFLNPDRLS…	187250629	YP_001875111.1		Elusimicrobium_minutum_Pei191_uid58949	Elusimicrobium minutum Pei191		E1	E1		PHP+Pol3+HhH+OB+CTD	0	0		Elusimicrobia	Elusimicrobia		Anaerobe		39.9521	1643562	5.91	5.98	1167	889		HHDHEHCDH	9	ICSLF	928-932
MSFPQLHTVTSYSLLSSTVRIRSYVKQAKALGYQTLAITDINVLHGAVEFYEACQEAGIQPIIGLRLEYTPAEKEGHSELLLFAKNLKGYQQLMQLSSSKMTTEGPFYLAEHQSLLSDLFAVTLSAKGEVAQTFFEDEQQAVHAFQQLASYFDPQSLFVEHSFSMNQQRNPALFSFYQREQLPGVALQEVRHLTREEGFAVTVLESIKENNQLNITSQTPEIEGLNYLREAETTMEQMLQIAGAEVVQNTIQLAENCRVDIPLHQKLLPHFPVPDNQTAGSYLRTLCLEKLPERVPHLNEVYQKRLEKELTIIHNMGFDDYFLIVWDVMDFCHNNQIVTGAGRGSAAGSLVSYVLSITDVDPIKYDLLFERFLNPERYTMPDIDLDIPDNRREEVLAYV…	29375623	NP_814777.1		Enterococcus_faecalis_V583_uid57669	Enterococcus faecalis V583		E3	PC+E3		PHP+Pol3+HhH+OB+CTD	0	0		Firmicutes	Bacilli		Facultative		37.3812	3359974	5.88	5.94	1109	856		HVSIRESER	1	SMDLL	884-888
MTEKARDLFDKLMTQIQLDDTAKEHPLIQNGRIDKVIVHQQSRLWEFHLSFDELMPVMLYQTFMQQLELAFQQIAQVSVQITTNQTTFTEEQLTDYWQLALLNSQCNTPLVQKVLKTQTPQFEDRKIILPVDNEAVIPYLKQQYLPIIEELYFSYGFPKFHIEPKMDQQQAAEVLKKFEEQKLEQAAAFQQQAAESLVKHEQMKKEKQQQAPAFDGPIRLGRNIPNDEPIMPMGNILEEERRITIEGFIFDKEVRELRSKRKILILKITDYTSSFVVKKFSNGEKDEQVFDAIQPQSWIRVRGSVQEDTFMRDLVMNAQDLMEVAHAPRKDYAPEGEKRVELHMHSNMSTMDATNKVGDLVAQAGKWGHKAIAITDHGGAQAFPDAHAAGKKAGVKILY…	29376875	NP_816029.1		Enterococcus_faecalis_V583_uid57669	Enterococcus faecalis V583		PC	PC+E3		NTD+OB+EXO+PHP+Pol3+HhH	0	0		Firmicutes	Bacilli		Facultative		37.3812	3359974	5.21	5.25	1451	891		HHDHEHCNH	9	QLSLF	1444-1448
MFFPQLYTITSYSLLQSTIRIREYVQEAKKQGYTSLAITDKDVLYGAPEFYRICVEEGVQPIIGLHLSYTYEEKNYGLLAYAKDEIGYQQLMKLSSRKMIQEKLELAEMTETDHLAFVVPANHSVSEAFNKEDNFFGHWQFLLENVFTRNFYIGLTENTPDQLPEWYQYVIKENYSLCALHPIASLQQEELFALEVMKHIKEGSQIPLENLSASLPLTANVYLLSEQEMIKRFEKAGLSQAVIGAQRLAESISFEFQFHQKLLPHYPVPNGKQAGEYLRELCYSQVERRITDYTKEYQERLDYELSVIHQMGFDDYFLIVWDVMAFAHRNKIVTGAGRGSAAGSLVAYVLEITDVDPLEYDLLFERFLNPERFTMPDIDLDIPDNRREEVLNYVREKYG…	383328611	YP_005354495.1		Enterococcus_faecium_Aus0004_uid87025	Enterococcus faecium Aus0004		E3	PC+E3		PHP+Pol3+HhH+OB+CTD	0	0		Firmicutes	Bacilli		Facultative		38.3075	3019780	5.77	5.98	1104	851		YIQKHGAPA	0	SLDLL	879-883
MSEKRDLFEKLLEQIQLEEAEKNHPLLTAGEMDSVVVHRKSRLWEFTLHFSKILPIMLYRSLTQHLTIAFKDIAQVKLNILADDQTFDEQLLQDYWAQALENQQCDTPLAQQVLKTQVPVIKDRKVILPIDSTGAISYLKQQYLPLVEELFVSYGFPKFRIEPEVDEQQAERVLKLFEERKQEQAEAFMKQAAESLVVHEQKKKERKEQSPALEGPIHIQLGRNIPADEPTTPMISIVEEERRVTLEGYVFDKEVRELRSKRKILTLKITDYTSSFIVKKFSNGEKDEQVFDAISVGSWLKVRGSIQEDTFVRDLVMNAQDIIEVKHTPRKDYAPEGEKRVELHVHSNMSTMDATNSISDLVAQAGKWGHRAIAITDHGGAQAFPEAHSAGKKAGVKIL…	383329038	YP_005354922.1		Enterococcus_faecium_Aus0004_uid87025	Enterococcus faecium Aus0004		PC	PC+E3		NTD+OB+EXO+PHP+Pol3+HhH	0	0		Firmicutes	Bacilli		Facultative		38.3075	3019780	5.19	5.28	1452	891		HHDHEHCNH	9	QLSLF	1445-1449
MAEPRFIHLRVHSDYSMIDGLAKTGSLVKYAASMGMPAIGITDFTNLCGLVKFYGTAHGQGMKPIIGADFNVSSEAMGDELTQITVLAADNDGYQNLTLLISRAYQRGYGPAGPTIDRDWLAEHQQGLILLSGGRRGDVGKMLLRGNPTQVNECLNFYQQYFPDRYYLELIRTGRPDEETYLHAAVELAVARGVPVVATNEVCFLAESDFDAHEIRVAIHDGFTLDDPKRPRHYSPQQYLRSEEEMCELFSDIPEALENSVEIARRCNVTIRLGEYFLPQFPTGEMSTEDFLVVKSKQGLEERLEFLFPDEKLRAVRRAEYDERLDIELNVINQMGFPGYFLIVMEFIQWSKDNDVPVGPGRGSGAGSLVAYALKITDLDPLEFDLLFERFLNPERVSM…	387870314	YP_005801684.1		Erwinia_pyrifoliae_DSM_12163_uid159693	Erwinia pyrifoliae DSM 12163		E1	E1		PHP+Pol3+HhH+OB+CTD	0	0		Proteobacteria	Gammaproteobacteria		Facultative		53.3672	4072827	5.11	5	1160	884		RHDFDQGEC	2	QVDMF	920-924
MTEIFDKLGINKNYSFHFEDADIISCKYNPEKKKLILNVKVMNALPFSVYRELTKKLKLYTKTDVELIVQSNHCELDFLNISQYTDMIVRANNLSAVKEASLQLVDKQLKLLCIDQHHQEATLRECNALCDALKSLGIDLEVDAEISTGSLEDEVSEMPKIDKVEVVDRKVVSRVPKRRNGKGNYNPIKMSLLTDEARDVSVAGKVFDVEVRETRTGKFIAKYYLSDGESAICVVDFADTEEEIISKGICIRVFGTYVFDAKYERDYIFKMDRYEEIDNIFRRFDTADEKRVEFHLHTKFSEMDGINDASEYMAQAFEWGHPGMIITDHTGVQGFPKAYGNLKKLRSKYPNHEFKLGYGVEMNMVDGELKIVSNAHGESLQTGSYVSFDLETTGLSNYY…	336066143	YP_004561001.1		Erysipelothrix_rhusiopathiae_Fujisawa_uid68021	Erysipelothrix rhusiopathiae str. Fujisawa		PC	PC+E3		NTD+OB+EXO+PHP+Pol3+HhH	0	0		Firmicutes	Erysipelotrichi		Facultative		36.5562	1787941	5.36	5.66	1433	924		HHDHEHCNH	9	QMSLF	1429-1433
MATHLMVRSHYSLLKGMMPVELICEKAKHNESKSIALTDRHVLFGALDFYDAARKHHIKPIYGMEITILEDESYYDSLVLARTNEGYQGLIHLSYLLSKQAYISEVDVVPFESELIFIAYSEQGPFEKGMLSKNLDEVANTMERLKKMFSYFYIGLSHQESGFFSNVNDQLRQMAVLREIECVALPKVYYENKDDEEAFRALQAIDKSTYLEDKTLVSSPNRNFISDDDFKVLYTEAELSLTDTIAEMCNVSIMNLKTELPEFETHQDVSNKVFLEQLSHFGLKRRLNNSVPEKYRERLNYELKIINEMNFTDYFLIVYDVIRYAKKEGIYVGPGRGSSAGSLVAYCLGIVEIDPIEYDLLFERFLNPERVSMPDIDIDFPDDKRQYVIDYVRNKYGDD…	336066160	YP_004561018.1		Erysipelothrix_rhusiopathiae_Fujisawa_uid68021	Erysipelothrix rhusiopathiae str. Fujisawa		E3	PC+E3		PHP+Pol3+HhH+OB	0	0		Firmicutes	Erysipelotrichi		Facultative		36.5562	1787941	6	5.98	1021	845		MRKREDSKY	1	NMDLI	880-884
MPDTELLNPKRTIELDSDSIDPPPRAPFVELGLVSCFSFLRGASDAVDLVLSARSAGYDAIGIADVNSMAGVVRIHTEAQTLKLRPVIGTRIETVEGLAFLAYPRDRAAYGRVCRLISAGRMATLEGEWQAKGECDISLAMLAEHSEEVQLILLPPDDLAQRFTIKIESNIIPFRHPGLDPGSRFSSRTAPEEAGPRLGDRGDEKVVIEAVFPDILPHLTRQLPTLRHLAASYLYRGDDIARIDRLDTLAKANNLTLLATNNVHYHAPERRPLQDVMTAIRHKTTVARAGHLLHGNAERYLKPPETMVHLFARWPHAIAAAREVADACNFSLEELKYEYPQEIYPDGMTPQQFLEKETWKGTQWRYPNGLPDSVRETLQRELALIAKLDLARYFLTIKD…	85373905	YP_457967.1		Erythrobacter_litoralis_HTCC2594_uid58299	Erythrobacter litoralis HTCC2594		E2	E1+E2		PHP+Pol3+HhH+OB+ctx	0	82		Proteobacteria	Alphaproteobacteria		Aerobe		63.0685	3052398	6.06	6.03	1262	986		GVRVRAPNH	2	DLPLF	1034-1038	KSRDFH
MAFAPFVPLRVLSSYSMLEGAIDPKALAKLAKERGFPAIAICDRNGLYGAVAFAGACRDEGIQPIIGALVGVARPGSDAIDHLPLYAQDEAGYLNLCHLVSKAHLERPVELVPHVSLDDFDGRTEGLIALTGASEGGVTQLLAEGQKDHAEAYCDRLQALFPERLYVELSRRGNAVEQAAEEALVDLAYARDLPLVATNPANFAEPGFHKAHDAMLCIAGSYKIHEEDRPRTDQQAWVKSDRMMGEIFEDLPEATANTLVIAQRCAYAPPYRDPILPSLAGDLEGEERMLRELSTKGLEKRLEPYEDLSDEDREEYFERLDYEIGIINRMGFPGYFLIVADFIQWAKDHGIPVGPGRGSGAGSLVAWALTITDLDPIRLGLLFERFLNPERVSMPDFDI…	85374223	YP_458285.1		Erythrobacter_litoralis_HTCC2594_uid58299	Erythrobacter litoralis HTCC2594		E1	E1+E2		PHP+Pol3+HhH+OB+CTD	0	0		Proteobacteria	Alphaproteobacteria		Aerobe		63.0685	3052398	5.04	4.94	1163	878		RLERLHAPN	1	QEALF	914-918
MSEPRFVHLRVHSDYSMIDGLAKTAPLVKKAAALGMPALAITDFTNLCGLVKFYGAGHGAGIKPIVGADFNVQCDLLGDELTHLTVLAANNTGYQNLTLLISKAYQRGYGAAGPIIDRDWLIELNEGLILLSGGRMGDVGRSLLRGNSALVDECVAFYEEHFPDRYFLELIRTGRPDEESYLHAAVELAEARGLPVVATNDVRFIDSSDFDAHEIRVAIHDGFTLDDPKRPRNYSPQQYMRSEEEMCELFADIPEALANTVEIAKRCNVTVRLGEYFLPQFPTGDMSTEDYLVKRAKEGLEERLAFLFPDEEERLKRRPEYDERLETELQVINQMGFPGYFLIVMEFIQWSKDNGVPVGPGRGSGAGSLVAYALKITDLDPLEFDLLFERFLNPERVSM…	388476302	YP_488486.1		Escherichia_coli_K_12_substr__W3110_uid161931	Escherichia coli str. K-12 substr. W3110		E1	E1		PHP+Pol3+HhH+OB+CTD	0	0		Proteobacteria	Gammaproteobacteria		Facultative		50.7996	4646332	5.16	5.06	1160	884		RHDFDHGDR	4	QADMF	920-924
MSGFVHLHLHSEYSLLDGACRIGDIPARAKELGQAAAAITDHGVMYGVMDFYKAARKAGVKPIIGCEVYTAARTRHDKQYHPDASHGHLVLLCENMQGYRNLIRLVSQAFIDGFYGKPRVDWDLLTQYHEGLIALSACLSGEVPKLLLAGNEAGARAKVEAYAALFGEDHFYLELQDHGMPEQQRVNAGLLEIARVSGLPLVATNDAHYLRKEDAYLQKMLLCIQTNRTVDEPGVGFPTDEFYMKSEEEMRALFPQVPEACDNTVAIAKRCNVEFTFGKTILPHFEVPGGQEHGAYLRGMAERGLADRYGPQPDDTVKERLDYELDVITRMGYVDYYLIVHDFIRHAKEAGIPVGPGRGSGAGSLVAYCVGITGIDPMRYHLLFERFLNPERISMPDFD…	317132302	YP_004091616.1		Ethanoligenens_harbinense_YUAN_3_uid46255	Ethanoligenens harbinense YUAN-3		E1	PC+E1		PHP+Pol3+HhH+OB+CTD	0	0		Firmicutes	Clostridia		Obligate anaerobe		55.5585	3008576	5.8	5.88	1174	880		HHDHEHCDH	9	QVSLF	914-918
MTLGKLFANYAPSGPEADTLRAGEVTGMEVSREGRALHVDVAFSGLLPFAALSALEKGAAAAYHMSRLSVRPHYDASLFELSFFPELVDCLRQRIAAVNGFFDHCKPELDGDTLTIRLFCGGADLLMKAGCDKALARLVRELFGVQLSVVLADEKKDLPDDVKIERPARRMDAPPPPWEDDAPPLRDDAVPPPWEETPPPVRDAPPEAPQAAPKRQAPARRAAGNGQQVQITGVLFGRAVRGAMQPLDTVTQESGKVTVWGDVFGLDVRETRDGKKNIVSFNITDYTSSNTVKIIKDKKKLEPLLAKLKNGMTVAVSGEASYDTYDHDVNIRANDIAQAKKEEKQDDAPVKRVELHLHTNMSAMDAVTPAAAYIKRAARWGHKAIAITDHGVAQAFPEA…	317132568	YP_004091882.1		Ethanoligenens_harbinense_YUAN_3_uid46255	Ethanoligenens harbinense YUAN-3		PC	PC+E1		NTD+OB+EXO+PHP+Pol3+HhH	0	0		Firmicutes	Clostridia		Obligate anaerobe		55.5585	3008576	5.52	5.68	1457	890		HHDHEHCDH	9	QMTFF	1453-1457
MIHMYRFFEVFKTLKLPEDLAVYFENVEVTKVSKTSTNSLARVYIKSDRVIEKPIIFKVEDALKKQIFRISNMDVRIIDRYVLSAQYTPQTVMDIYYDSILAELEKYWTLEYNLLKNSKWEFEKEDMLVFTIEDSFLAHQYADTLTDYFKKIFLNRFGFEIDVEYQYAKKKESQYERENAYRINLRVKEIENNMMAAAEDNADGRDDKKLTSEQKAAKKAETAAKQKAARAAFFASDNRGREELKTYSRKPANEDVLYGRDFDGDVTPIEQIDTAIGDVIISGMVRNVEMREIRNERTIIMFNVTDFTDTITVKVFAKNEQVPELSSVIKKGNFLKIKGNATFDKYDQEISIANVWGIRKGSDTRQVRNDLALHKRVELHCHTKMSDMDGVSYVSDIIK…	238916793	YP_002930310.1		Eubacterium_eligens_ATCC_27750_uid59171	Eubacterium eligens ATCC 27750		PC	PC+E1		NTD+OB+EXO+PHP+Pol3+HhH	0	0		Firmicutes	Clostridia		Anaerobe		37.5711	2831389	5.37	5.56	1513	919		HHDHEHCDH	9	QLSLF	1507-1511
MSFTHLHVHTEYSLLDGSSKIKEITKRAKELGMDSLAITDHGVMYGVIEFYEAAKKAGIKPVLGCEVYVAPGSRFDKGAGQSEDKYNHLVLLAENNTGYQNLMKIVSKGFTEGFYYKPRVDKEVLREYHEGIIATSACLAGEVQRYLSRGMYETARDAALELQDIFGKGNFFLELQDHGIAEQHYVNPQLMRMHNETGIELVCTNDVHYTYADDVDAHDILLCIQTGKKLSDENRMRYEGGQFYLKSEEEMAELFKYAPEAVENTHKIAERCNVEIEFGVTKLPAFDVPEAYGKNSWVYLNALCYEGLKKRYPDKTADICIEDIIEQAKASIVADRKDVVIKRAEDSNDIFQRLSYELSVIYSMGYVDYFLIVWDYINYAKTHDIPVGPGRGSAAGSLV…	238917602	YP_002931119.1		Eubacterium_eligens_ATCC_27750_uid59171	Eubacterium eligens ATCC 27750		E1	PC+E1		PHP+Pol3+HhH+OB+CTD	0	0		Firmicutes	Clostridia		Anaerobe		37.5711	2831389	5.2	5.25	1188	917		HHDHEHCDH	9	QMSLF	950-954
MDALNPIIHKQNDLEELIKKYELKPQRVEVNSASQELVFTFKTRIPECDSISVQRELVDIFDYTKSLSVIISPEAEGNNEAGAKKSVHKLMENVDYDALAKKKEDALNKRLKVIKDTPPAKAGTGSPGRKDGKEEEARVLGVGEVVMGDKIKRPAQSMGEIDFSTGAVLESTNIVVSGRVFGIDSREITDKTTLFTFNITDEHGSVSCKIFARKKNVGMIKENLKKDRWFKVEGNINYDEYSHEKVLTPKNMEVAAAPVRRDNAEEKRVELHLHSQYSSMDAVSKVAKIMKQANDFGHDAIGITDHGVLQAYPEMMSLSKKYGIKVLYGVEGYLVDDDQYIVTGEQNESFEGEFVFFDLETTGLIPGKDNIIEIAAVKIKNKHIVDTFSKIVNPHRPIP…	310827165	YP_003959522.1		Eubacterium_limosum_KIST612_uid59777	Eubacterium limosum KIST612		PC	PC+E1		ntx+OB+EXO+PHP+Pol3+HhH	172	0		Firmicutes	Clostridia		Anaerobe		47.4975	4316707	5.28	5.24	1369	883		HHDHEHCDH	9	QMSFL	1362-1366
MESEFTHLHVHSEFSLLDGFGRIKQLVKEAKDLEMKSLALTDHGVLFGAVDFYKACLEEGIKPLIGCEVYVSPRRLDQKEGNIDTNPYHLVLLAENNDGYKNLMKVVSEGFIDGFYYKPRVDHEYLRKHHEGIICLSACIGGEIPRLIIEGQLQKANEICQMYQDIFGKGNFFLEIQDHRMQKEAQVNEVLIDFSKKYDIPLVATNDVHYVRKADAEAHDILLCIQTAASVDDEERMRFPNNEFYLKSPDEMSRLFIDVPEAIENTNKIAERCNVSFDLESAHLPEFELPEGEPSAGGYLRKLCEAGLKARYQEITPEIKERMDYELDVIHSMGFDNYFLVVWDFIKYAKDHDIMVGPGRGSAAGSLVAYGLDITTLDPLKYNLLFERFLNPERITMPD…	310828648	YP_003961005.1	Extended N-terminal, according to TBLASTN results	Eubacterium_limosum_KIST612_uid59777	Eubacterium limosum KIST612		E1	PC+E1		PHP+Pol3+HhH+OB+CTD	0	0		Firmicutes	Clostridia		Anaerobe		47.4975	4316707	5.26	5.21	1172	861		HHDHEHCDH	9	QISLL	918-922
MKGGRRYKNKERGIQMSFCHLHTHTEYSLLDGSNKIKEYVKRVKELGMNSAAITDHGNMYGVVEFYKTAKANDINPVIGCEVYVAPNSRFDRETSHGDDRYYHLILLAENNTGYANLMKIVSIGFTEGYYYRPRVDFETLERYHEGLICLSACLAGEIPRYIVRGFYDEAKEIARKYQDCFGKDNFFLELQDHGIDDQKLVNQQLLRMSKELEIGLVCTNDVHYTYESDAEAHDVLLCIQTGKKVSDEDRMRYDGGQFFVKSEEQMRALFPYATEAIENTQKIADRCNVTLEFGNYKIPKYEVPEGYDSAEAFLTELCEKGFREKYIGCGEYSADELKKIHADMDYELGIIKTMGFIEYILIVWDYINWCRTHDCWVGPGRGSAAGSRVCYCTGITDID…	238923437	YP_002936953.1		Eubacterium_rectale_ATCC_33656_uid59169	Eubacterium rectale ATCC 33656		E1	PC+E1		PHP+Pol3+HhH+OB+CTD	0	0		Firmicutes	Clostridia		Anaerobe		41.4812	3449685	5.13	5.15	1181	887		HHDHEHCDH	9	QMSLF	935-939
MTKTFKEVFPTLKLDKDMENLLENADVTRISVNHARDFYKIYVKAKRLIFKKNIWKLEESIKKQIFKSKDITVKIIESYELSSQYTPKTLFDVYFDSILDEINSHSVLLYNLLRTSKWSFTDDTHVTVTLEETIIAKTRGNTVIEFLEKVFCERCGMDFIVNLQYEKPKISKYRQNADKQIEQEVQNIVARTKFAMAKDVGDEDAKVAVDDGAMFVGGSENTSDTKKSGTSDFPKASNKKNEAKTGPDKKPEKKFEKKFERKGDFRRKYDNDPDIVYGRSFDDEEMAIEKIDGPIGEVTIKGKILTVESREIRNEKTIIMFAVTDFTDTIMLKLFARNDDVADILAYIAPGNFVKAKGVVTVDKYDSDLSISSIVGLKKIPDFTSKREDTAAEKRVELH…	238924126	YP_002937642.1		Eubacterium_rectale_ATCC_33656_uid59169	Eubacterium rectale ATCC 33656		PC	PC+E1		NTD+OB+EXO+PHP+Pol3+HhH	0	0		Firmicutes	Clostridia		Anaerobe		41.4812	3449685	5.46	5.52	1510	895		HHDHEHCDH	9	QLSLF	1502-1506
MIHLNVRTAYSLLQSTIRLEQYVLQMTERGSRSVAIADDAFYGVPTFLSYCQRYEVKPLIGLRTVLRLDGLDVSVIVYSSNETELKEQYRIIQAGGIEGRTTMPLVVLPENWKASDPVHRRRLYHQLLSFVDEEKLWLGLPAPQTTEQVQVLKQLRLMREELAVQLIPAPETRYMRPEDVEGFRAISAIREGEVMSNEDVRQKGLHVRLPSEMNDWFTTEELTELDRFEALIRLEHLPRAEGAIPELPDADQKLKRLVGERLKSMELLKEPYIERAKFELEVIAKTGFSSYFLIVEDIVRFARESGIEVGPGRGSAAGSLVSFALHITEVDPVRYGLLFERFLNPERVSMPDIDLDFEDERREEVVSYVLSKYGHTHAAQIGTLATFGAKAAMRDVARA…	229916404	YP_002885050.1		Exiguobacterium_AT1b_uid59093	Exiguobacterium sp. AT1b		E3	PC+E3		PHP+Pol3+HhH+OB+CTD	0	0		Firmicutes	Bacilli		Facultative		48.4626	2999895	6.21	6.83	1055	808		NRQDRS-ER	0	GTHFL	830-834
MEANQKMQLLLSDLGITTETDLFDQAELSRLVVNKKRRTWTFYFSFPKVLPYDVHQLFMSRLESRYATFADEVYARFSTTAGGSEQDYIDYWPRIVSELSQVSGAMRSYFGSVSPRFEQNKLMIPVRSAPEASYVDKELCQEVQALYSAYGFTKKPCQAQFSEDAEANQALREQVVQEDIEQAKMALAAQFAKATETNDEPITEIRMGALIKDEIVPIKTIIEEERRVAIRGLVFSAERKELKSGKKLFTFKMTDYTDSLIVKVFARDDDDDRMLSAVKKGMWIQTAGRVEDDSFMRELCMMASQLQEVKVEPPRDEWEGEKRVELHAHTQMSQMDAVTNVSALVARAAKWGHRAIAITDHAGVQAFPEAYYAGKKNDIKVLYGVEANVVNDGVPVAYH…	229918664	YP_002887310.1		Exiguobacterium_AT1b_uid59093	Exiguobacterium sp. AT1b		PC	PC+E3		NTD+OB+EXO+PHP+Pol3+HhH	0	0		Firmicutes	Bacilli		Facultative		48.4626	2999895	5.2	5.47	1430	887		HHDHEHCNH	9	QLSFF	1422-1426
MRVDTQQRMALLMSDLELPTGIVEEFFTDASLEKLRVQKATATWTFHIRLTQILPQNVYQMFNSRLKSRYQQFAEVKLLLESEQRPDAKLFIDYWPYIVEDLADASSAMRSHLSRVLPEYRDNKLFIPVRSEPEAGFLKNDLCSEMQLLYGAYGFPKFVCEPVVQMDQTEQEELRNQVKQEDIDEAKRMLELQFKREQSRDDDEGPIDIRIGKPIQDEVVPIKTIQDEERRIAIRGLVFAAESRELRSGKTIFTFKLTDYTDSLVVKMFARDETDVKILSAIKKGMWIQVAGRVEFDTFLRDLCMMIAQLSEVKMELPADPWAGEKRVELHAHSQMSQMDAVMNVTKYVERAAAWGHPAVAITDHAGAQSFPDAYYAGKKNDIKILYGIEANVVNDGVQ…	172057851	YP_001814311.1		Exiguobacterium_sibiricum_255_15_uid58053	Exiguobacterium sibiricum 255-15		PC	PC+E3		NTD+OB+EXO+PHP+Pol3+HhH	0	0		Firmicutes	Bacilli		Facultative		47.6975	3040786	5.21	5.43	1431	886		HHDHEHCNH	9	QLSLF	1425-1429
MVQLNVRTAYSPLQSTIRMDRYLDEVKRRGFSAAAICETSLTGVPAFMAGCKQRELIPIVGFEQVIEPDELTILWYAKTSLGLKVLYRLASEMPVEDYSELIAVLEPKRQAPEDEARLRRLVAQWMGSAHKATILLGVKAVRSTVERDSRERYRQAANALGIETIPIDPVRYLFREEADAFQALRAIDEGTMFAEQKVSRSAHLKLTEELQDQFTDRELRLLTRWAESQETLTLPFQSRPLPQVTDDSNHALNRLAHDGLLAHGHVGEEATKRLQYELEVIEKTGFADYFLIVEDLVRHAKSEGIRVGPGRGSAAGSLVSYALGITTVDPLKYGLLFERFLNPERITMPDIDIDIEDARREEVLEYLVERYGKQHVGQIGTLSTLGAKAALRDVARALE…	172058225	YP_001814685.1		Exiguobacterium_sibiricum_255_15_uid58053	Exiguobacterium sibiricum 255-15		E3	PC+E3		PHP+Pol3+HhH+OB+CTD	0	0		Firmicutes	Bacilli		Facultative		47.6975	3040786	6.49	6.99	1055	810		NRQTET-PR	1	SNTLL	832-836
MSEPKFIHLRVHSDFSMVDGLAKVGPLLKRVAELGMPAVALTDQTNLCGLVKFYSGAHGSGIKPIIGADFWMLSPLQGDEQSRLVVLAMNNTGYANLTELISRAYLRGHVDHRPVIDREWLEELGEGLILLSGAKDGELGKALVKGNLAMAREIASFYQTHFPDRYYVELHRTGRADDESYLHSAVDFADEMGLPLVATNEVVFLQKEDFEFHEIRVCIHDGYPLDDARRPRLYSEQQYLRSEEEMCELFADIPEALQNSVEIAKRCNVTVRLGEYFLPDFPTGDLKIEDFLVKVSEEGLEERLEFLFPDPEERAAKRPAYDERLKIELEVINNMGFPGYFLIVMEFIQWSKDNNIPVGPGRGSGAGSLVAYALKITDLDPLEFDLLFERFLNPERVSM…	308048684	YP_003912250.1		Ferrimonas_balearica_DSM_9799_uid53371	Ferrimonas balearica DSM 9799		E1	E1+E2		PHP+Pol3+HhH+OB+CTD	0	0		Proteobacteria	Gammaproteobacteria		Facultative		60.2195	4279159	5.11	4.91	1165	884		RHDQDRAEV	2	MDDLF	927-931
MAASETGFAQLRSASNYSFLQGASHPDELVQQAAELGYDALALTDECSLAGVVKAHMAAKSAGLKLIVGSEFVLDQDRLILLAMNRVGYGELSALITLARRRCDKGQYRLEWDDLTLPNCLLLWAPAAPTEALERGRWLARRFAERIFLVAERMLRGGEGEWLTAQEALARQLEVPMVAADPVRMHEKARQPLLDALTCIRLGCSLEQAGGRLAGNAEAYLKPRTRLVQRHRAEWLASTVSLASRCQFSLDELRYEYPAELVPEGMSASDHLRQETLKGARRRYGEAVPESVSRQLEQEFALIDELGYHYFFLTIYDIVQFAKREAILHQGRGSAANSVVCYCLGITEVDPTKVNLLFERFLSRERDEPPDIDVDFEHQRREEVIQYIYRKYGRGRAAL…	308049973	YP_003913539.1		Ferrimonas_balearica_DSM_9799_uid53371	Ferrimonas balearica DSM 9799		E2	E1+E2		PHP+Pol3+HhH+OB	0	0		Proteobacteria	Gammaproteobacteria		Facultative		60.2195	4279159	6.61	6.9	1021	838		RAQEERAPR	1	QLPLF	864-868	RSRDFR
MEVLYIGYINSLKKRGLCFVSPYSFEGSVLDFDKIFQWAIENKIAVLVLSDTTLHGVVKFIRVSKKYKDIIPVIGYRKHDKTYVFRNTSEFIEFLKIYNSRDLNEHNSKILEQRFTYIKSKPIYFLPGQEEIYKILCDYMGKKIEIDDIENFDINKHIFEIDESQFNIQEYSFKSSQKLPISSDDFLEELLNQEKEYKERLEREIRLVKSFKFEDYFYTVKRIVEIAKAHNIEVGYGRGSAVGSLLAYRLGITKIDPVKYNLLFERFLNEGRTDYPDIDLDIEDVRRQELIKLLKSEFGYVYNISTFVGIPKKFLDSIPEEYANELSNIPIQRSTHAAGVIISTTPLNVPMIHSESGIDTIEWDMDDLQYLGYIKFDLLGLKTLSIYKELRDTISQSFK…	154249666	YP_001410491.1		Fervidobacterium_nodosum_Rt17_B1_uid58625	Fervidobacterium nodosum Rt17-B1		E3	PC+E3		PHP+Pol3+HhH+ctx	0	146		Thermotogae	Thermotogae		Anaerobe		34.9893	1948941	8.3	6.24	853	665		CVGTRD-PY	0	GNKLF	706-710
MIHVFDVQRPIENIAQKLGINASGILKKVIYDKKREAVTFVIENFSGDSEYFKNALSEFIGVHIDITFENTINESSQSIEEFIYKQLNGSGKYIDRIEIIGKSLKIYTIGEFAKSHVMNRIKKVKNTLPFQEYIIETVQESIQHSEQLIQNTEIVQNVEQRNSEFNSIKGDVEENNKIEKNDESELKKVLNSIYSPSTLVLSPNSKRQIKVYGKVFKFEKINDDLSTIYITDKKDSTILKVFDSRKLAVEEKVNVGSWYIFTGKVLTDKNNSPFLKVENITEIPSLDRVDNAVEKRVELHAHTKMSDLDSVMDISEYVSTAKKWGWEAIAITDHGNVQAIPEFFDIAKSAGLKPIFGSELYLANDPKRIMMNEIEGNVDDYTYVVLDLETTGLNPRSDE…	154250388	YP_001411213.1		Fervidobacterium_nodosum_Rt17_B1_uid58625	Fervidobacterium nodosum Rt17-B1		PC	PC+E3		NTD+OB+EXO+PHP+Pol3+HhH	0	0		Thermotogae	Thermotogae		Anaerobe		34.9893	1948941	5.84	5.76	1390	879		HHDHEHCNH	9	QAMLF	1386-1390
MTICIASPYSFEGSVIKFEELFKWCLENGFDQVVLSDTTFSGVVKFLQTATIYKVKGIVGLRVGIDTYIAKDTNDLKKMFSVYNDYGKTPELVEFLKHNFESISQPPIYYLPGQEDYFKALVEYFGKAPEGVSLVTDFKGFELKVRGEFRYDLKSTQTLHYEKSKDVLLELLENEKEYYDRLKHEIELVKKFGFEGYFYTIKRIVDLARENNIEVGPGRGSAVGSLLAYRLGITKVNPMEFGLLFERFLNEGRRDYPDIDLDVEDIQRQRLISILREEFANVYNISAFATMPEKVLNEYGPLSDYLSDIPVQRTTHAAGVIISTTPMNLPLAPGTETVEWDMKDLEKLGYVKFDILGLKTLTILKYIKEEAKRLWNFSVGSKNGELDDLYEMIPEFEKT…	383786749	YP_005471318.1	Extended N-terminal, according to TBLASTN results	Fervidobacterium_pennivorans_DSM_9078_uid78143	Fervidobacterium pennivorans DSM 9078		E3	PC+E3		PHP+Pol3+HhH+ctx	0	147		Thermotogae	Thermotogae		Anaerobe		38.8753	2166381	6.4	5.69	854	664		CAGTRI-PY	0	GSKLF	706-710
MYHVFDVSKNLKDISKKIGIQAEGLIKKIIYDRKRESVSFVIEDFKGDAHSLKSVLENFIGIHVDLVLENETKGQIESLETLHEKVMQQLNGSGKYVEKIEINGEHLRIYALGEFGKAHVISRLKKIKHSLPFKEYTIDVVEQTYETSPKDLAVNGVSQNSAYLSQAKTSEQFNGNDENSTVHLPGPTELTNFNPSVLKTLYSPSEPPQVKKRAKLYGKIFKIDKVSDEIINVYITDKKDSILGKVFNSKVKELEDRLAEGGWYIFSGSINYDKNGNLFFKIDSATEIPSLDRMDNATEKRIELHAHTKMSDLDSVLDVAEYVKTAKKWGWEAVAITDHGNVQSIPEFYELAKSEGLKPIFGCELYIANDPKRIMINEIEGSIENATYVVLDLETTGLN…	383787519	YP_005472088.1		Fervidobacterium_pennivorans_DSM_9078_uid78143	Fervidobacterium pennivorans DSM 9078		PC	PC+E3		NTD+OB+EXO+PHP+Pol3+HhH	0	0		Thermotogae	Thermotogae		Anaerobe		38.8753	2166381	5.93	5.79	1395	879		HHDHEHCNH	9	QASLF	1391-1395
MAFVHLQTHSEFSILQASARLDDILAAAAAENAPAVALTDHGAMFGILEIQTRGKELNKKRKEQGLPPVKTVYGCHIYVDTPSASQKDPTTFERLTLLVENEKGYYNLLRIVSYRYEDGERWAEIPSVPLETINEFKEGIIAIAGDYFSRYGQNVASGRDSLALEYMDRLNEIFDHDHLYISVCDNGIPQQKHVNEFNVELAKKYGREVVAVGDVHYIKPEDATSHKILRCISLKVTLNGFEDKRFPTEKFYFRTEKEMVELFGHIPGAIENTVKIAERCNFTVKTGIGDEFWPRFKIPDEFLASEEYQNIKAIMKAEYDAEYPVVRERELKGVIKDRKKKVKANYCAEKGIAEDALTDADNAEIDRLSQPEFFDADDNKAWEKNIHRWCKPGGDADIY…	261415097	YP_003248780.1		Fibrobacter_succinogenes_S85_uid41169	Fibrobacter succinogenes subsp. succinogenes S85		E1	E1		PHP+Pol3+HhH+OB+CTD	0	0		Fibrobacteres	Fibrobacteres		Anaerobe		48.0518	3842635	5.59	6.09	1285	1004		QHQHHRDDH	4	QVSLF	1037-1041
MERKFTHLHLHTPYSLLDGFATIEDTIKKAKEDGMDAVAITDHGVMFGVVEFYKVALNYGIKPIIGCEVYVSYRTRFDKENIDKRSYHLILLAENNTGYQNLIKLVSLGFVEGYYYKPRVDIDLLKSYSEGIIALSACLAGEVQQSLLNNNYEEAKKVACRYREIFGEDNFFLELQNHGIEEQLKVNHLLRRLSLDTGIPLVATNDVHYVNRSDSKNHDILLCIQTGKTLDDKDRMEFKTDQFYFKTREEMYQLFSKDEDALLNTWKISQRCNVSFDFNVIHLPEFQVPHHYTKEQIFDELCERGLQERYFDITPPIRERFEYEKKVIKKMGYVEYFLIVQDFIRFSKKNNIMVGPGRGSAAGSIISYCLQITDVDPIKYHLLFERFLNPERISMPDID…	374307564	YP_005053995.1		Filifactor_alocis_ATCC_35896_uid46625	Filifactor alocis ATCC 35896		E1	PC+E1		PHP+Pol3+HhH+OB+CTD	0	0		Firmicutes	Clostridia		Anaerobe		35.4455	1931012	6.24	5.98	1151	879		HHDHEHCDH	9	QVTLF	914-918
MEVKSFFGEHHLNVTHIKYLKKSRTVVFFLELMHFLTESEIEKYEQDLSELLQGYVVVLSVRYSNIIKNEEFWTNYQSNVKEYLFRKYPSLNGMKTNVTIEIDSEQKKLYCCVSQTFLHNNLKNNKLDMVLAEKIQRELGIVMEVSFICNCSEYAIEHYQKQQEDYLEQFIQTMETKIAEAPKEQKTMEAVCMYGKNFSGEAVPLKTIRQAVEKIILEGKVFAFDKRQMKNQKYLYLFNITDQTDSISCKLFLKEDNLQLSDGDFVKILGNVTYDTYAQELVVMVSSMMPSKEEKRFDNCERKRVELHAHTSMSSMEGLLSAKELLGAAKEFGHKAIAITDDAVVQAFPDAMGSAKKTGIKVLYGVEGHLVDDMSNILKEFNDKDLNQEFVVFDIETTG…	374307834	YP_005054265.1		Filifactor_alocis_ATCC_35896_uid46625	Filifactor alocis ATCC 35896		PC	PC+E1		NTD+OB+EXO+PHP+Pol3+HhH	0	0		Firmicutes	Clostridia		Anaerobe		35.4455	1931012	5.38	5.53	1407	889		HHEDESGNH	5	QLSLF	1403-1407
MHLLLNDVLKKIGLKYDSRYPIYIDKLTYNKDNDELDCLINVHKDENKDNLSEFIQKDLLDFIAKINIEFIEYENSKTNFSKDILIKILKSPDFCEYSSCVDFESLNISGSEISIVFNFEQIRDKFISDQKDIELSSLIKKAYNLSYSIKSKIVELRDNDDYIKNLKEYDNSIREKIAESIKDTPKQEKEEVKKTGIKCGKDIEKTPIKIKEIIENEDDTCIKAEIIDVDVRSIKDGKSFIVSLDLRDDSGAVLAKKFLKKNEYEAFGDKLKSGVYLLLTGRLEFDRFTSGKSFSIKQMQEIEKPESRKDEYYKKRVELHMYSQMSQLDGFIDLDECCKTLKKWGHSALGLTDKSVVQGYPQLYDACSNNGLKPLFGMEAKILEDDFRIITNPYDSMNL…	169824428	YP_001692039.1		Finegoldia_magna_ATCC_29328_uid58867	Finegoldia magna ATCC 29328		PC	PC+E1		ntx+OB+EXO+PHP+Pol3+HhH	218	0		Firmicutes	Clostridia		Anaerobe		32.0665	1986740	5.22	5.34	1421	889		HYDKETNYK	3	QISLF	1415-1419
MIDTFTHLHVHTEYSLLDGFSPIEKLLDKAKDLQMKAIAITDHGSMFGTVKFYKECKKRNIKPIIGCEIYTTNKDHKIKNPENKFYNHLVLLAKNQQGYSNLMKIVSLGYVEGFYYKPRVDKNTLRKYSEGIIALSACLKGEVQESLIRYGYDKAKDVAKELKDIYGEDFYLELQNHSSREDMVVMENIPKIAKELDIGLVCTNDVHYIEKEDYKIHNILICLQTGKTIEEDNKMSYIPGEFFLRSEEQMKDLFKEYPEAIENTKKIAEMCNVELEFGHLHLPYFAIPDGFTNSSYLKKLVFDGLEKRFANDERLQEAKERCEYELSVIEKMGYVDYFLIVWDFIRFAKSQDIPVGPGRGSAAGSIISYCLEITDINPLDYDLIFERFLNPERVSMPDI…	169824700	YP_001692311.1		Finegoldia_magna_ATCC_29328_uid58867	Finegoldia magna ATCC 29328		E1	PC+E1		PHP+Pol3+HhH+OB+CTD	0	0		Firmicutes	Clostridia		Anaerobe		32.0665	1986740	5.25	5.65	1161	883		HHDHEHCDH	9	QSNLF	918-922
MFINCHTYHSLRYGTLSVTELVKQASECGAEQLVLTDINTVTAVYEFKKECEKFNIKPIAGVEIRKGNELLYITIAQDADGLAEINRLLTRYNCDGAELPQTSPDFNKVTVIYPLENIPESLKENEFIGIKETQLNLLISPKWQRFLNRMVMLHPVTVSTKKEYNLHRVLRAISNNTLISKLTEDDCCAPNEVFKPVEELLESFKMYPQIIENTQRILDFCSFEFDFKKPKNRTFFTGNKASDAQLLRKLAYEGLKKRYPEESEAVLKRTEKELKVIDDLNFSGYFLITWDIIQYSKSRGFMHVGRGSGANSIVSYCLGITDICPIELDLYFERFLNMHRKSPPDFDIDWSWKERDEILNYIFGKYGKDHVAFCGTNVEFKYRSIFREVGKAFGLPKEE…	255535285	YP_003095656.1		Flavobacteriaceae_bacterium_3519_10_uid59413	Flavobacteriaceae bacterium 3519-10		E2	E1+E2		PHP+Pol3+HhH+OB+ctx	0	50		Bacteroidetes	Flavobacteriia		-1		42.6928	2768102	6.56	6.3	1017	804		NHYIELLPT	2	LPSFF	830-834
MFCRNIELFLPKFHLFMYLIFDTETTGLPKNYNAPLTDSDNWPRMVQIAWQLHDRDGNLLENQDYIIKPDGYDIPFNASRIHGISTKMAHAEGRDLREVLIEFGEVLKKAEVVAGHNIDFDYKIAGAEYHRQSLDNILEKIPSADTMELGTDYCKLGGGKNGRYKSPKLEELYTTLFNERFDEAHNAAADVNATAQIFFEMMRLRIIPSEKLRITEPELDEFIRSHPNPFRPFGIIIRRQVAASKKKKKVDFGDSDEIEIGDYFNFHNHSIYSSLQSSTHINELISKAMDNDLKAVGIVDLGNMMGAFKFVSEVEKTNAQIKKTYQTYLENKEKADREGTAFTEKEPRKEPLIPVIGCEFYISDRPEQKQFTKDDPDRRTNVVLLAKNFSGYKNLVKLS…	255535519	YP_003095890.1		Flavobacteriaceae_bacterium_3519_10_uid59413	Flavobacteriaceae bacterium 3519-10		E1	E1+E2		EXO+PHP+Pol3+HhH+OB+CTD	0	0		Bacteroidetes	Flavobacteriia		-1		42.6928	2768102	5.11	5.3	1567	935		HHQLENGEF	3	ENSLF	1236-1240
MYLIFDTETTGLPKRWNAPITDTDNWPRCIQIAWQLHDEMGNLVESQDYLVQPDGFNIPYDAEQIHGISTELAAQEGVPLAEVLEKFNVAMSKTKFIVGQNVGFDVNIMGAEFHRMGVENPLQELPVLDTCTEESALLCQIPGGRGGKFKLPTLTELHEYLFNAPFAEAHNATADVEATTRCFLELVRRGHYTIEQLDVQPDYFKNFSEVHPQTIELIGLKHINLKKASKKIADALWEKDTGGASHEEMQENLASLELAEFAHLHNHTQFSILQSTISVADLVQATVKNNMPAVAMTDHANMMGAFHFVNGVINHNKGVISRNEEKQKRYEATQNGTLEEGQEPLEELPTLEKEITPIVGCEFQVCEDHTDKTQKDNGYQIVMLAKNKNGYHNLAKMSS…	305665420	YP_003861707.1		Flavobacteriales_bacterium_HTCC2170_uid51877	Maribacter sp. HTCC2170		E1	E1+E2		EXO+PHP+Pol3+HhH+OB+CTD	0	0		Bacteroidetes	Flavobacteriia		Aerobe		36.9774	3868304	5.24	5.34	1478	937		HHQHEQNNY	5	QMDMF	1236-1240
MYLNCHTYYSLRYGTISENELLRLAKENHVTQLVLTDINNTSAGLNFVRRAPEYDVRPILGIDFRNGVDQCYVGIAKNNEGYLELNNFLSEHLHKEEDLPAIAPRLQHTCIIYPFEKVLLNNQVSFADNEYIGISISDLRRLPFSRLSKLEDKLVVQQPVTFRTKGDFNAHRLLRAIDKNMLLSKLDKTEEAKEDEKMFPIQNLAAAFSEYSFILENTEKLMNACSIHFDFSKERQPQNLKTYNKTKEEDETMLEGLCQKGLPYRYPNGGDGIIQRLQKELKLIKGMGFVSYFLINWDIVSYAQKQGFFYVGRGSGANSIVAYLLRITDVDPMELDLYFERFINLYRANPPDFDIDFSHRDRPKITQYIFDRFEHVALLGTYVTFKEKGVVRELGKVFG…	305665445	YP_003861732.1	Extended N-terminal, according to TBLASTN results	Flavobacteriales_bacterium_HTCC2170_uid51877	Maribacter sp. HTCC2170		E2	E1+E2		PHP+Pol3+HhH+OB	0	0		Bacteroidetes	Flavobacteriia		Aerobe		36.9774	3868304	8.65	7.61	1006	790		NHYIDCFPT	1	HPKLF	838-842
MYLIFDTETTGLPKRWGAPISDTDNWPRCVQIAWQLHDEMGKILEHQDFLIAPDGFDIPYDAEKVHGISTALAQQQGVPLAVVLEHFNVALSKAQFIVGQNLGFDVNIMGCEFYRAGITSPMSSMPILDTCTETTAALLKLPGGRGGKFKLPTLTELHQYLFQTPFGEAHNATADVEATARCFFELIRREIFTKEELEVEVGYFRDFQNYNTTEIAALGLKHLNLKEASEAIRQAQGGTKAQVVSKQTLSENTKILADIPFVHLHNHTQFSVLQSTISIPALVKAAAAQKMPAVAMTDHNNLMGAFHFVRDILAHNKSAESKNKAALENGEMPTEVIMKPIVGCEFYVCDDHLNKSVKDNGFQIVLLAKNKKGYHNLAKLSSIAFTEGFYYVPRIDKKL…	347535623	YP_004843048.1		Flavobacterium_branchiophilum_FL_15_uid73421	Flavobacterium branchiophilum FL-15		E1	E1		EXO+PHP+Pol3+HhH+OB+CTD	0	0		Bacteroidetes	Flavobacteriia		Aerobe		32.8577	3559884	5.37	6.21	1514	923		HHQHEQNNF	5	QVSLF	1222-1226
MYLIFDTETTGLPRSWSAPITDTDNWPRCIQIAWQLHDEMGQLIEHQDYLVKPEGFNIPYDAERVHGISTELAIEQGISLQEVLEKFNIALSKAKYIVGQNVGFDVNIMGCELYRGGVASTLSQMPVLDTCTETTAELLKLPGGRGGRYKLPTLTELHQFLFGEPFAEAHNATADVEATTRCFFELLKREIFTQEELDVPEDYYMRFRQNNPQEIKLIGLKHINLKSASDEIRKRLKKIQQEGDETLVSEEAIKNLEQAVYAHLHNHTQFSVLQSTISIPAIVNAAAKSKMPAVAMTDVGNMMGAFQFVSAVLNHNKVAKAKNEANIEKGEAASEVEIKPIVGGEFLVCNNHKDKSVKDNGYQVVFLAKNKKGYHNLAKMASIAYTEGFYYVPRIDRKI…	365961052	YP_004942619.1		Flavobacterium_columnare_ATCC_49512_uid80731	Flavobacterium columnare ATCC 49512		E1	E1		EXO+PHP+Pol3+HhH+OB+CTD	0	0		Bacteroidetes	Flavobacteriia		Aerobe		31.4645	3162432	5.18	5.4	1510	933		HHQVEQNNY	4	QVSLF	1232-1236
MFLIFDTETTGLPKSWSAPISDTDNWPRCVQIAWQLHDELGNLVEHQDYLVKPEGFNIPFDAERVHGISTDLANHEGISLREVLEKFNIALSKTKYIVGHNVGFDVNIMGCEFYRVGITSDLSQKPVLDTCTENTAELLKLPGGRGGKFKLPTLTELNEFLFGEKFAEAHNATADVEATTRCFLELIKREIFSSEELPVPNDYYVNFRQNNPDVKPIGLKHVNLKTASDELRKRLQSQLPEGVALISEEEIDLSNVAFAHLHNHSQFSVLQSTMSIPALINNAVKNKMPAVALTDIGNMMGAFQFVSGIIGHNKTAEGKNKAAEEAGELPTETIVKPIVGCEFYVCENRLDKSKKDNGYQVVFLAKNKKGYHNLAKLASYAYTEGMYYVPRIDKDLIVK…	383451705	YP_005358426.1		Flavobacterium_indicum_GPTSA100_9_uid157999	Flavobacterium indicum GPTSA100-9		E1	E1		EXO+PHP+Pol3+HhH+OB+CTD	0	0		Bacteroidetes	Flavobacteriia		-1		31.3836	2993089	5.19	5.45	1511	933		HHQIEQSNF	4	QVSLF	1229-1233
MYLIFDTETTGLPKRWDAPITDSDNWPRCIQIAWQLHDEMGQLIEHQDYLVKPEGFNIPYDAERIHGISTELAEADGITLAEVLEKFNIALSKTKFIVGQNLGFDVNIMGAEFHRMGVESQMASMPVLDTCTEVTASLLQLPGGRGGKFKLPTLTELHSYLFDQPFAEAHNATADVEATTRCFLELVRREVFTKEELDVPKEYFKEFQERNAEPFKLIGLKHINLKAASDKIREQLKALAGEGQQTVVSEEDKADFKAAKFAHLHNHTQFSVLQSTIGIGNIVAATAKNGMPAVAMTDTGNMMGAFHFVSAVMNHNKAASGKNKALVEAGEEPTETEIKPIVGCEFNICENHLDKSKKDNGYQVVLLAKNKAGYHNLAKMASIAYTEGFYYVPRIDKNI…	146299070	YP_001193661.1		Flavobacterium_johnsoniae_UW101_uid58493	Flavobacterium johnsoniae UW101		E1	E1+E2+E2		EXO+PHP+Pol3+HhH+OB+CTD	0	0		Bacteroidetes	Flavobacteriia		Aerobe		34.1129	6096872	5.1	5.26	1510	923		HHQTEQNNY	4	QVSLF	1222-1226
[truncated: 973 more rows]

## Sheet: TableS1_All_genomes
Genome	Representative genome	Polymerase distribution
Acaryochloris_marina_MBIC11017_uid58167	Acaryochloris_marina_MBIC11017_uid58167	E1
Acetobacter_pasteurianus_IFO_3283_01_42C_uid158377	Acetobacter_pasteurianus_IFO_3283_01_42C_uid158377	E1
Acetobacter_pasteurianus_IFO_3283_01_uid59279	Acetobacter_pasteurianus_IFO_3283_01_42C_uid158377	E1
[truncated: 1,874 more rows]
