# Supplementary material for: Comprehensive analysis of DNA polymerase III α subunits and their homologs in bacterial genomes
Source: Nucleic Acids Res. 2013 Oct 6;42(3):1393–413. doi: 10.1093/nar/gkt900 (PMC3919608; doi:10.1093/nar/gkt900)
Supplement: Supplementary Data [file supp_gkt900_nar-02152-survey-d-2013-File016.xls]

## Sheet: TableS2_Distribution-domains
Distribution	Genome count	Fraction of genomes (%)	Fraction of genomes with the same distribution (%)		1st pol.	d1	d1	d1	d1	d1	d1	d1	d1	d1	d1	d1	d1	2nd pol.	d2	d2	d2	d2	d2	d2	d2	d2	d2	d2	d2	d2	3rd pol.	d3	d3	d3	d3	d3	d3	d3	d3	d3	d3	d3	d3	4th pol.	d4	d4	d4	d4	d4
E1	335	35.45	86.79		DnaE1						PHP	POL3	HHH2	OB	CTD
E1	23	2.43	5.96		DnaE1						PHP	POL3	HHH2	OB	CTX
E1	21	2.22	5.44		DnaE1					EXO	PHP	POL3	HHH2	OB	CTD
E1	3	0.32	0.78		DnaE1						PHP	POL3	HHH2	OB
E1	2	0.21	0.52		DnaE1						PHP	POL3	HHH2	CTX
E1	1	0.11	0.26		DnaE1						PHP	POL3	HHH2	OB	CTD	CTX
E1	1	0.11	0.26		DnaE1						PHP	POL3	HHH2	OB	OB	CTD
E1+E1	1	0.11	33.33		DnaE1						PHP	POL3	HHH2	OB	CTD			DnaE1						PHP	POL3	HHH2
E1+E1	1	0.11	33.33		DnaE1						PHP	POL3	HHH2	OB	CTD			DnaE1						PHP	POL3	HHH2	OB	CTD
E1+E1	1	0.11	33.33		DnaE1						PHP	POL3	HHH2	OB	CTD			DnaE1						PHP	POL3	HHH2	OB	CTD	CTX
E1+EX	2	0.21	100		DnaE1						PHP	POL3	HHH2	OB	CTD			DnaEX						PHP	POL3	HHH2	UDG
E1+E1+E2	2	0.21	66.67		DnaE1						PHP	POL3	HHH2	OB	CTD			DnaE1						PHP	POL3	HHH2	OB	CTD			DnaE2						PHP	POL3	HHH2	OB	CTX
E1+E1+E2	1	0.11	33.33		DnaE1						PHP	POL3	HHH2	OB	CTD			DnaE1						PHP	POL3	HHH2	OB	LAR			DnaE2						PHP	POL3	HHH2	OB
E1+E2	157	16.61	55.67		DnaE1						PHP	POL3	HHH2	OB	CTD			DnaE2						PHP	POL3	HHH2	OB
E1+E2	57	6.03	20.21		DnaE1						PHP	POL3	HHH2	OB	CTD			DnaE2						PHP	POL3	HHH2	OB	CTX
E1+E2	44	4.66	15.6		DnaE1						PHP	POL3	HHH2	OB	CTD			DnaE2					NTX	PHP	POL3	HHH2	OB
E1+E2	12	1.27	4.26		DnaE1					EXO	PHP	POL3	HHH2	OB	CTD			DnaE2						PHP	POL3	HHH2	OB
E1+E2	3	0.32	1.06		DnaE1					EXO	PHP	POL3	HHH2	OB	CTD			DnaE2						PHP	POL3	HHH2	OB	CTX
E1+E2	3	0.32	1.06		DnaE1						PHP	POL3	HHH2	OB	CTX			DnaE2						PHP	POL3	HHH2	OB
E1+E2	2	0.21	0.71		DnaE1						PHP	POL3	HHH2	OB	CTD			DnaE2						PHP	POL3	HHH2
E1+E2	2	0.21	0.71		DnaE1						PHP	POL3	HHH2	OB	CTD			DnaE2						PHP	POL3	HHH2	CTX
E1+E2	1	0.11	0.35		DnaE1						PHP	POL3	HHH2	OB	CTD			DnaE2						NTX	POL3	HHH2
E1+E2	1	0.11	0.35		DnaE1						PHP	POL3	HHH2	OB	CTD			DnaE2						NTX	POL3	HHH2	OB
E1+E2+E2	16	1.69	40		DnaE1						PHP	POL3	HHH2	OB	CTD			DnaE2						PHP	POL3	HHH2	OB				DnaE2						PHP	POL3	HHH2	OB
E1+E2+E2	13	1.38	32.5		DnaE1						PHP	POL3	HHH2	OB	CTD			DnaE2						PHP	POL3	HHH2	OB	CTX			DnaE2						PHP	POL3	HHH2	OB	CTX
E1+E2+E2	3	0.32	7.5		DnaE1					EXO	PHP	POL3	HHH2	OB	CTD			DnaE2						PHP	POL3	HHH2	OB				DnaE2						PHP	POL3	HHH2	OB
E1+E2+E2	2	0.21	5		DnaE1						PHP	POL3	HHH2	OB	CTD			DnaE2						PHP	POL3	HHH2	OB	CTX			DnaE2						PHP	POL3	HHH2	OB
E1+E2+E2	2	0.21	5		DnaE1						PHP	POL3	HHH2	OB	OB	CTD		DnaE2						PHP	POL3	HHH2	OB				DnaE2						PHP	POL3	HHH2	OB
E1+E2+E2	1	0.11	2.5		DnaE1					EXO	PHP	POL3	HHH2	OB	CTD			DnaE2						PHP	POL3	HHH2	OB	CTX			DnaE2						PHP	POL3	HHH2	OB	CTX
E1+E2+E2	1	0.11	2.5		DnaE1						PHP	POL3	HHH2	OB	CTD			DnaE2					NTX	PHP	POL3	HHH2	OB				DnaE2					NTX	PHP	POL3	HHH2	OB
E1+E2+E2	1	0.11	2.5		DnaE1						PHP	POL3	HHH2	OB	CTD			DnaE2					NTX	PHP	POL3	HHH2	OB				DnaE2						PHP	POL3	HHH2	OB
E1+E2+E2	1	0.11	2.5		DnaE1						PHP	POL3	HHH2	OB	CTD			DnaE2						PHP	POL3	HHH2	OB	CTX			DnaE2						PHP	POL3	HHH2	CTX
E1+E2+E2+E2	5	0.53	62.5		DnaE1						PHP	POL3	HHH2	OB	CTD			DnaE2						PHP	POL3	HHH2	OB				DnaE2						PHP	POL3	HHH2	OB				DnaE2
E1+E2+E2+E2	1	0.11	12.5		DnaE1						PHP	POL3	HHH2	OB	CTD			DnaE2						PHP	POL3	HHH2	OB				DnaE2						PHP	POL3	HHH2	OB				DnaE2
E1+E2+E2+E2	1	0.11	12.5		DnaE1						PHP	POL3	HHH2	OB	CTD			DnaE2						PHP	POL3	HHH2	OB	CTX			DnaE2						PHP	POL3	HHH2	OB	CTX			DnaE2
E1+E2+E2+E2	1	0.11	12.5		DnaE1						PHP	POL3	HHH2	OB	CTD			DnaE2						PHP	POL3	HHH2	OB	CTX			DnaE2						PHP	POL3	HHH2	OB	CTX			DnaE2
E1+E2+EX	2	0.21	66.67		DnaE1						PHP	POL3	HHH2	OB	CTD			DnaE2						PHP	POL3	HHH2	OB				DnaEX						PHP	POL3	HHH2	OB	CTX
E1+E2+EX	1	0.11	33.33		DnaE1						PHP	POL3	HHH2	OB	CTD			DnaE2					NTX	PHP	POL3	HHH2	OB				DnaEX						PHP	POL3	HHH2	OB	CTX
PC+E1	47	4.97	71.21		PolC			NTD	OB	EXO	PHP	POL3	HHH2					DnaE1						PHP	POL3	HHH2	OB	CTD
PC+E1	9	0.95	13.64		PolC				NTD	OB	PHP	POL3	HHH2					DnaE1						PHP	POL3	HHH2	OB	CTD
PC+E1	7	0.74	10.61		PolC			NTX	OB	EXO	PHP	POL3	HHH2					DnaE1						PHP	POL3	HHH2	OB	CTD
PC+E1	3	0.32	4.55		PolC			NTD	OB	EXO	PHP	POL3	HHH2					DnaE1						PHP	POL3	HHH2	OB	CTD	CTX
PC+E1+E1	1	0.11	100		PolC			NTD	OB	EXO	PHP	POL3	HHH2					DnaE1						PHP	POL3	HHH2	OB	CTD			DnaE1						PHP	POL3	HHH2	OB	CTD
PC+E1+EX	3	0.32	50		PolC			NTD	OB	EXO	PHP	POL3	HHH2					DnaE1						PHP	POL3	HHH2	OB	CTD			DnaEX						PHP	POL3	HHH2	OB
PC+E1+EX	1	0.11	16.67		PolC			NTD	OB	EXO	PHP	POL3	HHH2					DnaE1						PHP	POL3	HHH2	OB	CTD			DnaEX						PHP	POL3	HHH2	CTX
PC+E1+EX	1	0.11	16.67		PolC			NTD	OB	EXO	PHP	POL3	HHH2					DnaE1						PHP	POL3	HHH2	OB	CTD			DnaEX						PHP	POL3	HHH2	OB	CTX
PC+E1+EX	1	0.11	16.67		PolC				NTD	OB	PHP	POL3	HHH2					DnaE1						PHP	POL3	HHH2	OB	CTD			DnaEX						PHP	POL3	HHH2
PC+E1+EX+EX	1	0.11	100		PolC				NTD	OB	PHP	POL3	HHH2					DnaE1						PHP	POL3	HHH2	OB	CTD			DnaEX						PHP	POL3	HHH2	OB				DnaEX
PC+PC+E1+EX	1	0.11	100		PolC			NTD	OB	EXO	PHP	POL3	HHH2					DnaE1						PHP	POL3	HHH2	OB	CTD			PolC			NTD	OB	EXO	PHP	POL3	HHH2					DnaEX
PC+E1+E2	2	0.21	66.67		PolC			NTD	OB	EXO	PHP	POL3	HHH2					DnaE1						PHP	POL3	HHH2	OB	CTD			DnaE2						PHP	POL3	HHH2	OB
PC+E1+E2	1	0.11	33.33		PolC				NTD	OB	PHP	POL3	HHH2					DnaE1						PHP	POL3	HHH2	OB	CTD			DnaE2						PHP	POL3	HHH2	OB
PC+E3	77	8.15	59.23		PolC			NTD	OB	EXO	PHP	POL3	HHH2					DnaE3						PHP	POL3	HHH2	OB	CTD
PC+E3	21	2.22	16.15		PolC			NTD	OB	EXO	PHP	POL3	HHH2					DnaE3						PHP	POL3	HHH2	OB
PC+E3	17	1.8	13.08		PolC			NTD	OB	EXO	PHP	POL3	HHH2					DnaE3						PHP	POL3	HHH2	CTX
PC+E3	4	0.42	3.08		PolC			NTD	OB	EXO	PHP	POL3	HHH2					DnaE3						PHP	POL3	HHH2
PC+E3	4	0.42	3.08		PolC			NTX	OB	EXO	PHP	POL3	HHH2					DnaE3						PHP	POL3	HHH2	CTX
PC+E3	2	0.21	1.54		PolC			NTD	OB	EXO	PHP	POL3	HHH2					DnaE3						PHP	POL3	HHH2	OB	CTX
PC+E3	2	0.21	1.54		PolC		NTD	OB	OB	EXO	PHP	POL3	HHH2					DnaE3						PHP	POL3	HHH2	OB	CTD
PC+E3	1	0.11	0.77		PolC			NTD	OB	EXO	PHP	POL3	HHH2					DnaE3						PHP	POL3	HHH2	OB
PC+E3	1	0.11	0.77		PolC				NTX	EXO	PHP	POL3	HHH2					DnaE3						PHP	POL3	CTX
PC+E3	1	0.11	0.77		PolC			NTX	OB	EXO	PHP	POL3	HHH2					DnaE3						PHP	POL3	HHH2
PC+E3+EX	3	0.32	60		PolC			NTD	OB	EXO	PHP	POL3	HHH2					DnaE3						PHP	POL3	HHH2	OB	CTD			DnaEX						PHP	POL3	HHH2	CTX
PC+E3+EX	1	0.11	20		PolC			NTD	OB	EXO	PHP	POL3	HHH2					DnaE3						PHP	POL3	HHH2	OB	CTD			DnaEX					NTX	PHP	POL3	HHH2	OB	CTD
PC+E3+EX	1	0.11	20		PolC			NTD	OB	EXO	PHP	POL3	HHH2					DnaE3						PHP	POL3	HHH2	OB	CTD			DnaEX						PHP	POL3	HHH2	OB
PC+PC+E3	1	0.11	50		PolC			NTD	OB	EXO	PHP	POL3	HHH2					DnaE3						NTX	POL3	HHH2	CTX				PolC					OB	PHP	POL3	HHH2
PC+PC+E3	1	0.11	50		PolC			NTX	OB	EXO	PHP	POL3	HHH2					DnaE3						PHP	POL3	HHH2					PolC			NTX	OB	EXO	PHP	POL3	HHH2
PC+E3+E2	2	0.21	66.67		PolC			NTD	OB	EXO	PHP	POL3	HHH2					DnaE3						PHP	POL3	HHH2	CTD				DnaE2						PHP	POL3	HHH2	OB
PC+E3+E2	1	0.11	33.33		PolC			NTX	OB	EXO	PHP	POL3	HHH2					DnaE3						PHP	POL3	HHH2	CTD				DnaE2						PHP	POL3	HHH2	OB
DOMAIN	POL3	Polymerase domain
COLOR	PHP	PHP domain
LEGEND	HHH2	(HhH)2 domain
	EXO	Exonuclease domain
	OB	OB domain
	CTD	C-terminal domain
	NTD	N-terminal region
	LAR	LAR domain
	UDG	UDG domain
	CTX	Unidentified C-terminal part >= 50 residues
	NTX	Unidentified N-terminal sequence part >= 50 residues
[truncated: 7 more columns]
